# Supplementary material for: A distinct antigen presentation pathway drives potent T cell immunity in lipid nanoparticle–based mRNA vaccines
Source: Sci Adv. 2026 Jul 17;12(29):eaec7827. doi: 10.1126/sciadv.aec7827 (PMC13378541; doi:10.1126/sciadv.aec7827)
Supplement: Supplementary file 2 — Data S1 and S2 [file sciadv.aec7827_data_s1_and_s2.zip]

Archive with 2 entries (2 files):
- aec7827_data_s1.csv
- aec7827_data_s2.csv
