# Supplementary material for: A distinct antigen presentation pathway drives potent T cell immunity in lipid nanoparticle–based mRNA vaccines
Source: Sci Adv. 2026 Jul 17;12(29):eaec7827. doi: 10.1126/sciadv.aec7827 (PMC13378541; doi:10.1126/sciadv.aec7827)
Supplement: Supplementary file 2 — Data S1 and S2 [file sciadv.aec7827_data_s1_and_s2.zip › aec7827_data_s1.csv]

name	col1	col2	col3	col4	col5	col6	Tota_GFP+CD8_1	Tota_GFP+CD8_2	Tota_GFP+CD8_3	mRNA_TetPos_D14_1	mRNA_TetPos_D14_2	mRNA_TetPos_D14_3	PolyIC_TetPos_D14_1	PolyIC_TetPos_D14_2	PolyIC_TetPos_D14_3
TRAV5D-4FTRAJ32FCAASDGSSGNKLIFin-frame	TRAV5D-4	F	TRAJ32	F	CAASDGSSGNKLIF	in-frame	568	187	808	32196	32068	32797	27193	93619	60072
TRAV5N-4FTRAJ32FCAASDGSSGNKLIFin-frame	TRAV5N-4	F	TRAJ32	F	CAASDGSSGNKLIF	in-frame	55	88	368	14647	12185	6697	20711	13227	8898
TRAV14N-1FTRAJ6FCASGGNYKPTFin-frame	TRAV14N-1	F	TRAJ6	F	CASGGNYKPTF	in-frame	48	0	0	2292	1963	145	496	2058	547
TRAV14N-1FTRAJ6FCAAGGNYKPTFin-frame	TRAV14N-1	F	TRAJ6	F	CAAGGNYKPTF	in-frame	69	21	74	2124	3741	3748	4215	8660	1
TRAV14N-1FTRAJ6FCAVGGNYKPTFin-frame	TRAV14N-1	F	TRAJ6	F	CAVGGNYKPTF	in-frame	0	0	0	2084	1057	2325	2222	6043	4395
TRAV19FTRAJ43FCAAGAMGNNAPRFin-frame	TRAV19	F	TRAJ43	F	CAAGAMGNNAPRF	in-frame	0	0	0	1943	0	0	0	0	0
TRAV17FTRAJ27FCALGQHQYRQIN*Fout-of-frame	TRAV17	F	TRAJ27	F	CALGQHQYRQIN*F	out-of-frame	0	0	0	1764	0	0	0	0	0
TRAV14N-1FTRAJ7ORFCAASDNNRLTLin-frame	TRAV14N-1	F	TRAJ7	ORF	CAASDNNRLTL	in-frame	0	0	94	1718	2407	1281	0	0	0
TRAV3-4FTRAJ56FCAVIRLLEAIIS**TFout-of-frame	TRAV3-4	F	TRAJ56	F	CAVIRLLEAIIS**TF	out-of-frame	0	0	0	1598	0	0	0	0	0
TRAV9N-3FTRAJ11FCAVSSDSGYNKLTFin-frame	TRAV9N-3	F	TRAJ11	F	CAVSSDSGYNKLTF	in-frame	100	73	0	1594	0	0	0	0	0
TRAV12-3FTRAJ40FCALRDTGNYKYVFin-frame	TRAV12-3	F	TRAJ40	F	CALRDTGNYKYVF	in-frame	0	0	0	1506	0	0	0	0	0
TRAV8N-2FTRAJ9FCATDDMGYKLTFin-frame	TRAV8N-2	F	TRAJ9	F	CATDDMGYKLTF	in-frame	170	19	90	1306	595	3385	9982	0	680
TRAV3D-3FTRAJ30FCAVRAQMLTKS**Fout-of-frame	TRAV3D-3	F	TRAJ30	F	CAVRAQMLTKS**F	out-of-frame	0	0	0	1297	0	0	0	0	0
TRAV13-5FTRAJ45FCVLTLGRCR*RLTFout-of-frame	TRAV13-5	F	TRAJ45	F	CVLTLGRCR*RLTF	out-of-frame	0	0	0	1283	0	0	0	0	0
TRAV12-2FTRAJ56FCALSSLEAIIS**TFout-of-frame	TRAV12-2	F	TRAJ56	F	CALSSLEAIIS**TF	out-of-frame	0	0	0	1281	0	0	0	0	0
TRAV14N-1FTRAJ26FCAASANQGLTFin-frame	TRAV14N-1	F	TRAJ26	F	CAASANQGLTF	in-frame	0	0	0	1223	0	0	3	6	0
TRAV6D-3FTRAJ52FCAMREELTLESS**Fout-of-frame	TRAV6D-3	F	TRAJ52	F	CAMREELTLESS**F	out-of-frame	0	0	0	1218	0	0	0	0	0
TRAV14D-1FTRAJ6FCAAGGNYKPTFin-frame	TRAV14D-1	F	TRAJ6	F	CAAGGNYKPTF	in-frame	1	0	0	1096	119	554	16	495	0
TRAV14D-1FTRAJ31FCAAGVSNNRIFFin-frame	TRAV14D-1	F	TRAJ31	F	CAAGVSNNRIFF	in-frame	0	0	0	1061	147	623	0	1642	0
TRAV19FTRAJ27FCAAADNTNTGKLTFin-frame	TRAV19	F	TRAJ27	F	CAAADNTNTGKLTF	in-frame	0	35	0	1058	0	0	0	0	0
TRAV8-2FTRAJ49FCATPPNTGYQNFYFin-frame	TRAV8-2	F	TRAJ49	F	CATPPNTGYQNFYF	in-frame	0	0	0	1043	0	0	0	0	0
TRAV12D-1FTRAJ31FCALSEGSNNRIFFin-frame	TRAV12D-1	F	TRAJ31	F	CALSEGSNNRIFF	in-frame	136	74	272	1041	0	0	0	0	0
TRAV7N-4FTRAJ30FCATDTNAYKVIFin-frame	TRAV7N-4	F	TRAJ30	F	CATDTNAYKVIF	in-frame	0	14	0	931	0	0	0	0	0
TRAV6-7/DV9FTRAJ47ORFCALGERDYANKMIFin-frame	TRAV6-7/DV9	F	TRAJ47	ORF	CALGERDYANKMIF	in-frame	0	0	0	906	0	0	0	0	0
TRAV14-1FTRAJ39FCAASRGCQAH*Fout-of-frame	TRAV14-1	F	TRAJ39	F	CAASRGCQAH*F	out-of-frame	0	0	0	903	0	0	0	0	0
TRAV5-4ORFTRAJ48FCAASGNYGNEKITFin-frame	TRAV5-4	ORF	TRAJ48	F	CAASGNYGNEKITF	in-frame	0	0	0	894	0	0	0	0	0
TRAV5N-4FTRAJ32FCAADDGSSGNKLIFin-frame	TRAV5N-4	F	TRAJ32	F	CAADDGSSGNKLIF	in-frame	0	0	0	885	0	132	0	33	945
TRAV5D-4FTRAJ32FCAASDGSSDNKLIFin-frame	TRAV5D-4	F	TRAJ32	F	CAASDGSSDNKLIF	in-frame	4	1	2	882	933	81	59	198	100
TRAV14D-1FTRAJ31FCAASSNNRIFFin-frame	TRAV14D-1	F	TRAJ31	F	CAASSNNRIFF	in-frame	379	196	154	832	967	0	708	0	0
TRAV21/DV12FTRAJ16FCILRVSLQVARSW**Fout-of-frame	TRAV21/DV12	F	TRAJ16	F	CILRVSLQVARSW**F	out-of-frame	0	0	0	814	0	0	0	0	0
TRAV4-4/DV10FTRAJ52FCAAETALTLESS**Fout-of-frame	TRAV4-4/DV10	F	TRAJ52	F	CAAETALTLESS**F	out-of-frame	0	0	0	813	1	0	0	0	0
TRAV14N-1FTRAJ6FCATGGNYKPTFin-frame	TRAV14N-1	F	TRAJ6	F	CATGGNYKPTF	in-frame	0	0	0	785	296	841	2	7	1
TRAV14D-3/DV8FTRAJ31FCAASKK*NNNRIFFout-of-frame	TRAV14D-3/DV8	F	TRAJ31	F	CAASKK*NNNRIFF	out-of-frame	0	0	0	767	0	0	0	0	0
TRAV14N-1FTRAJ33FCAASDNYQLIWin-frame	TRAV14N-1	F	TRAJ33	F	CAASDNYQLIW	in-frame	0	0	1	700	963	3639	5435	2874	5324
TRAV6-7/DV9FTRAJ49FCALGDQGGLPELL*Fout-of-frame	TRAV6-7/DV9	F	TRAJ49	F	CALGDQGGLPELL*F	out-of-frame	0	0	0	698	0	0	0	0	0
TRAV17FTRAJ6FCALLTSGGNYKPTFin-frame	TRAV17	F	TRAJ6	F	CALLTSGGNYKPTF	in-frame	0	0	0	676	0	0	0	0	0
TRAV19FTRAJ42FCAAGAHSGGSNAKLTFin-frame	TRAV19	F	TRAJ42	F	CAAGAHSGGSNAKLTF	in-frame	0	64	0	655	0	0	0	0	0
TRAV5D-4FTRAJ6FCAAGGNYKPTFin-frame	TRAV5D-4	F	TRAJ6	F	CAAGGNYKPTF	in-frame	0	0	0	587	38	1160	15	30	0
TRAV7-3FTRAJ42FCAVILEEAMQS**TFout-of-frame	TRAV7-3	F	TRAJ42	F	CAVILEEAMQS**TF	out-of-frame	0	0	0	506	0	0	0	0	0
TRAV5N-4FTRAJ32FCAANGGSSGNKLIFin-frame	TRAV5N-4	F	TRAJ32	F	CAANGGSSGNKLIF	in-frame	0	0	0	475	24	22	0	0	0
TRAV14-1FTRAJ43FCAASPQ*NNNAPRFout-of-frame	TRAV14-1	F	TRAJ43	F	CAASPQ*NNNAPRF	out-of-frame	0	0	0	468	0	0	0	0	0
TRAV21/DV12FTRAJ58FCILRVGARHWV*KLSFout-of-frame	TRAV21/DV12	F	TRAJ58	F	CILRVGARHWV*KLSF	out-of-frame	0	0	0	457	0	0	0	0	0
TRAV9-4FTRAJ42FCAVRGGRKQCKAN*Fout-of-frame	TRAV9-4	F	TRAJ42	F	CAVRGGRKQCKAN*F	out-of-frame	0	0	0	425	0	0	0	0	0
TRAV14N-1FTRAJ6FCAGGGNYKPTFin-frame	TRAV14N-1	F	TRAJ6	F	CAGGGNYKPTF	in-frame	0	18	0	395	988	3	7	9	7
TRAV5-4ORFTRAJ32FCAASDGSSGNKLIFin-frame	TRAV5-4	ORF	TRAJ32	F	CAASDGSSGNKLIF	in-frame	3	2	6	390	476	176	247	345	1889
TRAV5N-4FTRAJ32FCAASDGSSDNKLIFin-frame	TRAV5N-4	F	TRAJ32	F	CAASDGSSDNKLIF	in-frame	1	0	1	369	296	18	42	33	13
TRAV16D/DV11FTRAJ57FCAMRENQGGSAKLIFin-frame	TRAV16D/DV11	F	TRAJ57	F	CAMRENQGGSAKLIF	in-frame	3532	880	1292	356	0	0	0	0	0
TRAV14N-1FTRAJ6FCAPGGNYKPTFin-frame	TRAV14N-1	F	TRAJ6	F	CAPGGNYKPTF	in-frame	0	0	0	354	1	1	1	0	1640
TRAV8D-1FTRAJ57FCATPPRRVCEAH*Fout-of-frame	TRAV8D-1	F	TRAJ57	F	CATPPRRVCEAH*F	out-of-frame	0	0	0	354	0	0	0	0	0
TRAV4-4/DV10FTRAJ53FCAAEGVEAAITN**TFout-of-frame	TRAV4-4/DV10	F	TRAJ53	F	CAAEGVEAAITN**TF	out-of-frame	0	0	0	346	0	0	0	0	0
TRAV3D-3FTRAJ40FCAVSPIQETTNT**Fout-of-frame	TRAV3D-3	F	TRAJ40	F	CAVSPIQETTNT**F	out-of-frame	0	0	0	343	0	0	0	0	0
TRAV5D-4FTRAJ32FCAADDGSSGNKLIFin-frame	TRAV5D-4	F	TRAJ32	F	CAADDGSSGNKLIF	in-frame	0	0	0	342	0	881	0	1137	11
TRAV14N-3FTRAJ26FCAAGDYAQGLTFin-frame	TRAV14N-3	F	TRAJ26	F	CAAGDYAQGLTF	in-frame	0	35	0	318	0	720	0	251	2650
TRAV16D/DV11FTRAJ49FCAMRERRVTRTS**Fout-of-frame	TRAV16D/DV11	F	TRAJ49	F	CAMRERRVTRTS**F	out-of-frame	0	0	0	312	0	0	0	0	0
TRAV5N-4FTRAJ32FCAAGDGSSGNKLIFin-frame	TRAV5N-4	F	TRAJ32	F	CAAGDGSSGNKLIF	in-frame	0	0	0	308	5	3	5	1669	153
TRAV21/DV12FTRAJ23FCILRVPEL*N.GKLIFout-of-frame	TRAV21/DV12	F	TRAJ23	F	CILRVPEL*N.GKLIF	out-of-frame	0	0	0	306	0	0	0	0	0
TRAV5D-4FTRAJ32FCAANCGSSGNKLIFin-frame	TRAV5D-4	F	TRAJ32	F	CAANCGSSGNKLIF	in-frame	0	0	0	283	216	0	0	0	679
TRAV7-5FTRAJ40FCAVFNTGNYKYVFin-frame	TRAV7-5	F	TRAJ40	F	CAVFNTGNYKYVF	in-frame	0	0	0	264	0	0	0	0	0
TRAV9-4FTRAJ39FCAVMECRCQAH*Fout-of-frame	TRAV9-4	F	TRAJ39	F	CAVMECRCQAH*F	out-of-frame	0	0	0	242	0	0	0	0	0
TRAV7D-5FTRAJ45FCAVSMGAGGADRLTFin-frame	TRAV7D-5	F	TRAJ45	F	CAVSMGAGGADRLTF	in-frame	0	0	0	238	0	0	0	0	0
TRAV14N-1FTRAJ32FCAASDGSSGNKLIFin-frame	TRAV14N-1	F	TRAJ32	F	CAASDGSSGNKLIF	in-frame	2	0	1	237	259	215	225	493	187
TRAV9-4FTRAJ44ORFCAVSMTGSGGKLTLin-frame	TRAV9-4	F	TRAJ44	ORF	CAVSMTGSGGKLTL	in-frame	0	0	0	231	0	0	0	0	0
TRAV14N-1FTRAJ37FCEGTGNTGKLIFin-frame	TRAV14N-1	F	TRAJ37	F	CEGTGNTGKLIF	in-frame	0	0	0	217	0	405	0	0	0
TRAV5D-4FTRAJ32FCAANGGSSGNKLIFin-frame	TRAV5D-4	F	TRAJ32	F	CAANGGSSGNKLIF	in-frame	0	0	0	193	408	745	1	1	0
TRAV5-4ORFTRAJ4ORFCAASPLSGSFNKLTFin-frame	TRAV5-4	ORF	TRAJ4	ORF	CAASPLSGSFNKLTF	in-frame	0	0	0	182	0	0	0	0	0
TRAV20PTRAJ45FCAPGSYRRCR*RLTFout-of-frame	TRAV20	P	TRAJ45	F	CAPGSYRRCR*RLTF	out-of-frame	0	0	0	181	0	0	0	0	0
TRAV14N-1FTRAJ33FCAAGDNYQLIWin-frame	TRAV14N-1	F	TRAJ33	F	CAAGDNYQLIW	in-frame	0	0	0	172	602	1419	44	0	0
TRAV8D-2FTRAJ7ORFCATDSNNRLTLin-frame	TRAV8D-2	F	TRAJ7	ORF	CATDSNNRLTL	in-frame	0	0	0	160	0	0	0	0	0
TRAV7-6FTRAJ49FCGGKAVGLPELL*Fout-of-frame	TRAV7-6	F	TRAJ49	F	CGGKAVGLPELL*F	out-of-frame	0	0	0	126	0	0	0	0	0
TRAV5-4ORFTRAJ32FCAASPPNYGGSGNKLIFin-frame	TRAV5-4	ORF	TRAJ32	F	CAASPPNYGGSGNKLIF	in-frame	0	0	0	125	0	0	0	0	0
TRAV4-4/DV10FTRAJ42FCAAEAWVWRKQCKAN*Fout-of-frame	TRAV4-4/DV10	F	TRAJ42	F	CAAEAWVWRKQCKAN*F	out-of-frame	0	0	0	108	0	0	0	0	0
TRAV5D-4FTRAJ32FCAASDGSSSNKLIFin-frame	TRAV5D-4	F	TRAJ32	F	CAASDGSSSNKLIF	in-frame	2	0	1	101	121	66	62	64	35
TRAV9D-4FTRAJ48FCAVSTNYGNEKITFin-frame	TRAV9D-4	F	TRAJ48	F	CAVSTNYGNEKITF	in-frame	0	0	0	97	0	0	0	0	0
TRAV9-2FTRAJ48FCAASMDYGNEKITFin-frame	TRAV9-2	F	TRAJ48	F	CAASMDYGNEKITF	in-frame	0	0	0	91	0	0	0	0	0
TRAV5D-4FTRAJ32FCAAGDGSSGNKLIFin-frame	TRAV5D-4	F	TRAJ32	F	CAAGDGSSGNKLIF	in-frame	1	0	26	82	9	18	15	300	37
TRAV5D-4FTRAJ32FWAASDGSSGNKLIFin-frame	TRAV5D-4	F	TRAJ32	F	WAASDGSSGNKLIF	in-frame	0	0	1	80	56	27	21	94	52
TRAV14N-1FTRAJ6FCASGGSYKPTFin-frame	TRAV14N-1	F	TRAJ6	F	CASGGSYKPTF	in-frame	0	0	0	71	43	0	1	0	1
TRAV5D-4FTRAJ32FCAASDGGSGNKLIFin-frame	TRAV5D-4	F	TRAJ32	F	CAASDGGSGNKLIF	in-frame	0	0	0	69	81	23	24	99	120
TRAV5D-4FTRAJ32FCATSDGSSGNKLIFin-frame	TRAV5D-4	F	TRAJ32	F	CATSDGSSGNKLIF	in-frame	3	0	1	68	70	96	89	232	121
TRAV10FTRAJ56FCAATRATGGNNKLTFin-frame	TRAV10	F	TRAJ56	F	CAATRATGGNNKLTF	in-frame	0	0	0	64	0	0	0	0	0
TRAV19FTRAJ43FCAAGAMGSNAPRFin-frame	TRAV19	F	TRAJ43	F	CAAGAMGSNAPRF	in-frame	0	0	0	63	0	0	0	0	0
TRAV14D-1FTRAJ32FCAASDGSSGNKLIFin-frame	TRAV14D-1	F	TRAJ32	F	CAASDGSSGNKLIF	in-frame	0	0	0	62	17	23	40	43	7
TRAV14N-1FTRAJ6FCAVGGSYKPTFin-frame	TRAV14N-1	F	TRAJ6	F	CAVGGSYKPTF	in-frame	0	0	0	62	33	1	1	1	2
TRAV14-1FTRAJ35FCAASPADRLCKCAD*Fout-of-frame	TRAV14-1	F	TRAJ35	F	CAASPADRLCKCAD*F	out-of-frame	0	0	0	59	0	0	0	0	0
TRAV5N-4FTRAJ6FCAAGGNYKPTFin-frame	TRAV5N-4	F	TRAJ6	F	CAAGGNYKPTF	in-frame	0	0	0	57	15	27	12	7	0
TRAV14N-1FTRAJ6FCAAGGSYKPTFin-frame	TRAV14N-1	F	TRAJ6	F	CAAGGSYKPTF	in-frame	1	0	0	56	90	1	2	5	0
TRAV5D-4FTRAJ32FCAANTGSSGNKLIFin-frame	TRAV5D-4	F	TRAJ32	F	CAANTGSSGNKLIF	in-frame	0	0	0	50	0	0	0	0	0
TRAV5D-4FTRAJ32FCAVSDGSSGNKLIFin-frame	TRAV5D-4	F	TRAJ32	F	CAVSDGSSGNKLIF	in-frame	1	0	2	46	15	15	39	34	28
TRAV21/DV12FTRAJ16FCILRVSLQVARSWFWin-frame	TRAV21/DV12	F	TRAJ16	F	CILRVSLQVARSWFW	in-frame	0	0	0	43	0	0	0	0	0
TRAV5D-4FTRAJ48FCAASGNYGNEKITFin-frame	TRAV5D-4	F	TRAJ48	F	CAASGNYGNEKITF	in-frame	0	0	0	42	0	0	0	0	0
TRAV5N-4FTRAJ32FCAASDGGSGNKLIFin-frame	TRAV5N-4	F	TRAJ32	F	CAASDGGSGNKLIF	in-frame	0	0	0	41	45	8	39	20	540
TRAV5N-4FTRAJ32FCAASDGSSSNKLIFin-frame	TRAV5N-4	F	TRAJ32	F	CAASDGSSSNKLIF	in-frame	0	0	0	41	24	21	33	17	11
TRAV9N-3FTRAJ11FCAVSSDSGCNKLTFin-frame	TRAV9N-3	F	TRAJ11	F	CAVSSDSGCNKLTF	in-frame	0	0	0	40	0	0	0	0	0
TRAV5D-4FTRAJ32FCAARDGSSGNKLIFin-frame	TRAV5D-4	F	TRAJ32	F	CAARDGSSGNKLIF	in-frame	0	0	1	38	42	52	34	67	37
TRAV5D-4FTRAJ32FCAASDESSGNKLIFin-frame	TRAV5D-4	F	TRAJ32	F	CAASDESSGNKLIF	in-frame	1	0	0	38	18	18	10	30	16
TRAV5D-4FTRAJ32FCAASEGSSGNKLIFin-frame	TRAV5D-4	F	TRAJ32	F	CAASEGSSGNKLIF	in-frame	0	0	0	37	25	28	17	34	23
TRAV12-3FTRAJ40FCALRDTGSYKYVFin-frame	TRAV12-3	F	TRAJ40	F	CALRDTGSYKYVF	in-frame	0	0	0	36	0	0	0	0	0
TRAV8N-2FTRAJ9FCATDDMDYKLTFin-frame	TRAV8N-2	F	TRAJ9	F	CATDDMDYKLTF	in-frame	0	0	0	36	11	4	16	0	1
TRAV14-1FTRAJ32FCAASDGSSGNKLIFin-frame	TRAV14-1	F	TRAJ32	F	CAASDGSSGNKLIF	in-frame	0	0	0	35	3	10	1	1	0
TRAV5D-4FTRAJ32FCAASDGSSGNKRIFin-frame	TRAV5D-4	F	TRAJ32	F	CAASDGSSGNKRIF	in-frame	2	0	1	35	35	30	19	85	31
TRAV14N-1FTRAJ7ORFCAASDSNRLTLin-frame	TRAV14N-1	F	TRAJ7	ORF	CAASDSNRLTL	in-frame	0	0	0	34	61	0	0	0	0
TRAV5N-4FTRAJ32FCATSDGSSGNKLIFin-frame	TRAV5N-4	F	TRAJ32	F	CATSDGSSGNKLIF	in-frame	0	0	0	34	25	64	127	29	22
TRAV5D-4FTRAJ32FCTASDGSSGNKLIFin-frame	TRAV5D-4	F	TRAJ32	F	CTASDGSSGNKLIF	in-frame	0	0	0	33	16	22	13	68	26
TRAV3-4FTRAJ56FCAVIRLLEAVIS**TFout-of-frame	TRAV3-4	F	TRAJ56	F	CAVIRLLEAVIS**TF	out-of-frame	0	0	0	30	0	0	0	0	0
TRAV5D-4FTRAJ32FCAASDGRSGNKLIFin-frame	TRAV5D-4	F	TRAJ32	F	CAASDGRSGNKLIF	in-frame	1	0	2	30	38	42	33	45	37
TRAV14N-1FTRAJ6FCATGGSYKPTFin-frame	TRAV14N-1	F	TRAJ6	F	CATGGSYKPTF	in-frame	0	0	0	29	4	2	0	0	0
TRAV5D-4FTRAJ32FCAASDRSSGNKLIFin-frame	TRAV5D-4	F	TRAJ32	F	CAASDRSSGNKLIF	in-frame	0	0	0	29	30	22	16	35	19
TRAV14D-3/DV8FTRAJ31FCAASKK*NSNRIFFout-of-frame	TRAV14D-3/DV8	F	TRAJ31	F	CAASKK*NSNRIFF	out-of-frame	0	0	0	28	0	0	0	0	0
TRAV12-2FTRAJ56FCALSSLEAVIS**TFout-of-frame	TRAV12-2	F	TRAJ56	F	CALSSLEAVIS**TF	out-of-frame	0	0	0	27	0	0	0	0	0
TRAV14D-1FTRAJ31FCAASSSNRIFFin-frame	TRAV14D-1	F	TRAJ31	F	CAASSSNRIFF	in-frame	0	0	0	27	28	0	1	0	0
TRAV5N-4FTRAJ32FWAASDGSSGNKLIFin-frame	TRAV5N-4	F	TRAJ32	F	WAASDGSSGNKLIF	in-frame	0	0	0	27	15	4	13	17	20
TRAV5D-4FTRAJ32FCVASDGSSGNKLIFin-frame	TRAV5D-4	F	TRAJ32	F	CVASDGSSGNKLIF	in-frame	0	0	1	27	28	27	34	68	51
TRAV14D-1FTRAJ6FCAAGGSYKPTFin-frame	TRAV14D-1	F	TRAJ6	F	CAAGGSYKPTF	in-frame	0	0	0	26	3	0	0	0	0
TRAV14N-1FTRAJ43FCAASPQ*NNNAPRFout-of-frame	TRAV14N-1	F	TRAJ43	F	CAASPQ*NNNAPRF	out-of-frame	0	0	0	26	0	0	0	0	0
TRAV17FTRAJ32FCAASDGSSGNKLIFin-frame	TRAV17	F	TRAJ32	F	CAASDGSSGNKLIF	in-frame	0	0	0	26	5	0	0	0	0
TRAV5D-4FTRAJ32FCAASDGSSGKKLIFin-frame	TRAV5D-4	F	TRAJ32	F	CAASDGSSGKKLIF	in-frame	0	0	0	26	24	8	4	16	12
TRAV5N-4FTRAJ32FCAADDGSSDNKLIFin-frame	TRAV5N-4	F	TRAJ32	F	CAADDGSSDNKLIF	in-frame	0	0	0	26	0	2	0	0	1
TRAV8-2FTRAJ49FCATPPNTGCQNFYFin-frame	TRAV8-2	F	TRAJ49	F	CATPPNTGCQNFYF	in-frame	0	0	0	26	0	0	0	0	0
TRAV5D-4FTRAJ32FCAESDGSSGNKLIFin-frame	TRAV5D-4	F	TRAJ32	F	CAESDGSSGNKLIF	in-frame	2	0	0	26	23	11	15	40	34
TRAV12D-1FTRAJ31FCALSEGSSNRIFFin-frame	TRAV12D-1	F	TRAJ31	F	CALSEGSSNRIFF	in-frame	0	0	0	25	0	0	0	0	0
TRAV14N-1FTRAJ26FCAASASQGLTFin-frame	TRAV14N-1	F	TRAJ26	F	CAASASQGLTF	in-frame	0	0	0	25	472	0	1	0	0
TRAV14N-1FTRAJ33FCAASDSYQLIWin-frame	TRAV14N-1	F	TRAJ33	F	CAASDSYQLIW	in-frame	0	0	0	24	27	2	1	3	4
TRAV19FTRAJ32FCAASDGSSGNKLIFin-frame	TRAV19	F	TRAJ32	F	CAASDGSSGNKLIF	in-frame	0	0	0	24	4	10	0	44	28
TRAV5D-4FTRAJ32FCAASGGSSGNKLIFin-frame	TRAV5D-4	F	TRAJ32	F	CAASGGSSGNKLIF	in-frame	0	0	0	24	29	26	14	41	22
TRAV14D-1FTRAJ31FCAAGVSSNRIFFin-frame	TRAV14D-1	F	TRAJ31	F	CAAGVSSNRIFF	in-frame	0	0	0	23	2	0	0	0	0
TRAV5N-4FTRAJ32FCAASDGRSGNKLIFin-frame	TRAV5N-4	F	TRAJ32	F	CAASDGRSGNKLIF	in-frame	0	0	0	23	14	11	29	15	16
TRAV5D-4FTRAJ32FCAASDGSSGNKLILin-frame	TRAV5D-4	F	TRAJ32	F	CAASDGSSGNKLIL	in-frame	0	0	1	23	20	29	25	144	103
TRAV14D-3/DV8FTRAJ32FCAASDGSSGNKLIFin-frame	TRAV14D-3/DV8	F	TRAJ32	F	CAASDGSSGNKLIF	in-frame	0	0	0	22	15	4	23	3	0
TRAV14N-1FTRAJ33FCVASDNYQLIWin-frame	TRAV14N-1	F	TRAJ33	F	CVASDNYQLIW	in-frame	0	0	0	22	2	4	2	2	4
TRAV5-4ORFTRAJ48FCAASGNYGSEKITFin-frame	TRAV5-4	ORF	TRAJ48	F	CAASGNYGSEKITF	in-frame	0	0	0	22	0	0	0	0	0
TRAV21/DV12FTRAJ16FCILRVSLQVTRSW**Fout-of-frame	TRAV21/DV12	F	TRAJ16	F	CILRVSLQVTRSW**F	out-of-frame	0	0	0	21	0	0	0	0	0
TRAV3D-3FTRAJ32FCAVSEERGQWQQAH*Fout-of-frame	TRAV3D-3	F	TRAJ32	F	CAVSEERGQWQQAH*F	out-of-frame	0	0	0	21	0	0	0	0	0
TRAV5D-4FTRAJ32FCAASDGSSGNELIFin-frame	TRAV5D-4	F	TRAJ32	F	CAASDGSSGNELIF	in-frame	0	0	0	21	15	9	5	39	34
TRAV5D-4FTRAJ32FCAASDGSSGSKLIFin-frame	TRAV5D-4	F	TRAJ32	F	CAASDGSSGSKLIF	in-frame	0	0	0	21	17	6	1279	12	13
TRAV5D-4FTRAJ32FCAASDGSSGNKPIFin-frame	TRAV5D-4	F	TRAJ32	F	CAASDGSSGNKPIF	in-frame	0	0	0	20	29	40	18	62	31
TRAV5D-4FTRAJ32FCAASDGNSGNKLIFin-frame	TRAV5D-4	F	TRAJ32	F	CAASDGNSGNKLIF	in-frame	0	0	1	20	26	20	18	40	39
TRAV4-4/DV10FTRAJ32FCAASDGSSGNKLIFin-frame	TRAV4-4/DV10	F	TRAJ32	F	CAASDGSSGNKLIF	in-frame	0	0	0	19	37	18	0	5	0
TRAV5D-4FTRAJ32FCDASDGSSGNKLIFin-frame	TRAV5D-4	F	TRAJ32	F	CDASDGSSGNKLIF	in-frame	0	0	0	19	18	11	6	9	7
TRAV5D-4FTRAJ32FCAASDGSRGNKLIFin-frame	TRAV5D-4	F	TRAJ32	F	CAASDGSRGNKLIF	in-frame	0	0	3	19	24	38	43	44	33
TRAV5D-4FTRAJ32FCAASDGSSGNKLSFin-frame	TRAV5D-4	F	TRAJ32	F	CAASDGSSGNKLSF	in-frame	5	1	7	19	20	40	51	104	53
TRAV5D-4FTRAJ32FCAASDGSSGDKLIFin-frame	TRAV5D-4	F	TRAJ32	F	CAASDGSSGDKLIF	in-frame	0	0	0	18	14	12	9	31	18
TRAV5N-4FTRAJ32FCAANCGSSGNKLIFin-frame	TRAV5N-4	F	TRAJ32	F	CAANCGSSGNKLIF	in-frame	0	0	0	18	18	0	0	0	14
TRAV3D-3FTRAJ32FCAASDGSSGNKLIFin-frame	TRAV3D-3	F	TRAJ32	F	CAASDGSSGNKLIF	in-frame	1	0	0	18	5	0	0	0	1
TRAV14D-1FTRAJ7ORFCAASDNNRLTLin-frame	TRAV14D-1	F	TRAJ7	ORF	CAASDNNRLTL	in-frame	0	0	0	17	10	1	0	0	0
TRAV5D-4FTRAJ6FCAAGGSYKPTFin-frame	TRAV5D-4	F	TRAJ6	F	CAAGGSYKPTF	in-frame	0	0	0	17	3	0	0	0	0
TRAV5N-4FTRAJ32FCAASDESSGNKLIFin-frame	TRAV5N-4	F	TRAJ32	F	CAASDESSGNKLIF	in-frame	0	0	0	17	12	2	5	4	3
TRAV3-4FTRAJ32FCAASDGSSGNKLIFin-frame	TRAV3-4	F	TRAJ32	F	CAASDGSSGNKLIF	in-frame	2	0	0	17	0	18	18	3	18
TRAV14-1FTRAJ43FCAASPQ*NSNAPRFout-of-frame	TRAV14-1	F	TRAJ43	F	CAASPQ*NSNAPRF	out-of-frame	0	0	0	16	0	0	0	0	0
TRAV14-1FTRAJ7ORFCAASDNNRLTLin-frame	TRAV14-1	F	TRAJ7	ORF	CAASDNNRLTL	in-frame	0	0	0	16	2	2	0	0	0
TRAV5D-4FTRAJ6FCASGGNYKPTFin-frame	TRAV5D-4	F	TRAJ6	F	CASGGNYKPTF	in-frame	0	0	0	16	10	2	3	11	1
TRAV5D-4FTRAJ7ORFCAASDNNRLTLin-frame	TRAV5D-4	F	TRAJ7	ORF	CAASDNNRLTL	in-frame	0	0	0	16	34	14	0	0	0
TRAV5N-4FTRAJ32FCAASGGSSGNKLIFin-frame	TRAV5N-4	F	TRAJ32	F	CAASGGSSGNKLIF	in-frame	0	0	0	16	16	5	10	13	8
TRAV5N-4FTRAJ32FCAASDGSSGNKLICin-frame	TRAV5N-4	F	TRAJ32	F	CAASDGSSGNKLIC	in-frame	2	2	4	16	8	2	14	7	7
TRAV5D-4FTRAJ32FCAASDGSSGNKLNFin-frame	TRAV5D-4	F	TRAJ32	F	CAASDGSSGNKLNF	in-frame	0	0	0	15	10	7	13	105	71
TRAV14N-1FTRAJ31FCAASSNNRIFFin-frame	TRAV14N-1	F	TRAJ31	F	CAASSNNRIFF	in-frame	0	1	0	15	38	0	7	0	0
TRAV21/DV12FTRAJ58FCILRVGARH*ESKLSFout-of-frame	TRAV21/DV12	F	TRAJ58	F	CILRVGARH*ESKLSF	out-of-frame	0	0	0	14	0	0	0	0	0
TRAV5N-4FTRAJ32FCAASDGSSGNELIFin-frame	TRAV5N-4	F	TRAJ32	F	CAASDGSSGNELIF	in-frame	0	0	0	14	4	2	6	12	5
TRAV7N-4FTRAJ32FCAASDGSSGNKLIFin-frame	TRAV7N-4	F	TRAJ32	F	CAASDGSSGNKLIF	in-frame	0	0	0	14	0	0	0	0	0
TRAV5N-4FTRAJ32FCAARDGSSGNKLIFin-frame	TRAV5N-4	F	TRAJ32	F	CAARDGSSGNKLIF	in-frame	0	0	1	14	17	9	30	20	17
TRAV14-1FTRAJ6FCASGGNYKPTFin-frame	TRAV14-1	F	TRAJ6	F	CASGGNYKPTF	in-frame	0	0	0	13	2	0	0	0	0
TRAV14-1FTRAJ6FCAVGGNYKPTFin-frame	TRAV14-1	F	TRAJ6	F	CAVGGNYKPTF	in-frame	0	0	0	13	1	0	0	0	0
TRAV14D-1FTRAJ6FCASGGNYKPTFin-frame	TRAV14D-1	F	TRAJ6	F	CASGGNYKPTF	in-frame	0	0	0	13	7	3	0	1	0
TRAV14N-1FTRAJ31FCAASKK*NNNRIFFout-of-frame	TRAV14N-1	F	TRAJ31	F	CAASKK*NNNRIFF	out-of-frame	0	0	0	13	0	0	0	0	0
TRAV17FTRAJ6FCALLTSGGSYKPTFin-frame	TRAV17	F	TRAJ6	F	CALLTSGGSYKPTF	in-frame	0	0	0	13	0	0	0	0	0
TRAV3D-3FTRAJ56FCAVRRGLEAIIS**TFout-of-frame	TRAV3D-3	F	TRAJ56	F	CAVRRGLEAIIS**TF	out-of-frame	0	0	0	13	0	0	0	0	0
TRAV5D-4FTRAJ6FCAVGGNYKPTFin-frame	TRAV5D-4	F	TRAJ6	F	CAVGGNYKPTF	in-frame	0	0	0	13	5	29	8	28	19
TRAV7-3FTRAJ42FCAVILEEAVQS**TFout-of-frame	TRAV7-3	F	TRAJ42	F	CAVILEEAVQS**TF	out-of-frame	0	0	0	13	0	0	0	0	0
TRAV7-5FTRAJ40FCAVFNTGSYKYVFin-frame	TRAV7-5	F	TRAJ40	F	CAVFNTGSYKYVF	in-frame	0	0	0	13	0	0	0	0	0
TRAV5D-4FTRAJ32FCAASDGSNGNKLIFin-frame	TRAV5D-4	F	TRAJ32	F	CAASDGSNGNKLIF	in-frame	1	0	0	13	23	19	15	36	29
TRAV5D-4FTRAJ32FCAASDGSSGNKLICin-frame	TRAV5D-4	F	TRAJ32	F	CAASDGSSGNKLIC	in-frame	1	0	8	13	11	11	13	33	13
TRAV14N-1FTRAJ39FCAASRGCQAH*Fout-of-frame	TRAV14N-1	F	TRAJ39	F	CAASRGCQAH*F	out-of-frame	0	0	0	12	0	0	0	0	0
TRAV14N-1FTRAJ6FCAGGGSYKPTFin-frame	TRAV14N-1	F	TRAJ6	F	CAGGGSYKPTF	in-frame	0	0	0	12	26	0	0	0	0
TRAV19FTRAJ42FCAAGAHSGGSSAKLTFin-frame	TRAV19	F	TRAJ42	F	CAAGAHSGGSSAKLTF	in-frame	0	0	0	12	0	0	0	0	0
TRAV5D-4FTRAJ32FCAASDGSSGNKIIFin-frame	TRAV5D-4	F	TRAJ32	F	CAASDGSSGNKIIF	in-frame	0	0	0	12	17	4	4	28	25
TRAV5D-4FTRAJ32FCAASDWSSGNKLIFin-frame	TRAV5D-4	F	TRAJ32	F	CAASDWSSGNKLIF	in-frame	0	0	0	12	17	56	47	16	16
TRAV5D-4FTRAJ32FCAASNGSSGNKLIFin-frame	TRAV5D-4	F	TRAJ32	F	CAASNGSSGNKLIF	in-frame	0	0	0	12	16	5	9	35	15
TRAV5N-4FTRAJ32FCAANGGSSDNKLIFin-frame	TRAV5N-4	F	TRAJ32	F	CAANGGSSDNKLIF	in-frame	0	0	0	12	0	0	0	0	0
TRAV5N-4FTRAJ32FCAASDRSSGNKLIFin-frame	TRAV5N-4	F	TRAJ32	F	CAASDRSSGNKLIF	in-frame	0	0	0	12	12	7	7	5	5
TRAV9-4FTRAJ42FCAVRGGEEAMQS**TFout-of-frame	TRAV9-4	F	TRAJ42	F	CAVRGGEEAMQS**TF	out-of-frame	0	0	0	12	0	0	0	0	0
TRAV14-3FTRAJ49FCAASVTRVTRTS**Fout-of-frame	TRAV14-3	F	TRAJ49	F	CAASVTRVTRTS**F	out-of-frame	0	1	0	12	0	0	0	0	0
TRAV5D-4FTRAJ32FCAASDGSGGNKLIFin-frame	TRAV5D-4	F	TRAJ32	F	CAASDGSGGNKLIF	in-frame	1	0	0	12	7	15	9	26	29
TRAV5D-4FTRAJ32FCAASDGSSGNKHIFin-frame	TRAV5D-4	F	TRAJ32	F	CAASDGSSGNKHIF	in-frame	0	1	0	12	17	15	13	26	20
TRAV5D-4FTRAJ32FCAASDGSSGNKLIVin-frame	TRAV5D-4	F	TRAJ32	F	CAASDGSSGNKLIV	in-frame	3	2	4	12	12	11	14	33	34
TRAV3D-3FTRAJ40FCAVSPIQEATNT**Fout-of-frame	TRAV3D-3	F	TRAJ40	F	CAVSPIQEATNT**F	out-of-frame	0	0	0	11	0	0	0	0	0
TRAV5D-4FTRAJ32FCAADDGSSDNKLIFin-frame	TRAV5D-4	F	TRAJ32	F	CAADDGSSDNKLIF	in-frame	0	0	0	11	0	1	0	5	0
TRAV5N-4FTRAJ32F.AASDGSSGNKLIFout-of-frame	TRAV5N-4	F	TRAJ32	F	.AASDGSSGNKLIF	out-of-frame	0	0	0	11	4	134	467	3	3
TRAV5N-4FTRAJ32FCAVSDGSSGNKLIFin-frame	TRAV5N-4	F	TRAJ32	F	CAVSDGSSGNKLIF	in-frame	0	0	0	11	7	4	14	8	5
TRAV5N-4FTRAJ32FCTASDGSSGNKLIFin-frame	TRAV5N-4	F	TRAJ32	F	CTASDGSSGNKLIF	in-frame	0	0	0	11	8	3	11	7	5
TRAV9-4FTRAJ32FCAASDGSSGNKLIFin-frame	TRAV9-4	F	TRAJ32	F	CAASDGSSGNKLIF	in-frame	0	0	0	11	1	0	0	0	1
TRAV12D-1FTRAJ40FCAP*NTGNYKYVFout-of-frame	TRAV12D-1	F	TRAJ40	F	CAP*NTGNYKYVF	out-of-frame	0	0	0	10	0	0	0	0	0
TRAV14D-1FTRAJ6FCAVGGNYKPTFin-frame	TRAV14D-1	F	TRAJ6	F	CAVGGNYKPTF	in-frame	0	0	0	10	1	5	4	3	2
TRAV14D-3/DV8FTRAJ6FCASGGNYKPTFin-frame	TRAV14D-3/DV8	F	TRAJ6	F	CASGGNYKPTF	in-frame	0	0	0	10	5	0	0	0	0
TRAV14N-1FTRAJ6FCAPGGSYKPTFin-frame	TRAV14N-1	F	TRAJ6	F	CAPGGSYKPTF	in-frame	0	0	0	10	0	0	0	0	0
TRAV5D-4FTRAJ32FCAASDGCSGNKLIFin-frame	TRAV5D-4	F	TRAJ32	F	CAASDGCSGNKLIF	in-frame	0	0	0	10	11	26	20	10	13
TRAV5D-4FTRAJ32FYAASDGSSGNKLIFin-frame	TRAV5D-4	F	TRAJ32	F	YAASDGSSGNKLIF	in-frame	0	0	0	10	10	48	52	19	9
TRAV5N-4FTRAJ32FCAASDGSSGKKLIFin-frame	TRAV5N-4	F	TRAJ32	F	CAASDGSSGKKLIF	in-frame	0	0	0	10	11	4	10	7	2
TRAV5N-4FTRAJ32FCAASDGSSGNKRIFin-frame	TRAV5N-4	F	TRAJ32	F	CAASDGSSGNKRIF	in-frame	0	0	0	10	9	6	8	15	12
TRAV9-4FTRAJ42FCAVRGGGSNAKLTFin-frame	TRAV9-4	F	TRAJ42	F	CAVRGGGSNAKLTF	in-frame	0	0	0	10	0	0	0	0	0
TRAV14-1FTRAJ6FCAAGGNYKPTFin-frame	TRAV14-1	F	TRAJ6	F	CAAGGNYKPTF	in-frame	2	0	0	10	3	8	0	0	0
TRAV5D-4FTRAJ32FCAASDGSSGNKLVFin-frame	TRAV5D-4	F	TRAJ32	F	CAASDGSSGNKLVF	in-frame	0	0	1	10	10	4	2	20	11
TRAV5N-4FTRAJ32FCVASDGSSGNKLIFin-frame	TRAV5N-4	F	TRAJ32	F	CVASDGSSGNKLIF	in-frame	0	1	0	10	9	12	19	6	7
TRAV12D-1FTRAJ32FCAASDGSSGNKLIFin-frame	TRAV12D-1	F	TRAJ32	F	CAASDGSSGNKLIF	in-frame	0	0	0	9	0	0	0	0	0
TRAV14D-1FTRAJ31FCAASKK*NNNRIFFout-of-frame	TRAV14D-1	F	TRAJ31	F	CAASKK*NNNRIFF	out-of-frame	0	0	0	9	0	0	0	0	0
TRAV19FTRAJ43FCAAGAMSNNAPRFin-frame	TRAV19	F	TRAJ43	F	CAAGAMSNNAPRF	in-frame	0	0	0	9	0	0	0	0	0
TRAV5D-4FTRAJ32FCAASAGSSGNKLIFin-frame	TRAV5D-4	F	TRAJ32	F	CAASAGSSGNKLIF	in-frame	0	0	0	9	12	64	58	14	6
TRAV5D-4FTRAJ32FRAASDGSSGNKLIFin-frame	TRAV5D-4	F	TRAJ32	F	RAASDGSSGNKLIF	in-frame	1	0	0	9	6	8	15	31	18
TRAV9N-3FTRAJ11FCAVGSDSGYNKLTFin-frame	TRAV9N-3	F	TRAJ11	F	CAVGSDSGYNKLTF	in-frame	1	0	0	9	0	0	0	0	0
TRAV13-5FTRAJ45FCVLTLGGCR*RLTFout-of-frame	TRAV13-5	F	TRAJ45	F	CVLTLGGCR*RLTF	out-of-frame	0	0	0	8	0	0	0	0	0
TRAV14D-1FTRAJ31FCAAGVSNNRIVFin-frame	TRAV14D-1	F	TRAJ31	F	CAAGVSNNRIVF	in-frame	0	0	0	8	2	2	0	0	0
TRAV14D-1ORFTRAJ6FCASGGNYKPTFin-frame	TRAV14D-1	ORF	TRAJ6	F	CASGGNYKPTF	in-frame	0	0	0	8	1	0	0	2	0
TRAV5D-4FTRAJ32FCAASDGSSGNKLIIin-frame	TRAV5D-4	F	TRAJ32	F	CAASDGSSGNKLII	in-frame	0	0	0	8	4	9	12	21	10
TRAV5N-4FTRAJ32FCAAGDGSSDNKLIFin-frame	TRAV5N-4	F	TRAJ32	F	CAAGDGSSDNKLIF	in-frame	0	0	0	8	0	0	0	5	0
TRAV5N-4FTRAJ32FCAASDGSSGNKPIFin-frame	TRAV5N-4	F	TRAJ32	F	CAASDGSSGNKPIF	in-frame	0	0	0	8	7	4	15	9	8
TRAV7-3FTRAJ32FCAASDGSSGNKLIFin-frame	TRAV7-3	F	TRAJ32	F	CAASDGSSGNKLIF	in-frame	0	0	0	8	0	0	38	0	0
TRAV14N-1FTRAJ6FWAAGGNYKPTFin-frame	TRAV14N-1	F	TRAJ6	F	WAAGGNYKPTF	in-frame	3	0	0	8	8	9	12	20	0
TRAV5D-4FTRAJ32FCAASDGSSGNKVIFin-frame	TRAV5D-4	F	TRAJ32	F	CAASDGSSGNKVIF	in-frame	0	0	1	8	3	1	1	7	4
TRAV5N-4FTRAJ32FCAASDGSSGNKLSFin-frame	TRAV5N-4	F	TRAJ32	F	CAASDGSSGNKLSF	in-frame	3	1	1	8	9	19	40	21	12
TRAV14D-1ORFTRAJ6FCAAGGNYKPTFin-frame	TRAV14D-1	ORF	TRAJ6	F	CAAGGNYKPTF	in-frame	0	0	0	7	51	7	5	5	0
TRAV14D-1ORFTRAJ6FCAVGGNYKPTFin-frame	TRAV14D-1	ORF	TRAJ6	F	CAVGGNYKPTF	in-frame	0	0	0	7	3	0	0	2	2
TRAV14D-3/DV8FTRAJ7ORFCAASDNNRLTLin-frame	TRAV14D-3/DV8	F	TRAJ7	ORF	CAASDNNRLTL	in-frame	0	0	0	7	8	1	0	0	0
TRAV14N-1FTRAJ6FCAAGGN.KPTFout-of-frame	TRAV14N-1	F	TRAJ6	F	CAAGGN.KPTF	out-of-frame	0	0	0	7	7	0	0	0	0
TRAV14N-1FTRAJ6FCASGGDYKPTFin-frame	TRAV14N-1	F	TRAJ6	F	CASGGDYKPTF	in-frame	0	0	0	7	4	0	1	0	2
TRAV16D/DV11FTRAJ49FCAMRERRVARTS**Fout-of-frame	TRAV16D/DV11	F	TRAJ49	F	CAMRERRVARTS**F	out-of-frame	0	0	0	7	0	0	0	0	0
TRAV5-4ORFTRAJ32FCAADDGSSGNKLIFin-frame	TRAV5-4	ORF	TRAJ32	F	CAADDGSSGNKLIF	in-frame	0	0	0	7	0	4	0	21	3
TRAV5-4ORFTRAJ32FCAANGGSSGNKLIFin-frame	TRAV5-4	ORF	TRAJ32	F	CAANGGSSGNKLIF	in-frame	0	0	0	7	4	5	0	0	0
TRAV5D-4FTRAJ26FCAASANQGLTFin-frame	TRAV5D-4	F	TRAJ26	F	CAASANQGLTF	in-frame	0	0	0	7	0	0	0	0	0
TRAV5D-4FTRAJ32FCAANCGSSDNKLIFin-frame	TRAV5D-4	F	TRAJ32	F	CAANCGSSDNKLIF	in-frame	0	0	0	7	8	0	0	0	2
TRAV5D-4FTRAJ32FCAASDGSSCNKLIFin-frame	TRAV5D-4	F	TRAJ32	F	CAASDGSSCNKLIF	in-frame	0	0	0	7	9	23	18	37	25
TRAV5D-4FTRAJ39FCAASRGCQAH*Fout-of-frame	TRAV5D-4	F	TRAJ39	F	CAASRGCQAH*F	out-of-frame	0	0	0	7	0	0	0	0	0
TRAV5N-4FTRAJ32FCAASDGNSGNKLIFin-frame	TRAV5N-4	F	TRAJ32	F	CAASDGNSGNKLIF	in-frame	0	0	0	7	13	2	12	11	6
TRAV5N-4FTRAJ32FCAASDGSSCNKLIFin-frame	TRAV5N-4	F	TRAJ32	F	CAASDGSSCNKLIF	in-frame	0	0	0	7	2	3	14	7	6
TRAV5N-4FTRAJ32FCAASDGSSGDKLIFin-frame	TRAV5N-4	F	TRAJ32	F	CAASDGSSGDKLIF	in-frame	0	0	0	7	6	4	6	9	1
TRAV5N-4FTRAJ32FCAASDGSSGNKLILin-frame	TRAV5N-4	F	TRAJ32	F	CAASDGSSGNKLIL	in-frame	0	0	0	7	7	3	17	29	18
TRAV5N-4FTRAJ32FCAASDGSSGSKLIFin-frame	TRAV5N-4	F	TRAJ32	F	CAASDGSSGSKLIF	in-frame	0	0	0	7	8	2	75	3	1
TRAV9N-3FTRAJ44ORFCAVSMTGSGGKLTLin-frame	TRAV9N-3	F	TRAJ44	ORF	CAVSMTGSGGKLTL	in-frame	0	0	0	7	0	0	0	0	0
TRAV14D-3/DV8FTRAJ6FCAAGGNYKPTFin-frame	TRAV14D-3/DV8	F	TRAJ6	F	CAAGGNYKPTF	in-frame	2	0	1	7	16	4	1	0	0
TRAV5D-4FTRAJ31FCAASSNNRIFFin-frame	TRAV5D-4	F	TRAJ31	F	CAASSNNRIFF	in-frame	1	0	0	7	9	0	0	0	0
TRAV5D-4FTRAJ32F.AASDGSSGNKLIFout-of-frame	TRAV5D-4	F	TRAJ32	F	.AASDGSSGNKLIF	out-of-frame	0	0	1	7	20	804	671	30	15
TRAV5N-4FTRAJ32FCAASDGSSGNKLIVin-frame	TRAV5N-4	F	TRAJ32	F	CAASDGSSGNKLIV	in-frame	0	0	1	7	2	7	13	13	11
TRAV5N-4FTRAJ32FGAASDGSSGNKLIFin-frame	TRAV5N-4	F	TRAJ32	F	GAASDGSSGNKLIF	in-frame	0	0	2	7	7	5	6	7	7
TRAV12-2FTRAJ56FCALSSLEAIIN**TFout-of-frame	TRAV12-2	F	TRAJ56	F	CALSSLEAIIN**TF	out-of-frame	0	0	0	6	0	0	0	0	0
TRAV13-5FTRAJ45FCVLTLGRYR*RLTFout-of-frame	TRAV13-5	F	TRAJ45	F	CVLTLGRYR*RLTF	out-of-frame	0	0	0	6	0	0	0	0	0
TRAV14D-1FTRAJ26FCAASANQGLTFin-frame	TRAV14D-1	F	TRAJ26	F	CAASANQGLTF	in-frame	0	0	0	6	0	0	0	0	0
TRAV14D-3/DV8FTRAJ33FCAASDNYQLIWin-frame	TRAV14D-3/DV8	F	TRAJ33	F	CAASDNYQLIW	in-frame	0	0	0	6	4	4	1	0	1
TRAV14D-3/DV8FTRAJ6FCAVGGNYKPTFin-frame	TRAV14D-3/DV8	F	TRAJ6	F	CAVGGNYKPTF	in-frame	0	0	0	6	4	2	0	0	1
TRAV14N-1FTRAJ31FCAAGVSNNRIFFin-frame	TRAV14N-1	F	TRAJ31	F	CAAGVSNNRIFF	in-frame	0	0	0	6	8	14	0	39	0
TRAV14N-1FTRAJ33FCAAGDSYQLIWin-frame	TRAV14N-1	F	TRAJ33	F	CAAGDSYQLIW	in-frame	0	0	0	6	19	0	0	0	0
TRAV14N-1FTRAJ6FCAAGGNYKPTLin-frame	TRAV14N-1	F	TRAJ6	F	CAAGGNYKPTL	in-frame	0	0	0	6	0	7	10	26	0
TRAV14N-1FTRAJ6FCAARGNYKPTFin-frame	TRAV14N-1	F	TRAJ6	F	CAARGNYKPTF	in-frame	0	0	0	6	11	3	4	15	0
TRAV14N-1FTRAJ6FCASGGNDKPTFin-frame	TRAV14N-1	F	TRAJ6	F	CASGGNDKPTF	in-frame	0	0	0	6	3	0	0	2	1
TRAV14N-1FTRAJ6FCAVGGDYKPTFin-frame	TRAV14N-1	F	TRAJ6	F	CAVGGDYKPTF	in-frame	0	0	0	6	2	1	1	5	3
TRAV14N-1FTRAJ6FCAVGGNDKPTFin-frame	TRAV14N-1	F	TRAJ6	F	CAVGGNDKPTF	in-frame	0	0	0	6	5	4	5	4	0
TRAV14N-1FTRAJ6FCVAGGNYKPTFin-frame	TRAV14N-1	F	TRAJ6	F	CVAGGNYKPTF	in-frame	0	0	0	6	11	12	8	26	0
TRAV14N-1FTRAJ6FCVVGGNYKPTFin-frame	TRAV14N-1	F	TRAJ6	F	CVVGGNYKPTF	in-frame	0	0	0	6	4	8	11	22	15
TRAV14N-1FTRAJ6FWASGGNYKPTFin-frame	TRAV14N-1	F	TRAJ6	F	WASGGNYKPTF	in-frame	0	0	0	6	7	0	1	4	0
TRAV14N-1FTRAJ7ORFCAASDNNRLTVin-frame	TRAV14N-1	F	TRAJ7	ORF	CAASDNNRLTV	in-frame	0	0	0	6	8	1	0	0	0
TRAV17FTRAJ27FCALGQHQYRQIS*Fout-of-frame	TRAV17	F	TRAJ27	F	CALGQHQYRQIS*F	out-of-frame	0	0	0	6	0	0	0	0	0
TRAV19FTRAJ27FCAAADNTKTGKLTFin-frame	TRAV19	F	TRAJ27	F	CAAADNTKTGKLTF	in-frame	0	0	0	6	0	0	0	0	0
TRAV19FTRAJ43FCAAGAMDNNAPRFin-frame	TRAV19	F	TRAJ43	F	CAAGAMDNNAPRF	in-frame	0	0	0	6	0	0	0	0	0
TRAV19FTRAJ43FCAAGAMGNNAP.Fout-of-frame	TRAV19	F	TRAJ43	F	CAAGAMGNNAP.F	out-of-frame	0	0	0	6	0	0	0	0	0
TRAV19FTRAJ43FCAAGVMGNNAPRFin-frame	TRAV19	F	TRAJ43	F	CAAGVMGNNAPRF	in-frame	0	0	0	6	0	0	0	0	0
TRAV5-4ORFTRAJ4ORFCAASPLSGSYNKLTFin-frame	TRAV5-4	ORF	TRAJ4	ORF	CAASPLSGSYNKLTF	in-frame	0	0	0	6	0	0	0	0	0
TRAV5-4ORFTRAJ6FCAAGGNYKPTFin-frame	TRAV5-4	ORF	TRAJ6	F	CAAGGNYKPTF	in-frame	0	0	0	6	2	5	0	0	0
TRAV5D-4FTRAJ31FCAAGVSNNRIFFin-frame	TRAV5D-4	F	TRAJ31	F	CAAGVSNNRIFF	in-frame	0	0	0	6	2	2	0	4	0
TRAV5D-4FTRAJ6FCATGGNYKPTFin-frame	TRAV5D-4	F	TRAJ6	F	CATGGNYKPTF	in-frame	0	0	0	6	4	9	0	0	0
TRAV5N-4FTRAJ32FCAANTGSSGNKLIFin-frame	TRAV5N-4	F	TRAJ32	F	CAANTGSSGNKLIF	in-frame	0	0	0	6	0	0	0	0	0
TRAV5N-4FTRAJ32FCAASDGCSGNKLIFin-frame	TRAV5N-4	F	TRAJ32	F	CAASDGCSGNKLIF	in-frame	0	0	0	6	4	9	18	3	3
TRAV5N-4FTRAJ32FCAASDGSSGNKHIFin-frame	TRAV5N-4	F	TRAJ32	F	CAASDGSSGNKHIF	in-frame	0	0	0	6	4	3	6	4	5
TRAV5N-4FTRAJ32FCDASDGSSGNKLIFin-frame	TRAV5N-4	F	TRAJ32	F	CDASDGSSGNKLIF	in-frame	0	0	0	6	7	5	5	6	2
TRAV5N-4FTRAJ32FYAASDGSSGNKLIFin-frame	TRAV5N-4	F	TRAJ32	F	YAASDGSSGNKLIF	in-frame	0	0	0	6	5	11	29	3	2
TRAV5N-4FTRAJ6FCASGGNYKPTFin-frame	TRAV5N-4	F	TRAJ6	F	CASGGNYKPTF	in-frame	0	0	0	6	9	1	0	1	0
TRAV8D-2FTRAJ7ORFCATDSSNRLTLin-frame	TRAV8D-2	F	TRAJ7	ORF	CATDSSNRLTL	in-frame	0	0	0	6	0	0	0	0	0
TRAV8N-2FTRAJ9FCATDDRGYKLTFin-frame	TRAV8N-2	F	TRAJ9	F	CATDDRGYKLTF	in-frame	0	0	0	6	0	18	52	0	1
TRAV9-4FTRAJ42FCAVGGGRKQCKAN*Fout-of-frame	TRAV9-4	F	TRAJ42	F	CAVGGGRKQCKAN*F	out-of-frame	0	0	0	6	0	0	0	0	0
TRAV9N-3FTRAJ11FCAVSSDSRYNKLTFin-frame	TRAV9N-3	F	TRAJ11	F	CAVSSDSRYNKLTF	in-frame	0	0	0	6	0	0	0	0	0
TRAV5D-4FTRAJ32FCAASDGSSGNQLIFin-frame	TRAV5D-4	F	TRAJ32	F	CAASDGSSGNQLIF	in-frame	0	0	1	6	6	11	12	16	4
TRAV5D-4FTRAJ32FCAASDGSSGNRLIFin-frame	TRAV5D-4	F	TRAJ32	F	CAASDGSSGNRLIF	in-frame	1	0	0	6	8	6	3	17	11
TRAV5N-4FTRAJ32FCAASEGSSGNKLIFin-frame	TRAV5N-4	F	TRAJ32	F	CAASEGSSGNKLIF	in-frame	1	0	2	6	9	3	16	6	10
TRAV5N-4FTRAJ32FCAESDGSSGNKLIFin-frame	TRAV5N-4	F	TRAJ32	F	CAESDGSSGNKLIF	in-frame	0	0	2	6	7	4	14	11	4
TRAV9N-3FTRAJ11FCVVSSDSGYNKLTFin-frame	TRAV9N-3	F	TRAJ11	F	CVVSSDSGYNKLTF	in-frame	1	0	0	6	0	0	0	0	0
TRAV12-2FTRAJ56FCTLSSLEAIIS**TFout-of-frame	TRAV12-2	F	TRAJ56	F	CTLSSLEAIIS**TF	out-of-frame	0	0	0	5	0	0	0	0	0
TRAV12-3FTRAJ40FCALRDTGNYKDVFin-frame	TRAV12-3	F	TRAJ40	F	CALRDTGNYKDVF	in-frame	0	0	0	5	0	0	0	0	0
TRAV12D-1FTRAJ56FCALSSLEAIIS**TFout-of-frame	TRAV12D-1	F	TRAJ56	F	CALSSLEAIIS**TF	out-of-frame	0	0	0	5	0	0	0	0	0
TRAV14-1FTRAJ39FCAASRECQAH*Fout-of-frame	TRAV14-1	F	TRAJ39	F	CAASRECQAH*F	out-of-frame	0	0	0	5	0	0	0	0	0
TRAV14D-1FTRAJ39FCAASRGCQAH*Fout-of-frame	TRAV14D-1	F	TRAJ39	F	CAASRGCQAH*F	out-of-frame	0	0	0	5	0	0	0	0	0
TRAV14D-1FTRAJ43FCAASPQ*NNNAPRFout-of-frame	TRAV14D-1	F	TRAJ43	F	CAASPQ*NNNAPRF	out-of-frame	0	0	0	5	0	0	0	0	0
TRAV14D-3/DV8FTRAJ26FCAASANQGLTFin-frame	TRAV14D-3/DV8	F	TRAJ26	F	CAASANQGLTF	in-frame	0	0	0	5	0	0	0	0	0
TRAV14D-3/DV8FTRAJ31FCAASKK*NNNRSFFout-of-frame	TRAV14D-3/DV8	F	TRAJ31	F	CAASKK*NNNRSFF	out-of-frame	0	0	0	5	0	0	0	0	0
TRAV14D-3/DV8FTRAJ39FCAASRGCQAH*Fout-of-frame	TRAV14D-3/DV8	F	TRAJ39	F	CAASRGCQAH*F	out-of-frame	0	0	0	5	0	0	0	0	0
TRAV14N-1FTRAJ26FCAASANQRLTFin-frame	TRAV14N-1	F	TRAJ26	F	CAASANQRLTF	in-frame	0	0	0	5	0	0	0	0	0
TRAV14N-1FTRAJ6FCAAGRNYKPTFin-frame	TRAV14N-1	F	TRAJ6	F	CAAGRNYKPTF	in-frame	0	0	0	5	6	6	11	21	0
TRAV14N-1FTRAJ6FCASGGNYNPTFin-frame	TRAV14N-1	F	TRAJ6	F	CASGGNYNPTF	in-frame	0	0	0	5	2	1	2	1	1
TRAV14N-1FTRAJ6FCASGRNYKPTFin-frame	TRAV14N-1	F	TRAJ6	F	CASGRNYKPTF	in-frame	0	0	0	5	4	0	0	6	1
TRAV14N-1FTRAJ6FCAVGGNNKPTFin-frame	TRAV14N-1	F	TRAJ6	F	CAVGGNNKPTF	in-frame	0	0	0	5	0	1	2	2	1
TRAV14N-1FTRAJ6FCVSGGNYKPTFin-frame	TRAV14N-1	F	TRAJ6	F	CVSGGNYKPTF	in-frame	0	0	0	5	4	0	0	4	3
TRAV14N-1FTRAJ7ORFCAASDDNRLTLin-frame	TRAV14N-1	F	TRAJ7	ORF	CAASDDNRLTL	in-frame	0	0	0	5	4	0	0	0	0
TRAV14N-1FTRAJ7ORFCAASDNNKLTLin-frame	TRAV14N-1	F	TRAJ7	ORF	CAASDNNKLTL	in-frame	0	0	0	5	2	0	0	0	0
TRAV17FTRAJ27FCALGQHQCRQIN*Fout-of-frame	TRAV17	F	TRAJ27	F	CALGQHQCRQIN*F	out-of-frame	0	0	0	5	0	0	0	0	0
TRAV17FTRAJ27FCALGQHQYRQIN*Vout-of-frame	TRAV17	F	TRAJ27	F	CALGQHQYRQIN*V	out-of-frame	0	0	0	5	0	0	0	0	0
TRAV19FTRAJ27FCAAADNTNTGKLAFin-frame	TRAV19	F	TRAJ27	F	CAAADNTNTGKLAF	in-frame	0	0	0	5	0	0	0	0	0
TRAV21/DV12FTRAJ58FCILRVGERHWV*KLSFout-of-frame	TRAV21/DV12	F	TRAJ58	F	CILRVGERHWV*KLSF	out-of-frame	0	0	0	5	0	0	0	0	0
TRAV3D-3FTRAJ32FCAVRAQMLTKS**Fout-of-frame	TRAV3D-3	F	TRAJ32	F	CAVRAQMLTKS**F	out-of-frame	0	0	0	5	0	0	0	0	0
TRAV4-4/DV10FTRAJ53FCAAEGVEAAVTN**TFout-of-frame	TRAV4-4/DV10	F	TRAJ53	F	CAAEGVEAAVTN**TF	out-of-frame	0	0	0	5	0	0	0	0	0
TRAV5-4ORFTRAJ32FCAASDGSSDNKLIFin-frame	TRAV5-4	ORF	TRAJ32	F	CAASDGSSDNKLIF	in-frame	0	0	0	5	13	1	1	1	1
TRAV5D-4FTRAJ32FCAASDGAVATSS**Fout-of-frame	TRAV5D-4	F	TRAJ32	F	CAASDGAVATSS**F	out-of-frame	0	0	0	5	2	3	5	16	10
TRAV5D-4FTRAJ32FCAASDGGSDNKLIFin-frame	TRAV5D-4	F	TRAJ32	F	CAASDGGSDNKLIF	in-frame	0	0	0	5	1	0	0	1	0
TRAV5D-4FTRAJ32FCAASDVSSGNKLIFin-frame	TRAV5D-4	F	TRAJ32	F	CAASDVSSGNKLIF	in-frame	0	0	0	5	7	13	8	27	5
TRAV5D-4FTRAJ32FGAASDGSSGNKLIFin-frame	TRAV5D-4	F	TRAJ32	F	GAASDGSSGNKLIF	in-frame	0	0	0	5	7	15	9	33	24
TRAV5D-4FTRAJ33FCAASDNYQLIWin-frame	TRAV5D-4	F	TRAJ33	F	CAASDNYQLIW	in-frame	0	0	0	5	11	40	37	24	37
TRAV5N-4FTRAJ32FCAADDGSSSNKLIFin-frame	TRAV5N-4	F	TRAJ32	F	CAADDGSSSNKLIF	in-frame	0	0	0	5	0	0	0	0	1
TRAV5N-4FTRAJ32FCAASDGSGGNKLIFin-frame	TRAV5N-4	F	TRAJ32	F	CAASDGSGGNKLIF	in-frame	0	0	0	5	6	2	8	5	3
TRAV5N-4FTRAJ32FCAASDGSNGNKLIFin-frame	TRAV5N-4	F	TRAJ32	F	CAASDGSNGNKLIF	in-frame	0	0	0	5	7	6	9	7	13
TRAV5N-4FTRAJ32FCAASVGSSGNKLIFin-frame	TRAV5N-4	F	TRAJ32	F	CAASVGSSGNKLIF	in-frame	0	0	0	5	3	2	6	1	0
TRAV5N-4FTRAJ32FCAGSDGSSGNKLIFin-frame	TRAV5N-4	F	TRAJ32	F	CAGSDGSSGNKLIF	in-frame	0	0	0	5	1	2	2	4	28
TRAV5N-4FTRAJ32FRAASDGSSGNKLIFin-frame	TRAV5N-4	F	TRAJ32	F	RAASDGSSGNKLIF	in-frame	0	0	0	5	6	1	5	6	3
TRAV5N-4FTRAJ32FSAASDGSSGNKLIFin-frame	TRAV5N-4	F	TRAJ32	F	SAASDGSSGNKLIF	in-frame	0	0	0	5	0	2	1	4	0
TRAV5N-4FTRAJ33FCAASDNYQLIWin-frame	TRAV5N-4	F	TRAJ33	F	CAASDNYQLIW	in-frame	0	0	0	5	7	6	16	2	2
TRAV5N-4FTRAJ43FCAASPQ*NNNAPRFout-of-frame	TRAV5N-4	F	TRAJ43	F	CAASPQ*NNNAPRF	out-of-frame	0	0	0	5	0	0	0	0	0
TRAV6D-3FTRAJ52FCAMREELTLKSS**Fout-of-frame	TRAV6D-3	F	TRAJ52	F	CAMREELTLKSS**F	out-of-frame	0	0	0	5	0	0	0	0	0
TRAV6D-3FTRAJ52FCAMREELTRESS**Fout-of-frame	TRAV6D-3	F	TRAJ52	F	CAMREELTRESS**F	out-of-frame	0	0	0	5	0	0	0	0	0
TRAV8N-2FTRAJ9FCATDDIGYKLTFin-frame	TRAV8N-2	F	TRAJ9	F	CATDDIGYKLTF	in-frame	0	0	0	5	0	7	23	0	1
TRAV8N-2FTRAJ9FCATDDMSYKLTFin-frame	TRAV8N-2	F	TRAJ9	F	CATDDMSYKLTF	in-frame	0	0	0	5	4	19	30	0	0
TRAV9-4FTRAJ44ORFCAVSMTGSDGKLTLin-frame	TRAV9-4	F	TRAJ44	ORF	CAVSMTGSDGKLTL	in-frame	0	0	0	5	0	0	0	0	0
TRAV9N-3FTRAJ11FCAVRSDSGYNKLTFin-frame	TRAV9N-3	F	TRAJ11	F	CAVRSDSGYNKLTF	in-frame	0	0	0	5	0	0	0	0	0
TRAV12D-1FTRAJ31FCALSEGSNNRIIFin-frame	TRAV12D-1	F	TRAJ31	F	CALSEGSNNRIIF	in-frame	0	1	1	5	0	0	0	0	0
TRAV12D-1FTRAJ31FCALSEGSNNRIVFin-frame	TRAV12D-1	F	TRAJ31	F	CALSEGSNNRIVF	in-frame	1	0	0	5	0	0	0	0	0
TRAV14D-1FTRAJ31FCAASSNNRIVFin-frame	TRAV14D-1	F	TRAJ31	F	CAASSNNRIVF	in-frame	1	0	3	5	4	0	3	0	0
TRAV14N-2FTRAJ6FCAAGGNYKPTFin-frame	TRAV14N-2	F	TRAJ6	F	CAAGGNYKPTF	in-frame	0	1	0	5	6	5	12	510	0
TRAV5D-4FTRAJ32FCSASDGSSGNKLIFin-frame	TRAV5D-4	F	TRAJ32	F	CSASDGSSGNKLIF	in-frame	1	0	0	5	1	37	15	13	5
TRAV5D-4FTRAJ32FSAASDGSSGNKLIFin-frame	TRAV5D-4	F	TRAJ32	F	SAASDGSSGNKLIF	in-frame	0	0	1	5	4	11	11	16	15
TRAV5N-4FTRAJ32FCAASDGSSGNQLIFin-frame	TRAV5N-4	F	TRAJ32	F	CAASDGSSGNQLIF	in-frame	0	0	1	5	3	6	5	5	6
TRAV10FTRAJ32FCAASDGSSGNKLIFin-frame	TRAV10	F	TRAJ32	F	CAASDGSSGNKLIF	in-frame	0	0	0	4	0	0	0	0	0
TRAV12-2FTRAJ56FCALSSLEAMIS**TFout-of-frame	TRAV12-2	F	TRAJ56	F	CALSSLEAMIS**TF	out-of-frame	0	0	0	4	0	0	0	0	0
TRAV12-2FTRAJ56FCALSSLGAIIS**TFout-of-frame	TRAV12-2	F	TRAJ56	F	CALSSLGAIIS**TF	out-of-frame	0	0	0	4	0	0	0	0	0
TRAV12-3FTRAJ40FCALRDTGDYKYVFin-frame	TRAV12-3	F	TRAJ40	F	CALRDTGDYKYVF	in-frame	0	0	0	4	0	0	0	0	0
TRAV12D-1FTRAJ31FCAPSEGSNNRIFFin-frame	TRAV12D-1	F	TRAJ31	F	CAPSEGSNNRIFF	in-frame	0	0	0	4	0	0	0	0	0
TRAV13-5FTRAJ45FCVLTLGRGR*RLTFout-of-frame	TRAV13-5	F	TRAJ45	F	CVLTLGRGR*RLTF	out-of-frame	0	0	0	4	0	0	0	0	0
TRAV14-1FTRAJ26FCAASANQGLTFin-frame	TRAV14-1	F	TRAJ26	F	CAASANQGLTF	in-frame	0	0	0	4	0	0	0	0	0
TRAV14-1FTRAJ43FCAASPQEQQCPT*Fout-of-frame	TRAV14-1	F	TRAJ43	F	CAASPQEQQCPT*F	out-of-frame	0	0	0	4	0	0	0	0	0
TRAV14-1FTRAJ6FCATGGNYKPTFin-frame	TRAV14-1	F	TRAJ6	F	CATGGNYKPTF	in-frame	0	0	0	4	0	0	0	0	0
TRAV14D-1FTRAJ31FCAAGVSDNRIFFin-frame	TRAV14D-1	F	TRAJ31	F	CAAGVSDNRIFF	in-frame	0	0	0	4	0	0	0	1	0
TRAV14D-1FTRAJ31FCAASSNDRIFFin-frame	TRAV14D-1	F	TRAJ31	F	CAASSNDRIFF	in-frame	0	0	0	4	2	0	0	0	0
TRAV14D-1FTRAJ31FCAASSNNRVFFin-frame	TRAV14D-1	F	TRAJ31	F	CAASSNNRVFF	in-frame	0	0	0	4	2	0	0	0	0
TRAV14D-1FTRAJ33FCAASDNYQLIWin-frame	TRAV14D-1	F	TRAJ33	F	CAASDNYQLIW	in-frame	0	0	0	4	0	6	17	1	6
TRAV14D-1FTRAJ6FCAAGGDYKPTFin-frame	TRAV14D-1	F	TRAJ6	F	CAAGGDYKPTF	in-frame	0	0	0	4	0	0	0	0	0
TRAV14D-1FTRAJ6FCATGGNYKPTFin-frame	TRAV14D-1	F	TRAJ6	F	CATGGNYKPTF	in-frame	0	0	0	4	0	1	0	0	0
TRAV14D-3/DV8FTRAJ31FCAAGVSNNRIFFin-frame	TRAV14D-3/DV8	F	TRAJ31	F	CAAGVSNNRIFF	in-frame	0	0	0	4	2	0	0	1	0
TRAV14D-3/DV8FTRAJ31FCAASKK*NNNRIVFout-of-frame	TRAV14D-3/DV8	F	TRAJ31	F	CAASKK*NNNRIVF	out-of-frame	0	0	0	4	0	0	0	0	0
TRAV14D-3/DV8FTRAJ42FCAASVWRKQCKAN*Fout-of-frame	TRAV14D-3/DV8	F	TRAJ42	F	CAASVWRKQCKAN*F	out-of-frame	0	0	0	4	0	0	0	0	0
TRAV14N-1FTRAJ26FYAASANQGLTFin-frame	TRAV14N-1	F	TRAJ26	F	YAASANQGLTF	in-frame	0	0	0	4	0	0	0	0	0
TRAV14N-1FTRAJ6FCA.GGNYKPTFout-of-frame	TRAV14N-1	F	TRAJ6	F	CA.GGNYKPTF	out-of-frame	0	0	0	4	5	0	0	0	0
TRAV14N-1FTRAJ6FCAAGGNDKPTFin-frame	TRAV14N-1	F	TRAJ6	F	CAAGGNDKPTF	in-frame	0	0	0	4	18	6	6	7	0
TRAV14N-1FTRAJ6FCAAGGNYKPAFin-frame	TRAV14N-1	F	TRAJ6	F	CAAGGNYKPAF	in-frame	0	0	0	4	9	1	1	2	0
TRAV14N-1FTRAJ6FCASGGKYKPTFin-frame	TRAV14N-1	F	TRAJ6	F	CASGGKYKPTF	in-frame	0	0	0	4	4	0	1	0	0
TRAV14N-1FTRAJ6FCAVGGNHKPTFin-frame	TRAV14N-1	F	TRAJ6	F	CAVGGNHKPTF	in-frame	0	0	0	4	0	1	2	2	4
TRAV14N-1FTRAJ6FCAVGGNYNPTFin-frame	TRAV14N-1	F	TRAJ6	F	CAVGGNYNPTF	in-frame	0	0	0	4	1	16	10	6	0
TRAV14N-1FTRAJ6FCAVGRNYKPTFin-frame	TRAV14N-1	F	TRAJ6	F	CAVGRNYKPTF	in-frame	0	0	0	4	0	4	3	7	3
TRAV14N-1FTRAJ6FCESGGNYKPTFin-frame	TRAV14N-1	F	TRAJ6	F	CESGGNYKPTF	in-frame	0	0	0	4	0	0	0	3	0
TRAV14N-1FTRAJ6FWATGGNYKPTFin-frame	TRAV14N-1	F	TRAJ6	F	WATGGNYKPTF	in-frame	0	0	0	4	0	3	0	0	0
TRAV14N-1FTRAJ7ORFCATSDNNRLTLin-frame	TRAV14N-1	F	TRAJ7	ORF	CATSDNNRLTL	in-frame	0	0	0	4	2	1	0	0	0
TRAV14N-1FTRAJ7ORFCTASDNNRLTLin-frame	TRAV14N-1	F	TRAJ7	ORF	CTASDNNRLTL	in-frame	0	0	0	4	3	0	0	0	0
TRAV14N-1FTRAJ7ORFWAASDNNRLTLin-frame	TRAV14N-1	F	TRAJ7	ORF	WAASDNNRLTL	in-frame	0	0	0	4	6	3	0	0	0
TRAV16D/DV11FTRAJ32FCAMRENQGGSAKLIFin-frame	TRAV16D/DV11	F	TRAJ32	F	CAMRENQGGSAKLIF	in-frame	0	0	0	4	0	0	0	0	0
TRAV17FTRAJ27FCALGKHQYRQIN*Fout-of-frame	TRAV17	F	TRAJ27	F	CALGKHQYRQIN*F	out-of-frame	0	0	0	4	0	0	0	0	0
TRAV19FTRAJ27FCAAADNANTGKLTFin-frame	TRAV19	F	TRAJ27	F	CAAADNANTGKLTF	in-frame	0	0	0	4	0	0	0	0	0
TRAV19FTRAJ27FCAAADNTNTGKLTVin-frame	TRAV19	F	TRAJ27	F	CAAADNTNTGKLTV	in-frame	0	0	0	4	0	0	0	0	0
TRAV19FTRAJ42FCAAGAHAGGSNAKLTFin-frame	TRAV19	F	TRAJ42	F	CAAGAHAGGSNAKLTF	in-frame	0	0	0	4	0	0	0	0	0
TRAV19FTRAJ43FCAAGAMGDNAPRFin-frame	TRAV19	F	TRAJ43	F	CAAGAMGDNAPRF	in-frame	0	0	0	4	0	0	0	0	0
TRAV19FTRAJ43FCAAGEMGNNAPRFin-frame	TRAV19	F	TRAJ43	F	CAAGEMGNNAPRF	in-frame	0	0	0	4	0	0	0	0	0
TRAV3D-3FTRAJ30FCAVRAQILTKS**Fout-of-frame	TRAV3D-3	F	TRAJ30	F	CAVRAQILTKS**F	out-of-frame	0	0	0	4	0	0	0	0	0
TRAV3D-3FTRAJ30FCTVRAQMLTKS**Fout-of-frame	TRAV3D-3	F	TRAJ30	F	CTVRAQMLTKS**F	out-of-frame	0	0	0	4	0	0	0	0	0
TRAV4-4/DV10FTRAJ52FCAAETALTRESS**Fout-of-frame	TRAV4-4/DV10	F	TRAJ52	F	CAAETALTRESS**F	out-of-frame	0	0	0	4	0	0	0	0	0
TRAV5-4ORFTRAJ26FCAASANQGLTFin-frame	TRAV5-4	ORF	TRAJ26	F	CAASANQGLTF	in-frame	0	0	0	4	0	0	0	0	0
TRAV5D-4FTRAJ32FCAAGDGSSDNKLIFin-frame	TRAV5D-4	F	TRAJ32	F	CAAGDGSSDNKLIF	in-frame	0	0	0	4	0	0	0	0	0
TRAV5D-4FTRAJ32FCAANGGSSDNKLIFin-frame	TRAV5D-4	F	TRAJ32	F	CAANGGSSDNKLIF	in-frame	0	0	0	4	7	2	0	0	0
TRAV5D-4FTRAJ32FCAASDGSSGNKLFFin-frame	TRAV5D-4	F	TRAJ32	F	CAASDGSSGNKLFF	in-frame	0	0	0	4	2	2	4	10	6
TRAV5D-4FTRAJ32FCAASDGSSGNTLIFin-frame	TRAV5D-4	F	TRAJ32	F	CAASDGSSGNTLIF	in-frame	0	0	0	4	5	31	15	9	3
TRAV5D-4FTRAJ32FCAASDGSSGYKLIFin-frame	TRAV5D-4	F	TRAJ32	F	CAASDGSSGYKLIF	in-frame	0	0	0	4	1	3	3	11	7
TRAV5D-4FTRAJ32FCAASDGSSVNKLIFin-frame	TRAV5D-4	F	TRAJ32	F	CAASDGSSVNKLIF	in-frame	0	0	0	4	5	11	8	34	17
TRAV5D-4FTRAJ32FFAASDGSSGNKLIFin-frame	TRAV5D-4	F	TRAJ32	F	FAASDGSSGNKLIF	in-frame	0	0	0	4	2	80	24	15	9
TRAV5N-4FTRAJ32FCAASDGSSGNKIIFin-frame	TRAV5N-4	F	TRAJ32	F	CAASDGSSGNKIIF	in-frame	0	0	0	4	5	0	6	9	12
TRAV5N-4FTRAJ32FCAASDGSSGNTLIFin-frame	TRAV5N-4	F	TRAJ32	F	CAASDGSSGNTLIF	in-frame	0	0	0	4	4	3	13	4	1
TRAV5N-4FTRAJ32FCAASNGSSGNKLIFin-frame	TRAV5N-4	F	TRAJ32	F	CAASNGSSGNKLIF	in-frame	0	0	0	4	5	0	8	2	4
TRAV5N-4FTRAJ32FCAASPPNYGGSGNKLIFin-frame	TRAV5N-4	F	TRAJ32	F	CAASPPNYGGSGNKLIF	in-frame	0	0	0	4	0	0	0	0	0
TRAV5N-4FTRAJ39FCAASRGCQAH*Fout-of-frame	TRAV5N-4	F	TRAJ39	F	CAASRGCQAH*F	out-of-frame	0	0	0	4	0	0	0	0	0
TRAV6-7/DV9FTRAJ49FCALGDQGGLPELR*Fout-of-frame	TRAV6-7/DV9	F	TRAJ49	F	CALGDQGGLPELR*F	out-of-frame	0	0	0	4	0	0	0	0	0
TRAV6D-3FTRAJ52FCAMREEITLESS**Fout-of-frame	TRAV6D-3	F	TRAJ52	F	CAMREEITLESS**F	out-of-frame	0	0	0	4	0	0	0	0	0
TRAV6D-3FTRAJ52FCAMRGELTLESS**Fout-of-frame	TRAV6D-3	F	TRAJ52	F	CAMRGELTLESS**F	out-of-frame	0	0	0	4	0	0	0	0	0
TRAV7-3FTRAJ42FCVVILEEAMQS**TFout-of-frame	TRAV7-3	F	TRAJ42	F	CVVILEEAMQS**TF	out-of-frame	0	0	0	4	0	0	0	0	0
TRAV7N-4FTRAJ30FCATETNAYKVIFin-frame	TRAV7N-4	F	TRAJ30	F	CATETNAYKVIF	in-frame	0	0	0	4	0	0	0	0	0
TRAV8N-2FTRAJ32FCAASDGSSGNKLIFin-frame	TRAV8N-2	F	TRAJ32	F	CAASDGSSGNKLIF	in-frame	0	0	0	4	2	9	13	0	2
TRAV8N-2FTRAJ9FCATDDMGYKLAFin-frame	TRAV8N-2	F	TRAJ9	F	CATDDMGYKLAF	in-frame	0	0	0	4	0	2	5	0	0
TRAV9-4FTRAJ44ORFCAVGMTGSGGKLTLin-frame	TRAV9-4	F	TRAJ44	ORF	CAVGMTGSGGKLTL	in-frame	0	0	0	4	0	0	0	0	0
TRAV9-4FTRAJ44ORFCAVSMTGSSGKLTLin-frame	TRAV9-4	F	TRAJ44	ORF	CAVSMTGSSGKLTL	in-frame	0	0	0	4	0	0	0	0	0
TRAV9N-3FTRAJ11FRAVSSDSGYNKLTFin-frame	TRAV9N-3	F	TRAJ11	F	RAVSSDSGYNKLTF	in-frame	0	0	0	4	0	0	0	0	0
TRAV9N-3FTRAJ32FCAASDGSSGNKLIFin-frame	TRAV9N-3	F	TRAJ32	F	CAASDGSSGNKLIF	in-frame	0	0	0	4	0	1	3	0	4
TRAV14D-1FTRAJ31FCAASSKNRIFFin-frame	TRAV14D-1	F	TRAJ31	F	CAASSKNRIFF	in-frame	1	1	0	4	5	0	0	0	0
TRAV5D-4FTRAJ32FCAGSDGSSGNKLIFin-frame	TRAV5D-4	F	TRAJ32	F	CAGSDGSSGNKLIF	in-frame	0	0	1	4	8	3	2	14	1039
TRAV9N-3FTRAJ11FCAVSSESGYNKLTFin-frame	TRAV9N-3	F	TRAJ11	F	CAVSSESGYNKLTF	in-frame	0	1	0	4	0	0	0	0	0
TRAV12-2FTRAJ31FCALSEGSNNRIFFin-frame	TRAV12-2	F	TRAJ31	F	CALSEGSNNRIFF	in-frame	0	0	0	3	0	0	0	0	0
TRAV12-3FTRAJ40FCALRDIGNYKYVFin-frame	TRAV12-3	F	TRAJ40	F	CALRDIGNYKYVF	in-frame	0	0	0	3	0	0	0	0	0
TRAV12-3FTRAJ40FCALRDTENYKYVFin-frame	TRAV12-3	F	TRAJ40	F	CALRDTENYKYVF	in-frame	0	0	0	3	0	0	0	0	0
TRAV12-3FTRAJ40FCALRDTGNYKCVFin-frame	TRAV12-3	F	TRAJ40	F	CALRDTGNYKCVF	in-frame	0	0	0	3	0	0	0	0	0
TRAV12-3FTRAJ40FCALRDTGNYKYIFin-frame	TRAV12-3	F	TRAJ40	F	CALRDTGNYKYIF	in-frame	0	0	0	3	0	0	0	0	0
TRAV12D-1FTRAJ31FCALREGSNNRIFFin-frame	TRAV12D-1	F	TRAJ31	F	CALREGSNNRIFF	in-frame	0	0	0	3	0	0	0	0	0
TRAV12N-3FTRAJ32FCAASDGSSGNKLIFin-frame	TRAV12N-3	F	TRAJ32	F	CAASDGSSGNKLIF	in-frame	0	0	0	3	0	0	0	0	0
TRAV13-5FTRAJ45FCVLSLGRCR*RLTFout-of-frame	TRAV13-5	F	TRAJ45	F	CVLSLGRCR*RLTF	out-of-frame	0	0	0	3	0	0	0	0	0
TRAV13-5FTRAJ45FGVLTLGRCR*RLTFout-of-frame	TRAV13-5	F	TRAJ45	F	GVLTLGRCR*RLTF	out-of-frame	0	0	0	3	0	0	0	0	0
TRAV14-1FTRAJ31FCAAGVSNNRIFFin-frame	TRAV14-1	F	TRAJ31	F	CAAGVSNNRIFF	in-frame	0	0	0	3	0	1	0	0	0
TRAV14-1FTRAJ31FCAASKK*NNNRIFFout-of-frame	TRAV14-1	F	TRAJ31	F	CAASKK*NNNRIFF	out-of-frame	0	0	0	3	0	0	0	0	0
TRAV14-1FTRAJ31FCAASSNNRIFFin-frame	TRAV14-1	F	TRAJ31	F	CAASSNNRIFF	in-frame	0	0	0	3	0	0	0	0	0
TRAV14-1FTRAJ33FCAASDNYQLIWin-frame	TRAV14-1	F	TRAJ33	F	CAASDNYQLIW	in-frame	0	0	0	3	3	3	1	0	1
TRAV14-1FTRAJ43FCAASPQ*NNKAPRFout-of-frame	TRAV14-1	F	TRAJ43	F	CAASPQ*NNKAPRF	out-of-frame	0	0	0	3	0	0	0	0	0
TRAV14D-1FTRAJ31FCAAGVSKNRIFFin-frame	TRAV14D-1	F	TRAJ31	F	CAAGVSKNRIFF	in-frame	0	0	0	3	0	0	0	0	0
TRAV14D-1FTRAJ31FCAAGVSNNRSFFin-frame	TRAV14D-1	F	TRAJ31	F	CAAGVSNNRSFF	in-frame	0	0	0	3	0	0	0	0	0
TRAV14D-1FTRAJ31FWAAGVSNNRIFFin-frame	TRAV14D-1	F	TRAJ31	F	WAAGVSNNRIFF	in-frame	0	0	0	3	0	3	0	3	0
TRAV14D-1FTRAJ32FCAASDGSSDNKLIFin-frame	TRAV14D-1	F	TRAJ32	F	CAASDGSSDNKLIF	in-frame	0	0	0	3	0	0	0	0	0
TRAV14D-1FTRAJ6FCAAGGN.KPTFout-of-frame	TRAV14D-1	F	TRAJ6	F	CAAGGN.KPTF	out-of-frame	0	0	0	3	0	0	0	0	0
TRAV14D-1FTRAJ6FCAAGGNDKPTFin-frame	TRAV14D-1	F	TRAJ6	F	CAAGGNDKPTF	in-frame	0	0	0	3	0	1	0	0	0
TRAV14D-3/DV8FTRAJ43FCAASPQ*NNNAPRFout-of-frame	TRAV14D-3/DV8	F	TRAJ43	F	CAASPQ*NNNAPRF	out-of-frame	0	0	0	3	0	0	0	0	0
TRAV14D-3/DV8FTRAJ6FCATGGNYKPTFin-frame	TRAV14D-3/DV8	F	TRAJ6	F	CATGGNYKPTF	in-frame	0	0	0	3	0	1	0	0	0
TRAV14N-1FTRAJ26FCAASANQGLAFin-frame	TRAV14N-1	F	TRAJ26	F	CAASANQGLAF	in-frame	0	0	0	3	0	0	0	0	0
TRAV14N-1FTRAJ26FCAASANQGLTLin-frame	TRAV14N-1	F	TRAJ26	F	CAASANQGLTL	in-frame	0	0	0	3	0	0	0	0	0
TRAV14N-1FTRAJ26FCAASANQGLTYin-frame	TRAV14N-1	F	TRAJ26	F	CAASANQGLTY	in-frame	0	0	0	3	0	0	0	0	0
TRAV14N-1FTRAJ32FCAADDGSSGNKLIFin-frame	TRAV14N-1	F	TRAJ32	F	CAADDGSSGNKLIF	in-frame	0	0	0	3	0	4	0	4	1
TRAV14N-1FTRAJ32FCAAGDGSSGNKLIFin-frame	TRAV14N-1	F	TRAJ32	F	CAAGDGSSGNKLIF	in-frame	0	0	0	3	1	0	0	7	2
TRAV14N-1FTRAJ32FCAANGGSSGNKLIFin-frame	TRAV14N-1	F	TRAJ32	F	CAANGGSSGNKLIF	in-frame	0	0	0	3	3	4	0	0	0
TRAV14N-1FTRAJ6F.AAGGNYKPTFout-of-frame	TRAV14N-1	F	TRAJ6	F	.AAGGNYKPTF	out-of-frame	0	0	0	3	3	3	2	3	0
TRAV14N-1FTRAJ6FCAAGGNYNPTFin-frame	TRAV14N-1	F	TRAJ6	F	CAAGGNYNPTF	in-frame	0	0	0	3	4	20	28	3	0
TRAV14N-1FTRAJ6FCAEGGNYKPTFin-frame	TRAV14N-1	F	TRAJ6	F	CAEGGNYKPTF	in-frame	0	0	0	3	5	0	2	2	1
TRAV14N-1FTRAJ6FCASRGNYKPTFin-frame	TRAV14N-1	F	TRAJ6	F	CASRGNYKPTF	in-frame	0	0	0	3	1	0	0	0	0
TRAV14N-1FTRAJ6FCATGGNDKPTFin-frame	TRAV14N-1	F	TRAJ6	F	CATGGNDKPTF	in-frame	0	0	0	3	1	1	0	0	0
TRAV14N-1FTRAJ6FCAVGGN.KPTFout-of-frame	TRAV14N-1	F	TRAJ6	F	CAVGGN.KPTF	out-of-frame	0	0	0	3	0	1	0	4	1
TRAV14N-1FTRAJ6FCAVGGNCKPTFin-frame	TRAV14N-1	F	TRAJ6	F	CAVGGNCKPTF	in-frame	0	0	0	3	0	0	0	2	4
TRAV14N-1FTRAJ6FCAVGGNYKPTLin-frame	TRAV14N-1	F	TRAJ6	F	CAVGGNYKPTL	in-frame	0	0	0	3	0	2	1	17	8
TRAV14N-1FTRAJ6FCAVRGNYKPTFin-frame	TRAV14N-1	F	TRAJ6	F	CAVRGNYKPTF	in-frame	0	0	0	3	0	3	3	6	3
TRAV14N-1FTRAJ6FCTAGGNYKPTFin-frame	TRAV14N-1	F	TRAJ6	F	CTAGGNYKPTF	in-frame	0	0	0	3	3	2	1	6	0
TRAV14N-1FTRAJ6FGATGGNYKPTFin-frame	TRAV14N-1	F	TRAJ6	F	GATGGNYKPTF	in-frame	0	0	0	3	2	2	0	0	0
TRAV14N-1FTRAJ7ORFCAASDKNRLTLin-frame	TRAV14N-1	F	TRAJ7	ORF	CAASDKNRLTL	in-frame	0	0	0	3	2	1	0	0	0
TRAV14N-1FTRAJ7ORFCAASDNKRLTLin-frame	TRAV14N-1	F	TRAJ7	ORF	CAASDNKRLTL	in-frame	0	0	0	3	0	0	0	0	0
TRAV14N-1FTRAJ7ORFCAASDNNRRTLin-frame	TRAV14N-1	F	TRAJ7	ORF	CAASDNNRRTL	in-frame	0	0	0	3	3	5	0	0	0
TRAV14N-1FTRAJ7ORFCAESDNNRLTLin-frame	TRAV14N-1	F	TRAJ7	ORF	CAESDNNRLTL	in-frame	0	0	0	3	2	1	0	0	0
TRAV14N-3FTRAJ31FCAASKK*NNNRIFFout-of-frame	TRAV14N-3	F	TRAJ31	F	CAASKK*NNNRIFF	out-of-frame	0	0	0	3	0	0	0	0	0
TRAV17FTRAJ27FCALGQHQYRQIN*Lout-of-frame	TRAV17	F	TRAJ27	F	CALGQHQYRQIN*L	out-of-frame	0	0	0	3	0	0	0	0	0
TRAV17FTRAJ27FCVLGQHQYRQIN*Fout-of-frame	TRAV17	F	TRAJ27	F	CVLGQHQYRQIN*F	out-of-frame	0	0	0	3	0	0	0	0	0
TRAV19FTRAJ27FCTAADNTNTGKLTFin-frame	TRAV19	F	TRAJ27	F	CTAADNTNTGKLTF	in-frame	0	0	0	3	0	0	0	0	0
TRAV19FTRAJ27FGAAADNTNTGKLTFin-frame	TRAV19	F	TRAJ27	F	GAAADNTNTGKLTF	in-frame	0	0	0	3	0	0	0	0	0
TRAV19FTRAJ43FCAAGAMGNNTPRFin-frame	TRAV19	F	TRAJ43	F	CAAGAMGNNTPRF	in-frame	0	0	0	3	0	0	0	0	0
TRAV19FTRAJ43FCAAGAMGNNVPRFin-frame	TRAV19	F	TRAJ43	F	CAAGAMGNNVPRF	in-frame	0	0	0	3	0	0	0	0	0
TRAV19FTRAJ43FCATGAMGNNAPRFin-frame	TRAV19	F	TRAJ43	F	CATGAMGNNAPRF	in-frame	0	0	0	3	0	0	0	0	0
TRAV21/DV12FTRAJ16FCILRVSLQVDRSW**Fout-of-frame	TRAV21/DV12	F	TRAJ16	F	CILRVSLQVDRSW**F	out-of-frame	0	0	0	3	0	0	0	0	0
TRAV21/DV12FTRAJ16FCIPRVSLQVARSW**Fout-of-frame	TRAV21/DV12	F	TRAJ16	F	CIPRVSLQVARSW**F	out-of-frame	0	0	0	3	0	0	0	0	0
TRAV21/DV12FTRAJ23FCILRVPEL*NWGKLIFout-of-frame	TRAV21/DV12	F	TRAJ23	F	CILRVPEL*NWGKLIF	out-of-frame	0	0	0	3	0	0	0	0	0
TRAV3-4FTRAJ56FCAVIRLLEAMIS**TFout-of-frame	TRAV3-4	F	TRAJ56	F	CAVIRLLEAMIS**TF	out-of-frame	0	0	0	3	0	0	0	0	0
TRAV3-4FTRAJ56FCAVIRLLGAIIS**TFout-of-frame	TRAV3-4	F	TRAJ56	F	CAVIRLLGAIIS**TF	out-of-frame	0	0	0	3	0	0	0	0	0
TRAV3-4FTRAJ56FCAVIRLREAIIS**TFout-of-frame	TRAV3-4	F	TRAJ56	F	CAVIRLREAIIS**TF	out-of-frame	0	0	0	3	0	0	0	0	0
TRAV3-4FTRAJ56FCAVSRLLEAIIS**TFout-of-frame	TRAV3-4	F	TRAJ56	F	CAVSRLLEAIIS**TF	out-of-frame	0	0	0	3	0	0	0	0	0
TRAV3-4FTRAJ56FYAVIRLLEAIIS**TFout-of-frame	TRAV3-4	F	TRAJ56	F	YAVIRLLEAIIS**TF	out-of-frame	0	0	0	3	0	0	0	0	0
TRAV3D-3FTRAJ30FCAVKAQMLTKS**Fout-of-frame	TRAV3D-3	F	TRAJ30	F	CAVKAQMLTKS**F	out-of-frame	0	0	0	3	0	0	0	0	0
TRAV3D-3FTRAJ30FCAVRAQMLTK**IFout-of-frame	TRAV3D-3	F	TRAJ30	F	CAVRAQMLTK**IF	out-of-frame	0	0	0	3	0	0	0	0	0
TRAV3D-3FTRAJ30FYAVRAQMLTKS**Fout-of-frame	TRAV3D-3	F	TRAJ30	F	YAVRAQMLTKS**F	out-of-frame	0	0	0	3	0	0	0	0	0
TRAV3D-3FTRAJ40FCAVSPIQETTNT**Vout-of-frame	TRAV3D-3	F	TRAJ40	F	CAVSPIQETTNT**V	out-of-frame	0	0	0	3	0	0	0	0	0
TRAV5-4ORFTRAJ32FCAAGDGSSGNKLIFin-frame	TRAV5-4	ORF	TRAJ32	F	CAAGDGSSGNKLIF	in-frame	0	0	0	3	0	0	0	4	0
TRAV5-4ORFTRAJ32FCAASDGSSSNKLIFin-frame	TRAV5-4	ORF	TRAJ32	F	CAASDGSSSNKLIF	in-frame	0	0	0	3	4	1	0	1	0
TRAV5-4ORFTRAJ32FCAASPPNYGGSDNKLIFin-frame	TRAV5-4	ORF	TRAJ32	F	CAASPPNYGGSDNKLIF	in-frame	0	0	0	3	0	0	0	0	0
TRAV5-4ORFTRAJ48FCAASGKYGNEKITFin-frame	TRAV5-4	ORF	TRAJ48	F	CAASGKYGNEKITF	in-frame	0	0	0	3	0	0	0	0	0
TRAV5-4ORFTRAJ48FCAASGNYGDEKITFin-frame	TRAV5-4	ORF	TRAJ48	F	CAASGNYGDEKITF	in-frame	0	0	0	3	0	0	0	0	0
TRAV5-4ORFTRAJ48FWAASGNYGNEKITFin-frame	TRAV5-4	ORF	TRAJ48	F	WAASGNYGNEKITF	in-frame	0	0	0	3	0	0	0	0	0
TRAV5D-4FTRAJ31FCAASKK*NNNRIFFout-of-frame	TRAV5D-4	F	TRAJ31	F	CAASKK*NNNRIFF	out-of-frame	0	0	0	3	0	0	0	0	0
TRAV5D-4FTRAJ32FCAAGDGGSGNKLIFin-frame	TRAV5D-4	F	TRAJ32	F	CAAGDGGSGNKLIF	in-frame	0	0	0	3	1	0	0	1	0
TRAV5D-4FTRAJ32FCAANCGGSGNKLIFin-frame	TRAV5D-4	F	TRAJ32	F	CAANCGGSGNKLIF	in-frame	0	0	0	3	1	0	0	0	0
TRAV5D-4FTRAJ32FCAANGGGSGNKLIFin-frame	TRAV5D-4	F	TRAJ32	F	CAANGGGSGNKLIF	in-frame	0	0	0	3	1	1	0	1	0
TRAV5D-4FTRAJ32FCAANTGSSDNKLIFin-frame	TRAV5D-4	F	TRAJ32	F	CAANTGSSDNKLIF	in-frame	0	0	0	3	0	0	0	0	0
TRAV5D-4FTRAJ32FCAASDASSGNKLIFin-frame	TRAV5D-4	F	TRAJ32	F	CAASDASSGNKLIF	in-frame	0	0	0	3	2	12	10	8	5
TRAV5D-4FTRAJ32FCAASDGISGNKLIFin-frame	TRAV5D-4	F	TRAJ32	F	CAASDGISGNKLIF	in-frame	0	0	0	3	0	9	8	11	8
TRAV5D-4FTRAJ32FCAASDGRSSNKLIFin-frame	TRAV5D-4	F	TRAJ32	F	CAASDGRSSNKLIF	in-frame	0	0	0	3	1	0	0	0	0
TRAV5D-4FTRAJ32FCAASDGSCGNKLIFin-frame	TRAV5D-4	F	TRAJ32	F	CAASDGSCGNKLIF	in-frame	0	0	0	3	4	2	2	3	3
TRAV5D-4FTRAJ32FCAASDGSSDKKLIFin-frame	TRAV5D-4	F	TRAJ32	F	CAASDGSSDKKLIF	in-frame	0	0	0	3	1	0	0	0	0
TRAV5D-4FTRAJ32FCAASDGSSGN.LIFout-of-frame	TRAV5D-4	F	TRAJ32	F	CAASDGSSGN.LIF	out-of-frame	0	0	0	3	3	19	9	8	3
TRAV5D-4FTRAJ32FCAASDGSSGNKLIYin-frame	TRAV5D-4	F	TRAJ32	F	CAASDGSSGNKLIY	in-frame	0	0	0	3	8	6	5	6	6
TRAV5D-4FTRAJ32FCAASDGSSGNKLMFin-frame	TRAV5D-4	F	TRAJ32	F	CAASDGSSGNKLMF	in-frame	0	0	0	3	6	7	3	4	0
TRAV5D-4FTRAJ32FCAASDGSSGNMLIFin-frame	TRAV5D-4	F	TRAJ32	F	CAASDGSSGNMLIF	in-frame	0	0	0	3	4	12	5	8	1
TRAV5D-4FTRAJ32FCAASDGSSRNKLIFin-frame	TRAV5D-4	F	TRAJ32	F	CAASDGSSRNKLIF	in-frame	0	0	0	3	1	2	6	7	3
TRAV5D-4FTRAJ32FCAASGGGSGNKLIFin-frame	TRAV5D-4	F	TRAJ32	F	CAASGGGSGNKLIF	in-frame	0	0	0	3	2	1	0	1	0
TRAV5D-4FTRAJ32FCAASVGSSGNKLIFin-frame	TRAV5D-4	F	TRAJ32	F	CAASVGSSGNKLIF	in-frame	0	0	0	3	5	6	9	7	6
TRAV5D-4FTRAJ32FCAASYGSSGNKLIFin-frame	TRAV5D-4	F	TRAJ32	F	CAASYGSSGNKLIF	in-frame	0	0	0	3	2	11	10	12	6
TRAV5D-4FTRAJ32FCASSDGSSGNKLIFin-frame	TRAV5D-4	F	TRAJ32	F	CASSDGSSGNKLIF	in-frame	0	0	0	3	3	4	5	13	7
TRAV5D-4FTRAJ33FCAAGDNYQLIWin-frame	TRAV5D-4	F	TRAJ33	F	CAAGDNYQLIW	in-frame	0	0	0	3	2	9	1	0	0
TRAV5D-4FTRAJ6FCAGGGNYKPTFin-frame	TRAV5D-4	F	TRAJ6	F	CAGGGNYKPTF	in-frame	0	0	0	3	7	1	0	0	0
TRAV5N-4FTRAJ26FCAASANQGLTFin-frame	TRAV5N-4	F	TRAJ26	F	CAASANQGLTF	in-frame	0	0	0	3	0	0	0	0	0
TRAV5N-4FTRAJ31FCAASKK*NNNRIFFout-of-frame	TRAV5N-4	F	TRAJ31	F	CAASKK*NNNRIFF	out-of-frame	0	0	0	3	0	0	0	0	0
TRAV5N-4FTRAJ32FCAADDGGSGNKLIFin-frame	TRAV5N-4	F	TRAJ32	F	CAADDGGSGNKLIF	in-frame	0	0	0	3	0	0	0	0	0
TRAV5N-4FTRAJ32FCAASAGSSGNKLIFin-frame	TRAV5N-4	F	TRAJ32	F	CAASAGSSGNKLIF	in-frame	0	0	0	3	2	20	23	9	2
TRAV5N-4FTRAJ32FCAASDASSGNKLIFin-frame	TRAV5N-4	F	TRAJ32	F	CAASDASSGNKLIF	in-frame	0	0	0	3	1	2	7	2	2
TRAV5N-4FTRAJ32FCAASDGSCGNKLIFin-frame	TRAV5N-4	F	TRAJ32	F	CAASDGSCGNKLIF	in-frame	0	0	0	3	1	0	3	0	1
TRAV5N-4FTRAJ32FCAASDGSSGNKFIFin-frame	TRAV5N-4	F	TRAJ32	F	CAASDGSSGNKFIF	in-frame	0	0	0	3	3	1	6	8	7
TRAV5N-4FTRAJ32FCAASDGSSGNKLNFin-frame	TRAV5N-4	F	TRAJ32	F	CAASDGSSGNKLNF	in-frame	0	0	0	3	4	1	6	5	8
TRAV5N-4FTRAJ32FCAASDGSSGNKLVFin-frame	TRAV5N-4	F	TRAJ32	F	CAASDGSSGNKLVF	in-frame	0	0	0	3	6	0	7	5	1
TRAV5N-4FTRAJ32FCAASDGSSGNKVIFin-frame	TRAV5N-4	F	TRAJ32	F	CAASDGSSGNKVIF	in-frame	0	0	0	3	1	0	1	3	1
TRAV5N-4FTRAJ32FCAASDGSSGNMLIFin-frame	TRAV5N-4	F	TRAJ32	F	CAASDGSSGNMLIF	in-frame	0	0	0	3	1	0	3	0	1
TRAV5N-4FTRAJ32FCAASDGSSGNRLIFin-frame	TRAV5N-4	F	TRAJ32	F	CAASDGSSGNRLIF	in-frame	0	0	0	3	1	2	7	4	3
TRAV5N-4FTRAJ32FCAASDVSSGNKLIFin-frame	TRAV5N-4	F	TRAJ32	F	CAASDVSSGNKLIF	in-frame	0	0	0	3	3	1	6	3	3
TRAV5N-4FTRAJ32FCAVGDGSSGNKLIFin-frame	TRAV5N-4	F	TRAJ32	F	CAVGDGSSGNKLIF	in-frame	0	0	0	3	2	0	0	3	0
TRAV5N-4FTRAJ32FFAASDGSSGNKLIFin-frame	TRAV5N-4	F	TRAJ32	F	FAASDGSSGNKLIF	in-frame	0	0	0	3	0	16	11	4	6
TRAV5N-4FTRAJ32FWAASDGGSGNKLIFin-frame	TRAV5N-4	F	TRAJ32	F	WAASDGGSGNKLIF	in-frame	0	0	0	3	0	0	1	0	3
TRAV5N-4FTRAJ48FCAASGNYGNEKITFin-frame	TRAV5N-4	F	TRAJ48	F	CAASGNYGNEKITF	in-frame	0	0	0	3	0	0	0	0	0
TRAV5N-4FTRAJ4ORFCAASPLSGSFNKLTFin-frame	TRAV5N-4	F	TRAJ4	ORF	CAASPLSGSFNKLTF	in-frame	0	0	0	3	0	0	0	0	0
TRAV5N-4FTRAJ6FCAAGGSYKPTFin-frame	TRAV5N-4	F	TRAJ6	F	CAAGGSYKPTF	in-frame	0	0	0	3	0	0	0	0	0
TRAV5N-4FTRAJ6FCATGGNYKPTFin-frame	TRAV5N-4	F	TRAJ6	F	CATGGNYKPTF	in-frame	0	0	0	3	0	0	0	0	0
TRAV6-7/DV9FTRAJ47ORFCALGERDYANKMILin-frame	TRAV6-7/DV9	F	TRAJ47	ORF	CALGERDYANKMIL	in-frame	0	0	0	3	0	0	0	0	0
TRAV6-7/DV9FTRAJ47ORFCALGERDYANKMSFin-frame	TRAV6-7/DV9	F	TRAJ47	ORF	CALGERDYANKMSF	in-frame	0	0	0	3	0	0	0	0	0
TRAV6-7/DV9FTRAJ47ORFCALGERDYTNKMIFin-frame	TRAV6-7/DV9	F	TRAJ47	ORF	CALGERDYTNKMIF	in-frame	0	0	0	3	0	0	0	0	0
TRAV6D-3FTRAJ52FCAMREELILESS**Fout-of-frame	TRAV6D-3	F	TRAJ52	F	CAMREELILESS**F	out-of-frame	0	0	0	3	0	0	0	0	0
TRAV6D-3FTRAJ52FCAMREELTLEST**Fout-of-frame	TRAV6D-3	F	TRAJ52	F	CAMREELTLEST**F	out-of-frame	0	0	0	3	0	0	0	0	0
TRAV7-3FTRAJ42FCAVILEEARQS**TFout-of-frame	TRAV7-3	F	TRAJ42	F	CAVILEEARQS**TF	out-of-frame	0	0	0	3	0	0	0	0	0
TRAV7-3FTRAJ42FCAVIREEAMQS**TFout-of-frame	TRAV7-3	F	TRAJ42	F	CAVIREEAMQS**TF	out-of-frame	0	0	0	3	0	0	0	0	0
TRAV7-5FTRAJ40FCAVFNTGDYKYVFin-frame	TRAV7-5	F	TRAJ40	F	CAVFNTGDYKYVF	in-frame	0	0	0	3	0	0	0	0	0
TRAV7N-4FTRAJ30FCATDTNAYKGIFin-frame	TRAV7N-4	F	TRAJ30	F	CATDTNAYKGIF	in-frame	0	0	0	3	0	0	0	0	0
TRAV7N-4FTRAJ32FCATDTNAYKVIFin-frame	TRAV7N-4	F	TRAJ32	F	CATDTNAYKVIF	in-frame	0	0	0	3	0	0	0	0	0
TRAV8-2FTRAJ49FCATPPKTGYQNFYFin-frame	TRAV8-2	F	TRAJ49	F	CATPPKTGYQNFYF	in-frame	0	0	0	3	0	0	0	0	0
TRAV8N-2FTRAJ9FCANDDMGYKLTFin-frame	TRAV8N-2	F	TRAJ9	F	CANDDMGYKLTF	in-frame	0	0	0	3	1	3	2	0	0
TRAV8N-2FTRAJ9FCATDDMGYKLPFin-frame	TRAV8N-2	F	TRAJ9	F	CATDDMGYKLPF	in-frame	0	0	0	3	0	2	8	0	0
TRAV8N-2FTRAJ9FCATDDMGYKLTVin-frame	TRAV8N-2	F	TRAJ9	F	CATDDMGYKLTV	in-frame	0	0	0	3	0	6	12	0	0
TRAV9-4FTRAJ42FCAVRGGRK*NAKLTFout-of-frame	TRAV9-4	F	TRAJ42	F	CAVRGGRK*NAKLTF	out-of-frame	0	0	0	3	0	0	0	0	0
TRAV9-4FTRAJ44ORFCAVSMTGSGGKLALin-frame	TRAV9-4	F	TRAJ44	ORF	CAVSMTGSGGKLAL	in-frame	0	0	0	3	0	0	0	0	0
TRAV9N-3FTRAJ11FCAMSSDSGYNKLTFin-frame	TRAV9N-3	F	TRAJ11	F	CAMSSDSGYNKLTF	in-frame	0	0	0	3	0	0	0	0	0
TRAV9N-3FTRAJ11FCAVSRDSGYNKLTFin-frame	TRAV9N-3	F	TRAJ11	F	CAVSRDSGYNKLTF	in-frame	0	0	0	3	0	0	0	0	0
TRAV9N-3FTRAJ11FCAVSSDSGDNKLTFin-frame	TRAV9N-3	F	TRAJ11	F	CAVSSDSGDNKLTF	in-frame	0	0	0	3	0	0	0	0	0
TRAV9N-3FTRAJ11FCAVSSDSGNNKLTFin-frame	TRAV9N-3	F	TRAJ11	F	CAVSSDSGNNKLTF	in-frame	0	0	0	3	0	0	0	0	0
TRAV9N-3FTRAJ11FCAVSSDSGYKKLTFin-frame	TRAV9N-3	F	TRAJ11	F	CAVSSDSGYKKLTF	in-frame	0	0	0	3	0	0	0	0	0
TRAV9N-3FTRAJ11FCAVSSDSGYNELTFin-frame	TRAV9N-3	F	TRAJ11	F	CAVSSDSGYNELTF	in-frame	0	0	0	3	0	0	0	0	0
TRAV9N-3FTRAJ11FCAVSSDSGYNKRTFin-frame	TRAV9N-3	F	TRAJ11	F	CAVSSDSGYNKRTF	in-frame	0	0	0	3	0	0	0	0	0
TRAV9N-3FTRAJ11FWAVSSDSGYNKLTFin-frame	TRAV9N-3	F	TRAJ11	F	WAVSSDSGYNKLTF	in-frame	0	0	0	3	0	0	0	0	0
TRAV12D-1FTRAJ31FCALSEGSDNRIFFin-frame	TRAV12D-1	F	TRAJ31	F	CALSEGSDNRIFF	in-frame	1	0	0	3	0	0	0	0	0
TRAV14D-1FTRAJ31FCAVSSNNRIFFin-frame	TRAV14D-1	F	TRAJ31	F	CAVSSNNRIFF	in-frame	1	0	0	3	0	0	0	0	0
TRAV14N-3FTRAJ32FCAASDGSSGNKLIFin-frame	TRAV14N-3	F	TRAJ32	F	CAASDGSSGNKLIF	in-frame	0	0	1	3	0	9	16	2	27
TRAV19FTRAJ27FCAAADNTNTGKLTCin-frame	TRAV19	F	TRAJ27	F	CAAADNTNTGKLTC	in-frame	0	1	0	3	0	0	0	0	0
TRAV5D-4FTRAJ32FCAASDGSSGNKLTFin-frame	TRAV5D-4	F	TRAJ32	F	CAASDGSSGNKLTF	in-frame	1	0	0	3	3	7	5	93	67
TRAV5N-4FTRAJ32FCAASDGSRGNKLIFin-frame	TRAV5N-4	F	TRAJ32	F	CAASDGSRGNKLIF	in-frame	0	0	1	3	4	10	32	12	11
TRAV8N-2FTRAJ9FCATDDMGYKRTFin-frame	TRAV8N-2	F	TRAJ9	F	CATDDMGYKRTF	in-frame	0	2	2	3	0	10	15	0	0
TRAV8N-2FTRAJ9FCATNDMGYKLTFin-frame	TRAV8N-2	F	TRAJ9	F	CATNDMGYKLTF	in-frame	0	0	1	3	1	1	5	0	0
TRAV8N-2FTRAJ9FWATDDMGYKLTFin-frame	TRAV8N-2	F	TRAJ9	F	WATDDMGYKLTF	in-frame	1	0	1	3	1	14	37	0	0
TRAV9N-3FTRAJ11FCAVNSDSGYNKLTFin-frame	TRAV9N-3	F	TRAJ11	F	CAVNSDSGYNKLTF	in-frame	0	1	0	3	0	0	0	0	0
TRAV12-2FTRAJ32FCAASDGSSGNKLIFin-frame	TRAV12-2	F	TRAJ32	F	CAASDGSSGNKLIF	in-frame	0	0	0	2	0	0	0	0	0
TRAV12-2FTRAJ56FCALSALEAIIS**TFout-of-frame	TRAV12-2	F	TRAJ56	F	CALSALEAIIS**TF	out-of-frame	0	0	0	2	0	0	0	0	0
TRAV12-2FTRAJ56FCALSSLEAIIS**TCout-of-frame	TRAV12-2	F	TRAJ56	F	CALSSLEAIIS**TC	out-of-frame	0	0	0	2	0	0	0	0	0
TRAV12-2FTRAJ56FCALSSLEAIIS**TLout-of-frame	TRAV12-2	F	TRAJ56	F	CALSSLEAIIS**TL	out-of-frame	0	0	0	2	0	0	0	0	0
TRAV12-2FTRAJ56FCALSSLESIIS**TFout-of-frame	TRAV12-2	F	TRAJ56	F	CALSSLESIIS**TF	out-of-frame	0	0	0	2	0	0	0	0	0
TRAV12-2FTRAJ56FCALSSREAIIS**TFout-of-frame	TRAV12-2	F	TRAJ56	F	CALSSREAIIS**TF	out-of-frame	0	0	0	2	0	0	0	0	0
TRAV12-2FTRAJ56FCALYSLEAIIS**TFout-of-frame	TRAV12-2	F	TRAJ56	F	CALYSLEAIIS**TF	out-of-frame	0	0	0	2	0	0	0	0	0
TRAV12-2FTRAJ56FGALSSLEAIIS**TFout-of-frame	TRAV12-2	F	TRAJ56	F	GALSSLEAIIS**TF	out-of-frame	0	0	0	2	0	0	0	0	0
TRAV12-3FTRAJ40FCALRDKGNYKYVFin-frame	TRAV12-3	F	TRAJ40	F	CALRDKGNYKYVF	in-frame	0	0	0	2	0	0	0	0	0
TRAV12-3FTRAJ40FCALRDTGN.KYVFout-of-frame	TRAV12-3	F	TRAJ40	F	CALRDTGN.KYVF	out-of-frame	0	0	0	2	0	0	0	0	0
TRAV12-3FTRAJ40FCALRDTGNDKYVFin-frame	TRAV12-3	F	TRAJ40	F	CALRDTGNDKYVF	in-frame	0	0	0	2	0	0	0	0	0
TRAV12-3FTRAJ40FCALRDTGNYKSVFin-frame	TRAV12-3	F	TRAJ40	F	CALRDTGNYKSVF	in-frame	0	0	0	2	0	0	0	0	0
TRAV12-3FTRAJ40FCALRDTGNYKYVLin-frame	TRAV12-3	F	TRAJ40	F	CALRDTGNYKYVL	in-frame	0	0	0	2	0	0	0	0	0
TRAV12-3FTRAJ40FCALRETGNYKYVFin-frame	TRAV12-3	F	TRAJ40	F	CALRETGNYKYVF	in-frame	0	0	0	2	0	0	0	0	0
TRAV12-3FTRAJ40FCALRNTGNYKYVFin-frame	TRAV12-3	F	TRAJ40	F	CALRNTGNYKYVF	in-frame	0	0	0	2	0	0	0	0	0
TRAV12-3FTRAJ40FCAVRDTGNYKYVFin-frame	TRAV12-3	F	TRAJ40	F	CAVRDTGNYKYVF	in-frame	0	0	0	2	0	0	0	0	0
TRAV12-3FTRAJ40FCAWRDTGNYKYVFin-frame	TRAV12-3	F	TRAJ40	F	CAWRDTGNYKYVF	in-frame	0	0	0	2	0	0	0	0	0
TRAV12-3FTRAJ40FGALRDTGNYKYVFin-frame	TRAV12-3	F	TRAJ40	F	GALRDTGNYKYVF	in-frame	0	0	0	2	0	0	0	0	0
TRAV12-3FTRAJ40FYALRDTGNYKYVFin-frame	TRAV12-3	F	TRAJ40	F	YALRDTGNYKYVF	in-frame	0	0	0	2	0	0	0	0	0
TRAV12D-1FTRAJ31FCALSEGSNNRILFin-frame	TRAV12D-1	F	TRAJ31	F	CALSEGSNNRILF	in-frame	0	0	0	2	0	0	0	0	0
TRAV12D-1FTRAJ31FCAMSEGSNNRIFFin-frame	TRAV12D-1	F	TRAJ31	F	CAMSEGSNNRIFF	in-frame	0	0	0	2	0	0	0	0	0
TRAV12D-1FTRAJ31FCAVSEGSNNRIFFin-frame	TRAV12D-1	F	TRAJ31	F	CAVSEGSNNRIFF	in-frame	0	0	0	2	0	0	0	0	0
TRAV12D-1FTRAJ31FCTLSEGSNNRIFFin-frame	TRAV12D-1	F	TRAJ31	F	CTLSEGSNNRIFF	in-frame	0	0	0	2	0	0	0	0	0
TRAV14-1FTRAJ39F*EQQVEGAKLTFout-of-frame	TRAV14-1	F	TRAJ39	F	*EQQVEGAKLTF	out-of-frame	0	0	0	2	0	0	0	0	0
TRAV14-1FTRAJ39FCAASRGYQAH*Fout-of-frame	TRAV14-1	F	TRAJ39	F	CAASRGYQAH*F	out-of-frame	0	0	0	2	0	0	0	0	0
TRAV14-1FTRAJ39FCAASRRCQAH*Fout-of-frame	TRAV14-1	F	TRAJ39	F	CAASRRCQAH*F	out-of-frame	0	0	0	2	0	0	0	0	0
TRAV14-1FTRAJ39FCTASRGCQAH*Fout-of-frame	TRAV14-1	F	TRAJ39	F	CTASRGCQAH*F	out-of-frame	0	0	0	2	0	0	0	0	0
TRAV14-1FTRAJ43FCAASPQ*NNHAPRFout-of-frame	TRAV14-1	F	TRAJ43	F	CAASPQ*NNHAPRF	out-of-frame	0	0	0	2	0	0	0	0	0
TRAV14-3FTRAJ32FCAASDGSSGNKLIFin-frame	TRAV14-3	F	TRAJ32	F	CAASDGSSGNKLIF	in-frame	0	0	0	2	3	0	0	0	0
TRAV14D-1FTRAJ31FCAAGVGNNRIFFin-frame	TRAV14D-1	F	TRAJ31	F	CAAGVGNNRIFF	in-frame	0	0	0	2	0	0	0	0	0
TRAV14D-1FTRAJ31FCAAGVSNIRIFFin-frame	TRAV14D-1	F	TRAJ31	F	CAAGVSNIRIFF	in-frame	0	0	0	2	0	1	0	1	0
TRAV14D-1FTRAJ31FCAAGVSNNRIYFin-frame	TRAV14D-1	F	TRAJ31	F	CAAGVSNNRIYF	in-frame	0	0	0	2	0	0	0	3	0
TRAV14D-1FTRAJ31FCVAGVSNNRIFFin-frame	TRAV14D-1	F	TRAJ31	F	CVAGVSNNRIFF	in-frame	0	0	0	2	0	0	0	6	0
TRAV14D-1FTRAJ31FWAAGVSSNRIFFin-frame	TRAV14D-1	F	TRAJ31	F	WAAGVSSNRIFF	in-frame	0	0	0	2	0	0	0	0	0
TRAV14D-1FTRAJ31FYAAGVSNNRIFFin-frame	TRAV14D-1	F	TRAJ31	F	YAAGVSNNRIFF	in-frame	0	0	0	2	0	0	0	0	0
TRAV14D-1FTRAJ32FCAASSNNRIIFin-frame	TRAV14D-1	F	TRAJ32	F	CAASSNNRIIF	in-frame	0	0	0	2	0	0	0	0	0
TRAV14D-1FTRAJ37FCEGTGNTGKLIFin-frame	TRAV14D-1	F	TRAJ37	F	CEGTGNTGKLIF	in-frame	0	0	0	2	0	0	0	0	0
TRAV14D-1FTRAJ6FCAAGGNNKPTFin-frame	TRAV14D-1	F	TRAJ6	F	CAAGGNNKPTF	in-frame	0	0	0	2	1	0	0	1	0
TRAV14D-1FTRAJ6FCAAGGNYKPAFin-frame	TRAV14D-1	F	TRAJ6	F	CAAGGNYKPAF	in-frame	0	0	0	2	0	0	0	0	0
TRAV14D-1FTRAJ6FCAARGNYKPTFin-frame	TRAV14D-1	F	TRAJ6	F	CAARGNYKPTF	in-frame	0	0	0	2	0	2	0	2	0
TRAV14D-1FTRAJ6FCAEGGNYKPTFin-frame	TRAV14D-1	F	TRAJ6	F	CAEGGNYKPTF	in-frame	0	0	0	2	0	1	0	0	0
TRAV14D-1ORFTRAJ39FCAASRGCQAH*Fout-of-frame	TRAV14D-1	ORF	TRAJ39	F	CAASRGCQAH*F	out-of-frame	0	0	0	2	0	0	0	0	0
TRAV14D-1ORFTRAJ43FCAASPQ*NNNAPRFout-of-frame	TRAV14D-1	ORF	TRAJ43	F	CAASPQ*NNNAPRF	out-of-frame	0	0	0	2	0	0	0	0	0
TRAV14D-1ORFTRAJ6FCAGGGNYKPTFin-frame	TRAV14D-1	ORF	TRAJ6	F	CAGGGNYKPTF	in-frame	0	0	0	2	1	0	0	0	0
TRAV14D-3/DV8FTRAJ31FCAASKK*NNNRIIFout-of-frame	TRAV14D-3/DV8	F	TRAJ31	F	CAASKK*NNNRIIF	out-of-frame	0	0	0	2	0	0	0	0	0
TRAV14D-3/DV8FTRAJ31FCAASKK*NNNRSVFout-of-frame	TRAV14D-3/DV8	F	TRAJ31	F	CAASKK*NNNRSVF	out-of-frame	0	0	0	2	0	0	0	0	0
TRAV14D-3/DV8FTRAJ31FCAASKKEQ*NRIFFout-of-frame	TRAV14D-3/DV8	F	TRAJ31	F	CAASKKEQ*NRIFF	out-of-frame	0	0	0	2	0	0	0	0	0
TRAV14D-3/DV8FTRAJ31FCAESKK*NNNRIFFout-of-frame	TRAV14D-3/DV8	F	TRAJ31	F	CAESKK*NNNRIFF	out-of-frame	0	0	0	2	0	0	0	0	0
TRAV14D-3/DV8FTRAJ31FWAASKK*NNNRIFFout-of-frame	TRAV14D-3/DV8	F	TRAJ31	F	WAASKK*NNNRIFF	out-of-frame	0	0	0	2	0	0	0	0	0
TRAV14D-3/DV8FTRAJ31FWAASKK*NNNRIVFout-of-frame	TRAV14D-3/DV8	F	TRAJ31	F	WAASKK*NNNRIVF	out-of-frame	0	0	0	2	0	0	0	0	0
TRAV14D-3/DV8FTRAJ6FCAGGGNYKPTFin-frame	TRAV14D-3/DV8	F	TRAJ6	F	CAGGGNYKPTF	in-frame	0	0	0	2	2	0	0	0	0
TRAV14D-3/DV8FTRAJ6FCAPGGNYKPTFin-frame	TRAV14D-3/DV8	F	TRAJ6	F	CAPGGNYKPTF	in-frame	0	0	0	2	0	0	0	0	0
TRAV14N-1FTRAJ26FCAASADQGLTFin-frame	TRAV14N-1	F	TRAJ26	F	CAASADQGLTF	in-frame	0	0	0	2	0	0	0	0	0
TRAV14N-1FTRAJ26FCAASANKGLTFin-frame	TRAV14N-1	F	TRAJ26	F	CAASANKGLTF	in-frame	0	0	0	2	0	0	0	0	0
TRAV14N-1FTRAJ26FCAASANQELTFin-frame	TRAV14N-1	F	TRAJ26	F	CAASANQELTF	in-frame	0	0	0	2	0	0	0	0	0
TRAV14N-1FTRAJ26FCAESANQGLTFin-frame	TRAV14N-1	F	TRAJ26	F	CAESANQGLTF	in-frame	0	0	0	2	0	0	0	1	0
TRAV14N-1FTRAJ26FGAASANQGLTFin-frame	TRAV14N-1	F	TRAJ26	F	GAASANQGLTF	in-frame	0	0	0	2	0	0	0	1	0
TRAV14N-1FTRAJ26FWAASANQGLTFin-frame	TRAV14N-1	F	TRAJ26	F	WAASANQGLTF	in-frame	0	0	0	2	0	0	0	0	0
TRAV14N-1FTRAJ33FCAASDNNQLIWin-frame	TRAV14N-1	F	TRAJ33	F	CAASDNNQLIW	in-frame	0	0	0	2	1	0	3	0	0
TRAV14N-1FTRAJ33FCAASDTYQLIWin-frame	TRAV14N-1	F	TRAJ33	F	CAASDTYQLIW	in-frame	0	0	0	2	0	3	2	4	2
TRAV14N-1FTRAJ33FCAASENYQLIWin-frame	TRAV14N-1	F	TRAJ33	F	CAASENYQLIW	in-frame	0	0	0	2	2	2	3	0	3
TRAV14N-1FTRAJ33FCTASDNYQLIWin-frame	TRAV14N-1	F	TRAJ33	F	CTASDNYQLIW	in-frame	0	0	0	2	0	6	1	3	3
TRAV14N-1FTRAJ33FCVASDSYQLIWin-frame	TRAV14N-1	F	TRAJ33	F	CVASDSYQLIW	in-frame	0	0	0	2	0	0	0	0	0
TRAV14N-1FTRAJ35FCAASPADRLCKCAD*Fout-of-frame	TRAV14N-1	F	TRAJ35	F	CAASPADRLCKCAD*F	out-of-frame	0	0	0	2	0	0	0	0	0
TRAV14N-1FTRAJ48FCAASGNYGNEKITFin-frame	TRAV14N-1	F	TRAJ48	F	CAASGNYGNEKITF	in-frame	0	0	0	2	0	0	0	0	0
TRAV14N-1FTRAJ49FCAASVTRVTRTS**Fout-of-frame	TRAV14N-1	F	TRAJ49	F	CAASVTRVTRTS**F	out-of-frame	0	0	0	2	0	0	0	0	0
TRAV14N-1FTRAJ6FCAAGENYKPTFin-frame	TRAV14N-1	F	TRAJ6	F	CAAGENYKPTF	in-frame	0	0	0	2	2	6	2	10	0
TRAV14N-1FTRAJ6FCAAGGDYKPTFin-frame	TRAV14N-1	F	TRAJ6	F	CAAGGDYKPTF	in-frame	0	0	0	2	6	1	0	4	0
TRAV14N-1FTRAJ6FCAAGGKCKPTFin-frame	TRAV14N-1	F	TRAJ6	F	CAAGGKCKPTF	in-frame	0	0	0	2	0	0	0	0	0
TRAV14N-1FTRAJ6FCAAGGNHKPTFin-frame	TRAV14N-1	F	TRAJ6	F	CAAGGNHKPTF	in-frame	0	0	0	2	1	0	4	6	0
TRAV14N-1FTRAJ6FCAAGGNNKPTFin-frame	TRAV14N-1	F	TRAJ6	F	CAAGGNNKPTF	in-frame	0	0	0	2	5	2	3	4	0
TRAV14N-1FTRAJ6FCAAGGNYEPTFin-frame	TRAV14N-1	F	TRAJ6	F	CAAGGNYEPTF	in-frame	0	0	0	2	0	1	2	3	0
TRAV14N-1FTRAJ6FCAAGGNYKTTFin-frame	TRAV14N-1	F	TRAJ6	F	CAAGGNYKTTF	in-frame	0	0	0	2	2	0	0	3	0
TRAV14N-1FTRAJ6FCAGGGNYQPTFin-frame	TRAV14N-1	F	TRAJ6	F	CAGGGNYQPTF	in-frame	0	0	0	2	0	0	0	0	0
TRAV14N-1FTRAJ6FCAMGGNYKPTFin-frame	TRAV14N-1	F	TRAJ6	F	CAMGGNYKPTF	in-frame	0	0	0	2	1	0	0	1	0
TRAV14N-1FTRAJ6FCASEGNYKPTFin-frame	TRAV14N-1	F	TRAJ6	F	CASEGNYKPTF	in-frame	0	0	0	2	1	0	0	0	0
TRAV14N-1FTRAJ6FCASGGN.KPTFout-of-frame	TRAV14N-1	F	TRAJ6	F	CASGGN.KPTF	out-of-frame	0	0	0	2	0	0	1	2	0
TRAV14N-1FTRAJ6FCASGGNCKPTFin-frame	TRAV14N-1	F	TRAJ6	F	CASGGNCKPTF	in-frame	0	0	0	2	2	0	0	1	0
TRAV14N-1FTRAJ6FCASGGNYRPTFin-frame	TRAV14N-1	F	TRAJ6	F	CASGGNYRPTF	in-frame	0	0	0	2	2	0	0	1	0
TRAV14N-1FTRAJ6FCATEGNYKPTFin-frame	TRAV14N-1	F	TRAJ6	F	CATEGNYKPTF	in-frame	0	0	0	2	0	0	0	0	0
TRAV14N-1FTRAJ6FCATGGNYNPTFin-frame	TRAV14N-1	F	TRAJ6	F	CATGGNYNPTF	in-frame	0	0	0	2	0	6	0	0	0
TRAV14N-1FTRAJ6FCATGRNYKPTFin-frame	TRAV14N-1	F	TRAJ6	F	CATGRNYKPTF	in-frame	0	0	0	2	0	0	0	0	0
TRAV14N-1FTRAJ6FCAVGENYKPTFin-frame	TRAV14N-1	F	TRAJ6	F	CAVGENYKPTF	in-frame	0	0	0	2	0	2	0	4	1
TRAV14N-1FTRAJ6FCAVGGKYKPTFin-frame	TRAV14N-1	F	TRAJ6	F	CAVGGKYKPTF	in-frame	0	0	0	2	0	0	1	2	0
TRAV14N-1FTRAJ6FCAVGGNEKPTFin-frame	TRAV14N-1	F	TRAJ6	F	CAVGGNEKPTF	in-frame	0	0	0	2	0	0	0	0	0
TRAV14N-1FTRAJ6FCAVGGNYKHTFin-frame	TRAV14N-1	F	TRAJ6	F	CAVGGNYKHTF	in-frame	0	0	0	2	0	1	3	1	6
TRAV14N-1FTRAJ6FCAVGGNYKPKFin-frame	TRAV14N-1	F	TRAJ6	F	CAVGGNYKPKF	in-frame	0	0	0	2	0	0	2	6	6
TRAV14N-1FTRAJ6FCAVGGNYKPTIin-frame	TRAV14N-1	F	TRAJ6	F	CAVGGNYKPTI	in-frame	0	0	0	2	0	0	1	1	0
TRAV14N-1FTRAJ6FCEAGGNYKPTFin-frame	TRAV14N-1	F	TRAJ6	F	CEAGGNYKPTF	in-frame	0	0	0	2	2	3	4	9	0
TRAV14N-1FTRAJ6FCEVGGNYKPTFin-frame	TRAV14N-1	F	TRAJ6	F	CEVGGNYKPTF	in-frame	0	0	0	2	0	1	0	0	1
TRAV14N-1FTRAJ6FCGSGGNYKPTFin-frame	TRAV14N-1	F	TRAJ6	F	CGSGGNYKPTF	in-frame	0	0	0	2	202	0	0	0	0
TRAV14N-1FTRAJ6FCVTGGNYKPTFin-frame	TRAV14N-1	F	TRAJ6	F	CVTGGNYKPTF	in-frame	0	0	0	2	0	4	0	0	0
TRAV14N-1FTRAJ6FGASGGNYKPTFin-frame	TRAV14N-1	F	TRAJ6	F	GASGGNYKPTF	in-frame	0	0	0	2	0	0	0	1	0
TRAV14N-1FTRAJ6FGAVGGNYKPTFin-frame	TRAV14N-1	F	TRAJ6	F	GAVGGNYKPTF	in-frame	0	0	0	2	0	2	0	1	1
TRAV14N-1FTRAJ6FWAGGGNYKPTFin-frame	TRAV14N-1	F	TRAJ6	F	WAGGGNYKPTF	in-frame	0	0	0	2	3	2	0	0	1
TRAV14N-1FTRAJ6FWAVGGNYKPTFin-frame	TRAV14N-1	F	TRAJ6	F	WAVGGNYKPTF	in-frame	0	0	0	2	2	2	3	5	1
TRAV14N-1FTRAJ6FYAAGGNYKPTFin-frame	TRAV14N-1	F	TRAJ6	F	YAAGGNYKPTF	in-frame	0	0	0	2	2	4	1	6	0
TRAV14N-1FTRAJ6FYASGGNYKPTFin-frame	TRAV14N-1	F	TRAJ6	F	YASGGNYKPTF	in-frame	0	0	0	2	1	0	0	1	0
TRAV14N-1FTRAJ7ORFCAASDNNGLTLin-frame	TRAV14N-1	F	TRAJ7	ORF	CAASDNNGLTL	in-frame	0	0	0	2	0	1	0	0	0
TRAV14N-1FTRAJ7ORFCAASDNNRLTFin-frame	TRAV14N-1	F	TRAJ7	ORF	CAASDNNRLTF	in-frame	0	0	0	2	0	1	0	0	0
TRAV14N-1FTRAJ7ORFCAASDNNRPTLin-frame	TRAV14N-1	F	TRAJ7	ORF	CAASDNNRPTL	in-frame	0	0	0	2	0	0	0	0	0
TRAV14N-1FTRAJ7ORFCAASENNRLTLin-frame	TRAV14N-1	F	TRAJ7	ORF	CAASENNRLTL	in-frame	0	0	0	2	2	1	0	0	0
TRAV14N-1FTRAJ7ORFCAASNNNRLTLin-frame	TRAV14N-1	F	TRAJ7	ORF	CAASNNNRLTL	in-frame	0	0	0	2	7	3	0	0	0
TRAV14N-1FTRAJ7ORFCEESDKKRLT.out-of-frame	TRAV14N-1	F	TRAJ7	ORF	CEESDKKRLT.	out-of-frame	0	0	0	2	0	0	0	0	0
TRAV14N-2FTRAJ7ORFCAASDNNRLTLin-frame	TRAV14N-2	F	TRAJ7	ORF	CAASDNNRLTL	in-frame	0	0	0	2	2	1	0	0	0
TRAV14N-3FTRAJ26FCAAGGYAQGLTFin-frame	TRAV14N-3	F	TRAJ26	F	CAAGGYAQGLTF	in-frame	0	0	0	2	0	0	0	0	3
TRAV17FTRAJ27FCALEQHQYRQIN*Fout-of-frame	TRAV17	F	TRAJ27	F	CALEQHQYRQIN*F	out-of-frame	0	0	0	2	0	0	0	0	0
TRAV17FTRAJ27FCALGQHQYKQIN*Fout-of-frame	TRAV17	F	TRAJ27	F	CALGQHQYKQIN*F	out-of-frame	0	0	0	2	0	0	0	0	0
TRAV17FTRAJ27FCALGQHQYRKIN*Fout-of-frame	TRAV17	F	TRAJ27	F	CALGQHQYRKIN*F	out-of-frame	0	0	0	2	0	0	0	0	0
TRAV17FTRAJ27FCALGQHQYRQIH*Fout-of-frame	TRAV17	F	TRAJ27	F	CALGQHQYRQIH*F	out-of-frame	0	0	0	2	0	0	0	0	0
TRAV17FTRAJ27FCALGQHQYRQIK*Fout-of-frame	TRAV17	F	TRAJ27	F	CALGQHQYRQIK*F	out-of-frame	0	0	0	2	0	0	0	0	0
TRAV17FTRAJ27FCALGQHQYRQIN*Yout-of-frame	TRAV17	F	TRAJ27	F	CALGQHQYRQIN*Y	out-of-frame	0	0	0	2	0	0	0	0	0
TRAV17FTRAJ27FCALGQHQYRQIT*Fout-of-frame	TRAV17	F	TRAJ27	F	CALGQHQYRQIT*F	out-of-frame	0	0	0	2	0	0	0	0	0
TRAV17FTRAJ27FCALGQHQYRQMN*Fout-of-frame	TRAV17	F	TRAJ27	F	CALGQHQYRQMN*F	out-of-frame	0	0	0	2	0	0	0	0	0
TRAV17FTRAJ27FCALGQHQYWQIN*Fout-of-frame	TRAV17	F	TRAJ27	F	CALGQHQYWQIN*F	out-of-frame	0	0	0	2	0	0	0	0	0
TRAV17FTRAJ27FCALGQNQYRQIN*Fout-of-frame	TRAV17	F	TRAJ27	F	CALGQNQYRQIN*F	out-of-frame	0	0	0	2	0	0	0	0	0
TRAV17FTRAJ27FCALGQQQYRQIN*Fout-of-frame	TRAV17	F	TRAJ27	F	CALGQQQYRQIN*F	out-of-frame	0	0	0	2	0	0	0	0	0
TRAV17FTRAJ27FCAQGQHQYRQIN*Fout-of-frame	TRAV17	F	TRAJ27	F	CAQGQHQYRQIN*F	out-of-frame	0	0	0	2	0	0	0	0	0
TRAV17FTRAJ27FCARGQHQYRQIN*Fout-of-frame	TRAV17	F	TRAJ27	F	CARGQHQYRQIN*F	out-of-frame	0	0	0	2	0	0	0	0	0
TRAV17FTRAJ27FCTLGQHQYRQIN*Fout-of-frame	TRAV17	F	TRAJ27	F	CTLGQHQYRQIN*F	out-of-frame	0	0	0	2	0	0	0	0	0
TRAV17FTRAJ27FRALGQHQYRQIN*Fout-of-frame	TRAV17	F	TRAJ27	F	RALGQHQYRQIN*F	out-of-frame	0	0	0	2	0	0	0	0	0
TRAV17FTRAJ27FWALGQHQYRQIN*Fout-of-frame	TRAV17	F	TRAJ27	F	WALGQHQYRQIN*F	out-of-frame	0	0	0	2	0	0	0	0	0
TRAV17FTRAJ6FCAAGGNYKPTFin-frame	TRAV17	F	TRAJ6	F	CAAGGNYKPTF	in-frame	0	0	0	2	0	0	0	0	0
TRAV17FTRAJ6FCALLTSGGDYKPTFin-frame	TRAV17	F	TRAJ6	F	CALLTSGGDYKPTF	in-frame	0	0	0	2	0	0	0	0	0
TRAV17FTRAJ6FCALLTSGGNYKPAFin-frame	TRAV17	F	TRAJ6	F	CALLTSGGNYKPAF	in-frame	0	0	0	2	0	0	0	0	0
TRAV17FTRAJ6FCALLTSRGNYKPTFin-frame	TRAV17	F	TRAJ6	F	CALLTSRGNYKPTF	in-frame	0	0	0	2	0	0	0	0	0
TRAV17FTRAJ6FCARLTSGGNYKPTFin-frame	TRAV17	F	TRAJ6	F	CARLTSGGNYKPTF	in-frame	0	0	0	2	0	0	0	0	0
TRAV19FTRAJ27FCAAADNNNTGKLTFin-frame	TRAV19	F	TRAJ27	F	CAAADNNNTGKLTF	in-frame	0	0	0	2	0	0	0	0	0
TRAV19FTRAJ27FCAAADNTNTCKLTFin-frame	TRAV19	F	TRAJ27	F	CAAADNTNTCKLTF	in-frame	0	0	0	2	0	0	0	0	0
TRAV19FTRAJ27FCAAADNTNTDKLTFin-frame	TRAV19	F	TRAJ27	F	CAAADNTNTDKLTF	in-frame	0	0	0	2	0	0	0	0	0
TRAV19FTRAJ27FCAAADNTNTGKLTLin-frame	TRAV19	F	TRAJ27	F	CAAADNTNTGKLTL	in-frame	0	0	0	2	0	0	0	0	0
TRAV19FTRAJ27FCAAADNTNTGKLTYin-frame	TRAV19	F	TRAJ27	F	CAAADNTNTGKLTY	in-frame	0	0	0	2	0	0	0	0	0
TRAV19FTRAJ27FCAAADNTSTGKLTFin-frame	TRAV19	F	TRAJ27	F	CAAADNTSTGKLTF	in-frame	0	0	0	2	0	0	0	0	0
TRAV19FTRAJ27FCATADNTNTGKLTFin-frame	TRAV19	F	TRAJ27	F	CATADNTNTGKLTF	in-frame	0	0	0	2	0	0	0	0	0
TRAV19FTRAJ32FCAASDGSSDNKLIFin-frame	TRAV19	F	TRAJ32	F	CAASDGSSDNKLIF	in-frame	0	0	0	2	0	0	0	0	0
TRAV19FTRAJ42FCAAGAHSGGRNAKLTFin-frame	TRAV19	F	TRAJ42	F	CAAGAHSGGRNAKLTF	in-frame	0	0	0	2	0	0	0	0	0
TRAV19FTRAJ42FCAAGAHSGGSNAKLTSin-frame	TRAV19	F	TRAJ42	F	CAAGAHSGGSNAKLTS	in-frame	0	0	0	2	0	0	0	0	0
TRAV19FTRAJ42FCAAGAHSGGSNEKLTFin-frame	TRAV19	F	TRAJ42	F	CAAGAHSGGSNEKLTF	in-frame	0	0	0	2	0	0	0	0	0
TRAV19FTRAJ42FCAAGAHSGRSNAKLTFin-frame	TRAV19	F	TRAJ42	F	CAAGAHSGRSNAKLTF	in-frame	0	0	0	2	0	0	0	0	0
TRAV19FTRAJ42FCAAGDHSGGSNAKLTFin-frame	TRAV19	F	TRAJ42	F	CAAGDHSGGSNAKLTF	in-frame	0	0	0	2	0	0	0	0	0
TRAV19FTRAJ42FYAAGAHSGGSNAKLTFin-frame	TRAV19	F	TRAJ42	F	YAAGAHSGGSNAKLTF	in-frame	0	0	0	2	0	0	0	0	0
TRAV19FTRAJ43FCAAGAMGKNAPRFin-frame	TRAV19	F	TRAJ43	F	CAAGAMGKNAPRF	in-frame	0	0	0	2	0	0	0	0	0
TRAV19FTRAJ43FCAAGAMGNDAPRFin-frame	TRAV19	F	TRAJ43	F	CAAGAMGNDAPRF	in-frame	0	0	0	2	0	0	0	0	0
TRAV19FTRAJ43FCAAGARGNNAPRFin-frame	TRAV19	F	TRAJ43	F	CAAGARGNNAPRF	in-frame	0	0	0	2	0	0	0	0	0
TRAV19FTRAJ43FCAAGTMGNNAPRFin-frame	TRAV19	F	TRAJ43	F	CAAGTMGNNAPRF	in-frame	0	0	0	2	0	0	0	0	0
TRAV19FTRAJ43FCAVGAMGNNAPRFin-frame	TRAV19	F	TRAJ43	F	CAVGAMGNNAPRF	in-frame	0	0	0	2	0	0	0	0	0
TRAV19FTRAJ43FWAAGAMGNNAPRFin-frame	TRAV19	F	TRAJ43	F	WAAGAMGNNAPRF	in-frame	0	0	0	2	0	0	0	0	0
TRAV20PTRAJ45FCAPGSYRGCR*RLTFout-of-frame	TRAV20	P	TRAJ45	F	CAPGSYRGCR*RLTF	out-of-frame	0	0	0	2	0	0	0	0	0
TRAV20PTRAJ45FCAPGSYRKCR*RLTFout-of-frame	TRAV20	P	TRAJ45	F	CAPGSYRKCR*RLTF	out-of-frame	0	0	0	2	0	0	0	0	0
TRAV21/DV12FTRAJ16FCILRGSLQVARSW**Fout-of-frame	TRAV21/DV12	F	TRAJ16	F	CILRGSLQVARSW**F	out-of-frame	0	0	0	2	0	0	0	0	0
TRAV21/DV12FTRAJ16FCILRVSLQVARSW**Cout-of-frame	TRAV21/DV12	F	TRAJ16	F	CILRVSLQVARSW**C	out-of-frame	0	0	0	2	0	0	0	0	0
TRAV21/DV12FTRAJ23FCILRGPEL*N.GKLIFout-of-frame	TRAV21/DV12	F	TRAJ23	F	CILRGPEL*N.GKLIF	out-of-frame	0	0	0	2	0	0	0	0	0
TRAV21/DV12FTRAJ23FCNLRVPEL*N.GKLIFout-of-frame	TRAV21/DV12	F	TRAJ23	F	CNLRVPEL*N.GKLIF	out-of-frame	0	0	0	2	0	0	0	0	0
TRAV21/DV12FTRAJ58FCILRVGASHWV*KLSFout-of-frame	TRAV21/DV12	F	TRAJ58	F	CILRVGASHWV*KLSF	out-of-frame	0	0	0	2	0	0	0	0	0
TRAV21/DV12FTRAJ58FCILRVGTRHWV*KLSFout-of-frame	TRAV21/DV12	F	TRAJ58	F	CILRVGTRHWV*KLSF	out-of-frame	0	0	0	2	0	0	0	0	0
TRAV21/DV12FTRAJ58FCSLRVGARHWV*KLSFout-of-frame	TRAV21/DV12	F	TRAJ58	F	CSLRVGARHWV*KLSF	out-of-frame	0	0	0	2	0	0	0	0	0
TRAV3-4FTRAJ30FCAVRAQMLTKS**Fout-of-frame	TRAV3-4	F	TRAJ30	F	CAVRAQMLTKS**F	out-of-frame	0	0	0	2	0	0	0	0	0
TRAV3-4FTRAJ56FCAGIRLLEAIIS**TFout-of-frame	TRAV3-4	F	TRAJ56	F	CAGIRLLEAIIS**TF	out-of-frame	0	0	0	2	0	0	0	0	0
TRAV3-4FTRAJ56FCAIIRLLEAIIS**TFout-of-frame	TRAV3-4	F	TRAJ56	F	CAIIRLLEAIIS**TF	out-of-frame	0	0	0	2	0	0	0	0	0
TRAV3-4FTRAJ56FCAVIRLLEAIIS**TCout-of-frame	TRAV3-4	F	TRAJ56	F	CAVIRLLEAIIS**TC	out-of-frame	0	0	0	2	0	0	0	0	0
TRAV3-4FTRAJ56FCAVIRLLEAIISW**Fout-of-frame	TRAV3-4	F	TRAJ56	F	CAVIRLLEAIISW**F	out-of-frame	0	0	0	2	0	0	0	0	0
TRAV3-4FTRAJ56FCAVIRLLEALIS**TFout-of-frame	TRAV3-4	F	TRAJ56	F	CAVIRLLEALIS**TF	out-of-frame	0	0	0	2	0	0	0	0	0
TRAV3-4FTRAJ56FCAVIRLLEARIS**TFout-of-frame	TRAV3-4	F	TRAJ56	F	CAVIRLLEARIS**TF	out-of-frame	0	0	0	2	0	0	0	0	0
TRAV3-4FTRAJ56FCAVIRLLEEIIS**TFout-of-frame	TRAV3-4	F	TRAJ56	F	CAVIRLLEEIIS**TF	out-of-frame	0	0	0	2	0	0	0	0	0
TRAV3-4FTRAJ56FCAVIRLLETIIS**TFout-of-frame	TRAV3-4	F	TRAJ56	F	CAVIRLLETIIS**TF	out-of-frame	0	0	0	2	0	0	0	0	0
TRAV3-4FTRAJ56FCAVIRLLEVIIS**TFout-of-frame	TRAV3-4	F	TRAJ56	F	CAVIRLLEVIIS**TF	out-of-frame	0	0	0	2	0	0	0	0	0
TRAV3-4FTRAJ56FCAVIRRLEAIIS**TFout-of-frame	TRAV3-4	F	TRAJ56	F	CAVIRRLEAIIS**TF	out-of-frame	0	0	0	2	0	0	0	0	0
TRAV3-4FTRAJ56FCTVIRLLEAIIS**TFout-of-frame	TRAV3-4	F	TRAJ56	F	CTVIRLLEAIIS**TF	out-of-frame	0	0	0	2	0	0	0	0	0
TRAV3D-3FTRAJ30FCAVRAEMLTKS**Fout-of-frame	TRAV3D-3	F	TRAJ30	F	CAVRAEMLTKS**F	out-of-frame	0	0	0	2	0	0	0	0	0
TRAV3D-3FTRAJ30FCAVRAQKLTKS**Fout-of-frame	TRAV3D-3	F	TRAJ30	F	CAVRAQKLTKS**F	out-of-frame	0	0	0	2	0	0	0	0	0
TRAV3D-3FTRAJ30FCAVRAQMHTKS**Fout-of-frame	TRAV3D-3	F	TRAJ30	F	CAVRAQMHTKS**F	out-of-frame	0	0	0	2	0	0	0	0	0
TRAV3D-3FTRAJ30FCAVRAQMITKS**Fout-of-frame	TRAV3D-3	F	TRAJ30	F	CAVRAQMITKS**F	out-of-frame	0	0	0	2	0	0	0	0	0
TRAV3D-3FTRAJ30FCAVRAQMLKKS**Fout-of-frame	TRAV3D-3	F	TRAJ30	F	CAVRAQMLKKS**F	out-of-frame	0	0	0	2	0	0	0	0	0
TRAV3D-3FTRAJ30FCAVRAQMLTKS**Iout-of-frame	TRAV3D-3	F	TRAJ30	F	CAVRAQMLTKS**I	out-of-frame	0	0	0	2	0	0	0	0	0
TRAV3D-3FTRAJ30FCAVRAQMLTRS**Fout-of-frame	TRAV3D-3	F	TRAJ30	F	CAVRAQMLTRS**F	out-of-frame	0	0	0	2	0	0	0	0	0
TRAV3D-3FTRAJ40FCAVSPMQETTNT**Fout-of-frame	TRAV3D-3	F	TRAJ40	F	CAVSPMQETTNT**F	out-of-frame	0	0	0	2	0	0	0	0	0
TRAV4-4/DV10FTRAJ32FCAASDGSSDNKLIFin-frame	TRAV4-4/DV10	F	TRAJ32	F	CAASDGSSDNKLIF	in-frame	0	0	0	2	1	0	0	0	0
TRAV4-4/DV10FTRAJ52FCAAEAALTLESS**Fout-of-frame	TRAV4-4/DV10	F	TRAJ52	F	CAAEAALTLESS**F	out-of-frame	0	0	0	2	0	0	0	0	0
TRAV4-4/DV10FTRAJ52FCAAETALTLES**TFout-of-frame	TRAV4-4/DV10	F	TRAJ52	F	CAAETALTLES**TF	out-of-frame	0	0	0	2	0	0	0	0	0
TRAV4-4/DV10FTRAJ52FCAAETALTQESS**Fout-of-frame	TRAV4-4/DV10	F	TRAJ52	F	CAAETALTQESS**F	out-of-frame	0	0	0	2	0	0	0	0	0
TRAV4-4/DV10FTRAJ52FCAAETTLTLESS**Fout-of-frame	TRAV4-4/DV10	F	TRAJ52	F	CAAETTLTLESS**F	out-of-frame	0	0	0	2	0	0	0	0	0
TRAV4-4/DV10FTRAJ52FCAAGTALTLESS**Fout-of-frame	TRAV4-4/DV10	F	TRAJ52	F	CAAGTALTLESS**F	out-of-frame	0	0	0	2	0	0	0	0	0
TRAV4-4/DV10FTRAJ52FWAAETALTLESS**Fout-of-frame	TRAV4-4/DV10	F	TRAJ52	F	WAAETALTLESS**F	out-of-frame	0	0	0	2	0	0	0	0	0
TRAV4-4/DV10FTRAJ52FYAAETALTLESS**Fout-of-frame	TRAV4-4/DV10	F	TRAJ52	F	YAAETALTLESS**F	out-of-frame	0	0	0	2	0	0	0	0	0
TRAV4-4/DV10FTRAJ53FCAAEGVEAAITS**TFout-of-frame	TRAV4-4/DV10	F	TRAJ53	F	CAAEGVEAAITS**TF	out-of-frame	0	0	0	2	0	0	0	0	0
TRAV4-4/DV10FTRAJ53FCAAEGVEAASTN**TFout-of-frame	TRAV4-4/DV10	F	TRAJ53	F	CAAEGVEAASTN**TF	out-of-frame	0	0	0	2	0	0	0	0	0
TRAV4-4/DV10FTRAJ53FCAAEGVEAVITN**TFout-of-frame	TRAV4-4/DV10	F	TRAJ53	F	CAAEGVEAVITN**TF	out-of-frame	0	0	0	2	0	0	0	0	0
TRAV4N-4FTRAJ32FCAASDGSSGNKLIFin-frame	TRAV4N-4	F	TRAJ32	F	CAASDGSSGNKLIF	in-frame	0	0	0	2	0	0	0	0	0
TRAV5-4ORFTRAJ32FCAASDGGSGNKLIFin-frame	TRAV5-4	ORF	TRAJ32	F	CAASDGGSGNKLIF	in-frame	0	0	0	2	0	0	1	3	18
TRAV5-4ORFTRAJ32FCAASDGSSGNKLICin-frame	TRAV5-4	ORF	TRAJ32	F	CAASDGSSGNKLIC	in-frame	0	0	0	2	0	0	0	0	1
TRAV5-4ORFTRAJ32FCAASPPNYGSSGNKLIFin-frame	TRAV5-4	ORF	TRAJ32	F	CAASPPNYGSSGNKLIF	in-frame	0	0	0	2	0	0	0	0	0
TRAV5-4ORFTRAJ32FCATSDGSSGNKLIFin-frame	TRAV5-4	ORF	TRAJ32	F	CATSDGSSGNKLIF	in-frame	0	0	0	2	4	5	11	0	11
TRAV5-4ORFTRAJ48FCAASGNYGNEKITCin-frame	TRAV5-4	ORF	TRAJ48	F	CAASGNYGNEKITC	in-frame	0	0	0	2	0	0	0	0	0
TRAV5-4ORFTRAJ48FCAASGNYGNGKITFin-frame	TRAV5-4	ORF	TRAJ48	F	CAASGNYGNGKITF	in-frame	0	0	0	2	0	0	0	0	0
TRAV5-4ORFTRAJ48FCAASGNYGNKKITFin-frame	TRAV5-4	ORF	TRAJ48	F	CAASGNYGNKKITF	in-frame	0	0	0	2	0	0	0	0	0
TRAV5-4ORFTRAJ48FCAASGNYRNEKITFin-frame	TRAV5-4	ORF	TRAJ48	F	CAASGNYRNEKITF	in-frame	0	0	0	2	0	0	0	0	0
TRAV5D-4FTRAJ32F.AASDGSSSNKLIFout-of-frame	TRAV5D-4	F	TRAJ32	F	.AASDGSSSNKLIF	out-of-frame	0	0	0	2	0	1	4	0	0
TRAV5D-4FTRAJ32FCAAGGGSSGNKLIFin-frame	TRAV5D-4	F	TRAJ32	F	CAAGGGSSGNKLIF	in-frame	0	0	0	2	0	0	0	1	0
TRAV5D-4FTRAJ32FCAANCWSSGNKLIFin-frame	TRAV5D-4	F	TRAJ32	F	CAANCWSSGNKLIF	in-frame	0	0	0	2	0	0	0	0	1
TRAV5D-4FTRAJ32FCAANDGSSGNKLIFin-frame	TRAV5D-4	F	TRAJ32	F	CAANDGSSGNKLIF	in-frame	0	0	0	2	7	6	4	19	7
TRAV5D-4FTRAJ32FCAANGRSSGNKLIFin-frame	TRAV5D-4	F	TRAJ32	F	CAANGRSSGNKLIF	in-frame	0	0	0	2	1	1	0	0	0
TRAV5D-4FTRAJ32FCAARDGSSDNKLIFin-frame	TRAV5D-4	F	TRAJ32	F	CAARDGSSDNKLIF	in-frame	0	0	0	2	1	0	0	0	0
TRAV5D-4FTRAJ32FCAARDGSSGNKRIFin-frame	TRAV5D-4	F	TRAJ32	F	CAARDGSSGNKRIF	in-frame	0	0	0	2	0	0	1	4	1
TRAV5D-4FTRAJ32FCAASDGGSCNKLIFin-frame	TRAV5D-4	F	TRAJ32	F	CAASDGGSCNKLIF	in-frame	0	0	0	2	0	1	0	0	0
TRAV5D-4FTRAJ32FCAASDGRSGNKRIFin-frame	TRAV5D-4	F	TRAJ32	F	CAASDGRSGNKRIF	in-frame	0	0	0	2	0	0	0	0	0
TRAV5D-4FTRAJ32FCAASDGSIGNKLIFin-frame	TRAV5D-4	F	TRAJ32	F	CAASDGSIGNKLIF	in-frame	0	0	0	2	1	9	9	20	9
TRAV5D-4FTRAJ32FCAASDGSSGKKIIFin-frame	TRAV5D-4	F	TRAJ32	F	CAASDGSSGKKIIF	in-frame	0	0	0	2	0	0	0	1	0
TRAV5D-4FTRAJ32FCAASDGSSGNKFIFin-frame	TRAV5D-4	F	TRAJ32	F	CAASDGSSGNKFIF	in-frame	0	0	0	2	10	21	9	33	14
TRAV5D-4FTRAJ32FCAASDGSSGTKLIFin-frame	TRAV5D-4	F	TRAJ32	F	CAASDGSSGTKLIF	in-frame	0	0	0	2	1	6	3	1	3
TRAV5D-4FTRAJ32FCAASDGSSNNKLIFin-frame	TRAV5D-4	F	TRAJ32	F	CAASDGSSNNKLIF	in-frame	0	0	0	2	1	0	0	1	1
TRAV5D-4FTRAJ32FCAASDGSSSNKLICin-frame	TRAV5D-4	F	TRAJ32	F	CAASDGSSSNKLIC	in-frame	0	0	0	2	0	0	0	0	0
TRAV5D-4FTRAJ32FCAASDGTSGNKLIFin-frame	TRAV5D-4	F	TRAJ32	F	CAASDGTSGNKLIF	in-frame	0	0	0	2	0	4	5	2	2
TRAV5D-4FTRAJ32FCAASDRRSGNKLIFin-frame	TRAV5D-4	F	TRAJ32	F	CAASDRRSGNKLIF	in-frame	0	0	0	2	1	0	0	0	0
TRAV5D-4FTRAJ32FCAASDVGSGNKLIFin-frame	TRAV5D-4	F	TRAJ32	F	CAASDVGSGNKLIF	in-frame	0	0	0	2	0	0	0	0	0
TRAV5D-4FTRAJ32FCAASEGSSGKKLIFin-frame	TRAV5D-4	F	TRAJ32	F	CAASEGSSGKKLIF	in-frame	0	0	0	2	1	0	0	1	0
TRAV5D-4FTRAJ32FCAASGGSSGKKLIFin-frame	TRAV5D-4	F	TRAJ32	F	CAASGGSSGKKLIF	in-frame	0	0	0	2	0	0	0	0	0
TRAV5D-4FTRAJ32FCAASNGGSGNKLIFin-frame	TRAV5D-4	F	TRAJ32	F	CAASNGGSGNKLIF	in-frame	0	0	0	2	1	0	0	0	0
TRAV5D-4FTRAJ32FCAESDGSSSNKLIFin-frame	TRAV5D-4	F	TRAJ32	F	CAESDGSSSNKLIF	in-frame	0	0	0	2	0	0	0	0	0
TRAV5D-4FTRAJ32FCGASDGSSGNKLIFin-frame	TRAV5D-4	F	TRAJ32	F	CGASDGSSGNKLIF	in-frame	0	0	0	2	1	3	0	3	3
TRAV5D-4FTRAJ32FSAANGGSSGNKLIFin-frame	TRAV5D-4	F	TRAJ32	F	SAANGGSSGNKLIF	in-frame	0	0	0	2	0	0	0	0	0
TRAV5D-4FTRAJ32FWAANDGSSGNKLIFin-frame	TRAV5D-4	F	TRAJ32	F	WAANDGSSGNKLIF	in-frame	0	0	0	2	0	0	0	0	0
TRAV5D-4FTRAJ32FWAANGGSSGNKLIFin-frame	TRAV5D-4	F	TRAJ32	F	WAANGGSSGNKLIF	in-frame	0	0	0	2	0	0	1	0	0
TRAV5D-4FTRAJ32FWAARDGSSGNKLIFin-frame	TRAV5D-4	F	TRAJ32	F	WAARDGSSGNKLIF	in-frame	0	0	0	2	1	0	0	1	2
TRAV5D-4FTRAJ32FWAASEGSSGNKLIFin-frame	TRAV5D-4	F	TRAJ32	F	WAASEGSSGNKLIF	in-frame	0	0	0	2	1	1	0	8	1
TRAV5D-4FTRAJ4ORFCAASPLSGSFNKLTFin-frame	TRAV5D-4	F	TRAJ4	ORF	CAASPLSGSFNKLTF	in-frame	0	0	0	2	0	0	0	0	0
TRAV5D-4FTRAJ6FCAAGGN.KPTFout-of-frame	TRAV5D-4	F	TRAJ6	F	CAAGGN.KPTF	out-of-frame	0	0	0	2	0	0	0	0	0
TRAV5D-4FTRAJ6FCAAGGNYKPTCin-frame	TRAV5D-4	F	TRAJ6	F	CAAGGNYKPTC	in-frame	0	0	0	2	0	3	0	0	0
TRAV5D-4FTRAJ6FCAVGGSYKPTFin-frame	TRAV5D-4	F	TRAJ6	F	CAVGGSYKPTF	in-frame	0	0	0	2	0	0	0	0	0
TRAV5N-4FTRAJ27FCALGQHQYRQIN*Fout-of-frame	TRAV5N-4	F	TRAJ27	F	CALGQHQYRQIN*F	out-of-frame	0	0	0	2	0	0	0	0	0
TRAV5N-4FTRAJ31FCAAGVSNNRIFFin-frame	TRAV5N-4	F	TRAJ31	F	CAAGVSNNRIFF	in-frame	0	0	0	2	2	0	0	0	0
TRAV5N-4FTRAJ31FCAASSNNRIFFin-frame	TRAV5N-4	F	TRAJ31	F	CAASSNNRIFF	in-frame	0	0	0	2	2	0	0	0	0
TRAV5N-4FTRAJ32F.AASEGSSGNKLIFout-of-frame	TRAV5N-4	F	TRAJ32	F	.AASEGSSGNKLIF	out-of-frame	0	0	0	2	0	0	1	0	0
TRAV5N-4FTRAJ32FCAADGGSSGNKLIFin-frame	TRAV5N-4	F	TRAJ32	F	CAADGGSSGNKLIF	in-frame	0	0	0	2	0	0	0	0	1
TRAV5N-4FTRAJ32FCAAGDGGSGNKLIFin-frame	TRAV5N-4	F	TRAJ32	F	CAAGDGGSGNKLIF	in-frame	0	0	0	2	0	0	0	2	0
TRAV5N-4FTRAJ32FCAAGDGNSGNKLIFin-frame	TRAV5N-4	F	TRAJ32	F	CAAGDGNSGNKLIF	in-frame	0	0	0	2	0	0	0	2	0
TRAV5N-4FTRAJ32FCAANGGAVATSS**Fout-of-frame	TRAV5N-4	F	TRAJ32	F	CAANGGAVATSS**F	out-of-frame	0	0	0	2	0	0	0	0	0
TRAV5N-4FTRAJ32FCAANGGSSGKKLIFin-frame	TRAV5N-4	F	TRAJ32	F	CAANGGSSGKKLIF	in-frame	0	0	0	2	0	1	0	0	0
TRAV5N-4FTRAJ32FCAASDESSGNKIIFin-frame	TRAV5N-4	F	TRAJ32	F	CAASDESSGNKIIF	in-frame	0	0	0	2	0	0	0	0	0
TRAV5N-4FTRAJ32FCAASDGGSSNKLIFin-frame	TRAV5N-4	F	TRAJ32	F	CAASDGGSSNKLIF	in-frame	0	0	0	2	0	0	0	1	1
TRAV5N-4FTRAJ32FCAASDGISGNKLIFin-frame	TRAV5N-4	F	TRAJ32	F	CAASDGISGNKLIF	in-frame	0	0	0	2	1	3	12	1	3
TRAV5N-4FTRAJ32FCAASDGSIGNKLIFin-frame	TRAV5N-4	F	TRAJ32	F	CAASDGSIGNKLIF	in-frame	0	0	0	2	0	2	4	4	0
TRAV5N-4FTRAJ32FCAASDGSRCNKLIFin-frame	TRAV5N-4	F	TRAJ32	F	CAASDGSRCNKLIF	in-frame	0	0	0	2	0	0	0	0	0
TRAV5N-4FTRAJ32FCAASDGSSATSS**Fout-of-frame	TRAV5N-4	F	TRAJ32	F	CAASDGSSATSS**F	out-of-frame	0	0	0	2	1	0	0	0	0
TRAV5N-4FTRAJ32FCAASDGSSGHKLIFin-frame	TRAV5N-4	F	TRAJ32	F	CAASDGSSGHKLIF	in-frame	0	0	0	2	1	3	4	3	1
TRAV5N-4FTRAJ32FCAASDGSSGN.LIFout-of-frame	TRAV5N-4	F	TRAJ32	F	CAASDGSSGN.LIF	out-of-frame	0	0	0	2	3	2	3	2	2
TRAV5N-4FTRAJ32FCAASDGSSGNKLIIin-frame	TRAV5N-4	F	TRAJ32	F	CAASDGSSGNKLII	in-frame	0	0	0	2	3	6	19	3	3
TRAV5N-4FTRAJ32FCAASDGSSGNKLTFin-frame	TRAV5N-4	F	TRAJ32	F	CAASDGSSGNKLTF	in-frame	0	0	0	2	4	3	2	15	10
TRAV5N-4FTRAJ32FCAASDGSSGYKLIFin-frame	TRAV5N-4	F	TRAJ32	F	CAASDGSSGYKLIF	in-frame	0	0	0	2	1	1	0	0	1
TRAV5N-4FTRAJ32FCAASDGSSVNKLIFin-frame	TRAV5N-4	F	TRAJ32	F	CAASDGSSVNKLIF	in-frame	0	0	0	2	0	0	3	10	8
TRAV5N-4FTRAJ32FCAASEGSSGKKLIFin-frame	TRAV5N-4	F	TRAJ32	F	CAASEGSSGKKLIF	in-frame	0	0	0	2	0	0	0	1	0
TRAV5N-4FTRAJ32FCAESDGSSSNKLIFin-frame	TRAV5N-4	F	TRAJ32	F	CAESDGSSSNKLIF	in-frame	0	0	0	2	0	0	0	1	0
TRAV5N-4FTRAJ32FCAPSDGSSGNKLIFin-frame	TRAV5N-4	F	TRAJ32	F	CAPSDGSSGNKLIF	in-frame	0	0	0	2	0	1	1	1	0
TRAV5N-4FTRAJ32FCASSDGSSGNKLIFin-frame	TRAV5N-4	F	TRAJ32	F	CASSDGSSGNKLIF	in-frame	0	0	0	2	0	2	3	7	1
TRAV5N-4FTRAJ32FCDASDGSSGKKLIFin-frame	TRAV5N-4	F	TRAJ32	F	CDASDGSSGKKLIF	in-frame	0	0	0	2	0	0	0	1	0
TRAV5N-4FTRAJ32FCK*EGSSGKKLI.out-of-frame	TRAV5N-4	F	TRAJ32	F	CK*EGSSGKKLI.	out-of-frame	0	0	0	2	0	0	0	0	0
TRAV5N-4FTRAJ32FCSASDGSSGNKLIFin-frame	TRAV5N-4	F	TRAJ32	F	CSASDGSSGNKLIF	in-frame	0	0	0	2	1	7	5	6	6
TRAV5N-4FTRAJ32FCVADDGSSGNKLIFin-frame	TRAV5N-4	F	TRAJ32	F	CVADDGSSGNKLIF	in-frame	0	0	0	2	0	0	0	0	0
TRAV5N-4FTRAJ32FCVANGGSSGNKLIFin-frame	TRAV5N-4	F	TRAJ32	F	CVANGGSSGNKLIF	in-frame	0	0	0	2	0	0	0	0	0
TRAV5N-4FTRAJ32FGAASDGRSGNKLIFin-frame	TRAV5N-4	F	TRAJ32	F	GAASDGRSGNKLIF	in-frame	0	0	0	2	0	0	1	0	0
TRAV5N-4FTRAJ32FGAASEGSSGKKLIFin-frame	TRAV5N-4	F	TRAJ32	F	GAASEGSSGKKLIF	in-frame	0	0	0	2	0	0	0	0	0
TRAV5N-4FTRAJ32FWAADDGSSGNKLIFin-frame	TRAV5N-4	F	TRAJ32	F	WAADDGSSGNKLIF	in-frame	0	0	0	2	0	0	0	0	1
TRAV5N-4FTRAJ32FWAANGGSSGNKLIFin-frame	TRAV5N-4	F	TRAJ32	F	WAANGGSSGNKLIF	in-frame	0	0	0	2	0	0	0	0	0
TRAV6-7/DV9FTRAJ32FCAASDGSSGNKLIFin-frame	TRAV6-7/DV9	F	TRAJ32	F	CAASDGSSGNKLIF	in-frame	0	0	0	2	3	1	0	0	0
TRAV6-7/DV9FTRAJ47ORFCALGEGDYANKMIFin-frame	TRAV6-7/DV9	F	TRAJ47	ORF	CALGEGDYANKMIF	in-frame	0	0	0	2	0	0	0	0	0
TRAV6-7/DV9FTRAJ47ORFCALGERDYANKMICin-frame	TRAV6-7/DV9	F	TRAJ47	ORF	CALGERDYANKMIC	in-frame	0	0	0	2	0	0	0	0	0
TRAV6-7/DV9FTRAJ47ORFCALGERDYANTMIFin-frame	TRAV6-7/DV9	F	TRAJ47	ORF	CALGERDYANTMIF	in-frame	0	0	0	2	0	0	0	0	0
TRAV6-7/DV9FTRAJ47ORFCALGGRDYANKMIFin-frame	TRAV6-7/DV9	F	TRAJ47	ORF	CALGGRDYANKMIF	in-frame	0	0	0	2	0	0	0	0	0
TRAV6-7/DV9FTRAJ49FCALGDQGGLPELL*Cout-of-frame	TRAV6-7/DV9	F	TRAJ49	F	CALGDQGGLPELL*C	out-of-frame	0	0	0	2	0	0	0	0	0
TRAV6-7/DV9FTRAJ49FCALGDQGGLPELL*Vout-of-frame	TRAV6-7/DV9	F	TRAJ49	F	CALGDQGGLPELL*V	out-of-frame	0	0	0	2	0	0	0	0	0
TRAV6-7/DV9FTRAJ49FCALGDQGGLPERL*Fout-of-frame	TRAV6-7/DV9	F	TRAJ49	F	CALGDQGGLPERL*F	out-of-frame	0	0	0	2	0	0	0	0	0
TRAV6-7/DV9FTRAJ49FCALGDRGGLPELL*Fout-of-frame	TRAV6-7/DV9	F	TRAJ49	F	CALGDRGGLPELL*F	out-of-frame	0	0	0	2	0	0	0	0	0
TRAV6-7/DV9FTRAJ52FCAMREELTLESS**Fout-of-frame	TRAV6-7/DV9	F	TRAJ52	F	CAMREELTLESS**F	out-of-frame	0	0	0	2	0	0	0	0	0
TRAV6D-3FTRAJ52FCAIREELTLESS**Fout-of-frame	TRAV6D-3	F	TRAJ52	F	CAIREELTLESS**F	out-of-frame	0	0	0	2	0	0	0	0	0
TRAV6D-3FTRAJ52FCAMREELTLESS**Vout-of-frame	TRAV6D-3	F	TRAJ52	F	CAMREELTLESS**V	out-of-frame	0	0	0	2	0	0	0	0	0
TRAV6D-3FTRAJ52FCAMREELTQESS**Fout-of-frame	TRAV6D-3	F	TRAJ52	F	CAMREELTQESS**F	out-of-frame	0	0	0	2	0	0	0	0	0
TRAV6D-3FTRAJ52FCAMREERTLESS**Fout-of-frame	TRAV6D-3	F	TRAJ52	F	CAMREERTLESS**F	out-of-frame	0	0	0	2	0	0	0	0	0
TRAV6D-3FTRAJ52FCAMREGLTLESS**Fout-of-frame	TRAV6D-3	F	TRAJ52	F	CAMREGLTLESS**F	out-of-frame	0	0	0	2	0	0	0	0	0
TRAV6D-3FTRAJ52FCARREELTLESS**Fout-of-frame	TRAV6D-3	F	TRAJ52	F	CARREELTLESS**F	out-of-frame	0	0	0	2	0	0	0	0	0
TRAV6D-3FTRAJ52FCTMREELTLESS**Fout-of-frame	TRAV6D-3	F	TRAJ52	F	CTMREELTLESS**F	out-of-frame	0	0	0	2	0	0	0	0	0
TRAV6D-3FTRAJ52FYAMREELTLESS**Fout-of-frame	TRAV6D-3	F	TRAJ52	F	YAMREELTLESS**F	out-of-frame	0	0	0	2	0	0	0	0	0
TRAV7-3FTRAJ42FCAVILEETMQS**TFout-of-frame	TRAV7-3	F	TRAJ42	F	CAVILEETMQS**TF	out-of-frame	0	0	0	2	0	0	0	0	0
TRAV7-3FTRAJ42FCAVMLEEAMQS**TFout-of-frame	TRAV7-3	F	TRAJ42	F	CAVMLEEAMQS**TF	out-of-frame	0	0	0	2	0	0	0	0	0
TRAV7-5FTRAJ40FCAVLIQETTNT**Fout-of-frame	TRAV7-5	F	TRAJ40	F	CAVLIQETTNT**F	out-of-frame	0	0	0	2	0	0	0	0	0
TRAV7D-5FTRAJ30FCATDTNAYKVIFin-frame	TRAV7D-5	F	TRAJ30	F	CATDTNAYKVIF	in-frame	0	0	0	2	0	0	0	0	0
TRAV7N-4FTRAJ30FCATDTNADKVIFin-frame	TRAV7N-4	F	TRAJ30	F	CATDTNADKVIF	in-frame	0	0	0	2	0	0	0	0	0
TRAV7N-4FTRAJ30FCATDTNDYKVIFin-frame	TRAV7N-4	F	TRAJ30	F	CATDTNDYKVIF	in-frame	0	0	0	2	0	0	0	0	0
TRAV7N-4FTRAJ30FCATNTNAYKVIFin-frame	TRAV7N-4	F	TRAJ30	F	CATNTNAYKVIF	in-frame	0	0	0	2	0	0	0	0	0
TRAV7N-4FTRAJ30FCTTDTNAYKVIFin-frame	TRAV7N-4	F	TRAJ30	F	CTTDTNAYKVIF	in-frame	0	0	0	2	0	0	0	0	0
TRAV8-2FTRAJ32FCAASDGSSGNKLIFin-frame	TRAV8-2	F	TRAJ32	F	CAASDGSSGNKLIF	in-frame	0	0	0	2	3	0	0	0	0
TRAV8-2FTRAJ49FCATPPNKGYQNFYFin-frame	TRAV8-2	F	TRAJ49	F	CATPPNKGYQNFYF	in-frame	0	0	0	2	0	0	0	0	0
TRAV8-2FTRAJ49FCATPPNTG.QNFYFout-of-frame	TRAV8-2	F	TRAJ49	F	CATPPNTG.QNFYF	out-of-frame	0	0	0	2	0	0	0	0	0
TRAV8-2FTRAJ49FCATPPNTGNQNFYFin-frame	TRAV8-2	F	TRAJ49	F	CATPPNTGNQNFYF	in-frame	0	0	0	2	0	0	0	0	0
TRAV8-2FTRAJ49FCATPPNTGYKNFYFin-frame	TRAV8-2	F	TRAJ49	F	CATPPNTGYKNFYF	in-frame	0	0	0	2	0	0	0	0	0
TRAV8-2FTRAJ49FCATPPNTGYQNFDFin-frame	TRAV8-2	F	TRAJ49	F	CATPPNTGYQNFDF	in-frame	0	0	0	2	0	0	0	0	0
TRAV8-2FTRAJ49FCATPPNTGYQNFYCin-frame	TRAV8-2	F	TRAJ49	F	CATPPNTGYQNFYC	in-frame	0	0	0	2	0	0	0	0	0
TRAV8-2FTRAJ49FCATPPNTGYQNFYVin-frame	TRAV8-2	F	TRAJ49	F	CATPPNTGYQNFYV	in-frame	0	0	0	2	0	0	0	0	0
TRAV8-2FTRAJ49FCATPPNTGYQNVYFin-frame	TRAV8-2	F	TRAJ49	F	CATPPNTGYQNVYF	in-frame	0	0	0	2	0	0	0	0	0
TRAV8-2FTRAJ49FCVTPPNTGYQNFYFin-frame	TRAV8-2	F	TRAJ49	F	CVTPPNTGYQNFYF	in-frame	0	0	0	2	0	0	0	0	0
TRAV8D-1FTRAJ57FCATPPRKVCEAH*Fout-of-frame	TRAV8D-1	F	TRAJ57	F	CATPPRKVCEAH*F	out-of-frame	0	0	0	2	0	0	0	0	0
TRAV8D-1FTRAJ57FWATPPRRVCEAH*Fout-of-frame	TRAV8D-1	F	TRAJ57	F	WATPPRRVCEAH*F	out-of-frame	0	0	0	2	0	0	0	0	0
TRAV8D-2FTRAJ49FCATPPNTGYQNFYFin-frame	TRAV8D-2	F	TRAJ49	F	CATPPNTGYQNFYF	in-frame	0	0	0	2	0	0	0	0	0
TRAV8N-2FTRAJ9FCATDDMGCKLTFin-frame	TRAV8N-2	F	TRAJ9	F	CATDDMGCKLTF	in-frame	0	0	0	2	0	2	4	0	1
TRAV8N-2FTRAJ9FCATDDMGYRLTFin-frame	TRAV8N-2	F	TRAJ9	F	CATDDMGYRLTF	in-frame	0	0	0	2	0	0	2	0	0
TRAV8N-2FTRAJ9FCATDNMGYKLTFin-frame	TRAV8N-2	F	TRAJ9	F	CATDNMGYKLTF	in-frame	0	0	0	2	0	1	5	0	0
TRAV9-3FTRAJ11FCAVSSDSGYNKLTFin-frame	TRAV9-3	F	TRAJ11	F	CAVSSDSGYNKLTF	in-frame	0	0	0	2	0	0	0	0	0
TRAV9-4FTRAJ39FCAVMECR*DKLTFout-of-frame	TRAV9-4	F	TRAJ39	F	CAVMECR*DKLTF	out-of-frame	0	0	0	2	0	0	0	0	0
TRAV9-4FTRAJ39FWAVMECRCQAH*Fout-of-frame	TRAV9-4	F	TRAJ39	F	WAVMECRCQAH*F	out-of-frame	0	0	0	2	0	0	0	0	0
TRAV9-4FTRAJ42FCAGRGGRKQCKAN*Fout-of-frame	TRAV9-4	F	TRAJ42	F	CAGRGGRKQCKAN*F	out-of-frame	0	0	0	2	0	0	0	0	0
TRAV9-4FTRAJ42FCALRGGRKQCKAN*Fout-of-frame	TRAV9-4	F	TRAJ42	F	CALRGGRKQCKAN*F	out-of-frame	0	0	0	2	0	0	0	0	0
TRAV9-4FTRAJ42FCAVRGERKQCKAN*Fout-of-frame	TRAV9-4	F	TRAJ42	F	CAVRGERKQCKAN*F	out-of-frame	0	0	0	2	0	0	0	0	0
TRAV9-4FTRAJ42FCAVRGGGKQCKAN*Fout-of-frame	TRAV9-4	F	TRAJ42	F	CAVRGGGKQCKAN*F	out-of-frame	0	0	0	2	0	0	0	0	0
TRAV9-4FTRAJ42FCDVRGGRKQCKAN*Fout-of-frame	TRAV9-4	F	TRAJ42	F	CDVRGGRKQCKAN*F	out-of-frame	0	0	0	2	0	0	0	0	0
TRAV9-4FTRAJ42FWAVRGGRKQCKAN*Fout-of-frame	TRAV9-4	F	TRAJ42	F	WAVRGGRKQCKAN*F	out-of-frame	0	0	0	2	0	0	0	0	0
TRAV9-4FTRAJ44ORF.AVSMTGSGGKLTLout-of-frame	TRAV9-4	F	TRAJ44	ORF	.AVSMTGSGGKLTL	out-of-frame	0	0	0	2	0	0	0	0	0
TRAV9-4FTRAJ44ORFCAVRMTGSGGKLTLin-frame	TRAV9-4	F	TRAJ44	ORF	CAVRMTGSGGKLTL	in-frame	0	0	0	2	0	0	0	0	0
TRAV9-4FTRAJ44ORFCAVSMSGSGGKLTLin-frame	TRAV9-4	F	TRAJ44	ORF	CAVSMSGSGGKLTL	in-frame	0	0	0	2	0	0	0	0	0
TRAV9-4FTRAJ48FCAASMDYGNEKITFin-frame	TRAV9-4	F	TRAJ48	F	CAASMDYGNEKITF	in-frame	0	0	0	2	0	0	0	0	0
TRAV9D-4FTRAJ48FCAVSTNYGSEKITFin-frame	TRAV9D-4	F	TRAJ48	F	CAVSTNYGSEKITF	in-frame	0	0	0	2	0	0	0	0	0
TRAV9N-3FTRAJ11FCAVSSDSEYNKLTFin-frame	TRAV9N-3	F	TRAJ11	F	CAVSSDSEYNKLTF	in-frame	0	0	0	2	0	0	0	0	0
TRAV9N-3FTRAJ11FCAVSSDSGYNKLNFin-frame	TRAV9N-3	F	TRAJ11	F	CAVSSDSGYNKLNF	in-frame	0	0	0	2	0	0	0	0	0
TRAV9N-3FTRAJ11FCAVSSESRYNKLTFin-frame	TRAV9N-3	F	TRAJ11	F	CAVSSESRYNKLTF	in-frame	0	0	0	2	0	0	0	0	0
TRAV9N-3FTRAJ11FCAVSSNSGYNKLTFin-frame	TRAV9N-3	F	TRAJ11	F	CAVSSNSGYNKLTF	in-frame	0	0	0	2	0	0	0	0	0
TRAV9N-3FTRAJ39FCAVMECRCQAH*Fout-of-frame	TRAV9N-3	F	TRAJ39	F	CAVMECRCQAH*F	out-of-frame	0	0	0	2	0	0	0	0	0
TRAV12D-1FTRAJ31FCALGEGSNNRIFFin-frame	TRAV12D-1	F	TRAJ31	F	CALGEGSNNRIFF	in-frame	0	0	1	2	0	0	0	0	0
TRAV12D-1FTRAJ31FCALSEESNNRIFFin-frame	TRAV12D-1	F	TRAJ31	F	CALSEESNNRIFF	in-frame	0	0	1	2	0	0	0	0	0
TRAV12D-1FTRAJ31FCALSEGSNNRIFCin-frame	TRAV12D-1	F	TRAJ31	F	CALSEGSNNRIFC	in-frame	0	0	3	2	0	0	0	0	0
TRAV12D-1FTRAJ31FCALSEGSNNRSFFin-frame	TRAV12D-1	F	TRAJ31	F	CALSEGSNNRSFF	in-frame	0	0	1	2	0	0	0	0	0
TRAV12N-3FTRAJ31FCALSEGSNNRIFFin-frame	TRAV12N-3	F	TRAJ31	F	CALSEGSNNRIFF	in-frame	23	18	3	2	0	0	0	0	0
TRAV14D-1FTRAJ31FCAARSNNRIFFin-frame	TRAV14D-1	F	TRAJ31	F	CAARSNNRIFF	in-frame	1	0	3	2	1	0	2	0	0
TRAV14D-1FTRAJ31FCAASSNNRSFFin-frame	TRAV14D-1	F	TRAJ31	F	CAASSNNRSFF	in-frame	0	0	1	2	4	0	1	0	0
TRAV14D-1FTRAJ31FCVASSNNRIFFin-frame	TRAV14D-1	F	TRAJ31	F	CVASSNNRIFF	in-frame	0	1	0	2	2	0	1	0	0
TRAV14D-3/DV8FTRAJ49FCAASVTRVTRTS**Fout-of-frame	TRAV14D-3/DV8	F	TRAJ49	F	CAASVTRVTRTS**F	out-of-frame	0	3	0	2	0	0	0	0	0
TRAV14N-1FTRAJ6FCASGENYKPTFin-frame	TRAV14N-1	F	TRAJ6	F	CASGENYKPTF	in-frame	1	0	0	2	3	0	1	2	0
TRAV14N-1FTRAJ7ORFCAARDNNRLTLin-frame	TRAV14N-1	F	TRAJ7	ORF	CAARDNNRLTL	in-frame	0	0	1	2	4	3	0	0	0
TRAV14N-1FTRAJ7ORFCVASDNNRLTLin-frame	TRAV14N-1	F	TRAJ7	ORF	CVASDNNRLTL	in-frame	0	0	1	2	1	2	0	0	0
TRAV14N-3FTRAJ6FCAAGGNYKPTFin-frame	TRAV14N-3	F	TRAJ6	F	CAAGGNYKPTF	in-frame	1	0	0	2	1	5	7	1	0
TRAV16D/DV11FTRAJ57FCAMREDQGGSAKLIFin-frame	TRAV16D/DV11	F	TRAJ57	F	CAMREDQGGSAKLIF	in-frame	229	116	290	2	0	0	0	0	0
TRAV16D/DV11FTRAJ57FCAMREKQGGSAKLIFin-frame	TRAV16D/DV11	F	TRAJ57	F	CAMREKQGGSAKLIF	in-frame	9	1	3	2	0	0	0	0	0
TRAV16D/DV11FTRAJ57FCAMRENQGGSAKLVFin-frame	TRAV16D/DV11	F	TRAJ57	F	CAMRENQGGSAKLVF	in-frame	0	0	1	2	0	0	0	0	0
TRAV16D/DV11FTRAJ57FCAMRENQGGYAKLIFin-frame	TRAV16D/DV11	F	TRAJ57	F	CAMRENQGGYAKLIF	in-frame	1	1	1	2	0	0	0	0	0
TRAV19FTRAJ27FCAAADNTDTGKLTFin-frame	TRAV19	F	TRAJ27	F	CAAADNTDTGKLTF	in-frame	0	1	0	2	0	0	0	0	0
TRAV19FTRAJ42FCAAGAHSGGSNAKLTCin-frame	TRAV19	F	TRAJ42	F	CAAGAHSGGSNAKLTC	in-frame	0	1	0	2	0	0	0	0	0
TRAV5D-4FTRAJ32FCAARDGSSSNKLIFin-frame	TRAV5D-4	F	TRAJ32	F	CAARDGSSSNKLIF	in-frame	0	0	1	2	1	2	1	0	0
TRAV5D-4FTRAJ32FCAASDGSSGNKLI*Wout-of-frame	TRAV5D-4	F	TRAJ32	F	CAASDGSSGNKLI*W	out-of-frame	0	0	2	2	5	5	6	20	12
TRAV5N-4FTRAJ32FCAASDGSSGNNLIFin-frame	TRAV5N-4	F	TRAJ32	F	CAASDGSSGNNLIF	in-frame	0	1	0	2	1	7	6	1	1
TRAV8N-2FTRAJ9FCATDDMGYKLTCin-frame	TRAV8N-2	F	TRAJ9	F	CATDDMGYKLTC	in-frame	0	2	1	2	0	6	21	0	0
TRAV8N-2FTRAJ9FCATDDMGYKLTYin-frame	TRAV8N-2	F	TRAJ9	F	CATDDMGYKLTY	in-frame	1	0	0	2	0	2	4	0	0
TRAV9N-3FTRAJ11FCAVSSDSGYNKLTVin-frame	TRAV9N-3	F	TRAJ11	F	CAVSSDSGYNKLTV	in-frame	2	0	0	2	0	0	0	0	0
TRAV10FTRAJ56FCAATRASGGNNKLTFin-frame	TRAV10	F	TRAJ56	F	CAATRASGGNNKLTF	in-frame	0	0	0	1	0	0	0	0	0
TRAV10FTRAJ56FCAATRATGGNNKMTFin-frame	TRAV10	F	TRAJ56	F	CAATRATGGNNKMTF	in-frame	0	0	0	1	0	0	0	0	0
TRAV10FTRAJ56FCAATRATGGSNKLTFin-frame	TRAV10	F	TRAJ56	F	CAATRATGGSNKLTF	in-frame	0	0	0	1	0	0	0	0	0
TRAV12-2FTRAJ40FCALRDTGNYKYVGin-frame	TRAV12-2	F	TRAJ40	F	CALRDTGNYKYVG	in-frame	0	0	0	1	0	0	0	0	0
TRAV12-2FTRAJ49FCALGDQGGLPELL*Fout-of-frame	TRAV12-2	F	TRAJ49	F	CALGDQGGLPELL*F	out-of-frame	0	0	0	1	0	0	0	0	0
TRAV12-2FTRAJ56F**SSVHNGGKKKLT.out-of-frame	TRAV12-2	F	TRAJ56	F	**SSVHNGGKKKLT.	out-of-frame	0	0	0	1	0	0	0	0	0
TRAV12-2FTRAJ56F**SSVLTGGNNKLTFout-of-frame	TRAV12-2	F	TRAJ56	F	**SSVLTGGNNKLTF	out-of-frame	0	0	0	1	0	0	0	0	0
TRAV12-2FTRAJ56FCALASLEAIIS**TFout-of-frame	TRAV12-2	F	TRAJ56	F	CALASLEAIIS**TF	out-of-frame	0	0	0	1	0	0	0	0	0
TRAV12-2FTRAJ56FCALCPLEAIIS**TFout-of-frame	TRAV12-2	F	TRAJ56	F	CALCPLEAIIS**TF	out-of-frame	0	0	0	1	0	0	0	0	0
TRAV12-2FTRAJ56FCALFSLEAIIS**TFout-of-frame	TRAV12-2	F	TRAJ56	F	CALFSLEAIIS**TF	out-of-frame	0	0	0	1	0	0	0	0	0
TRAV12-2FTRAJ56FCALPSLEAIIS**TIout-of-frame	TRAV12-2	F	TRAJ56	F	CALPSLEAIIS**TI	out-of-frame	0	0	0	1	0	0	0	0	0
TRAV12-2FTRAJ56FCALS**NGGNKKLTYout-of-frame	TRAV12-2	F	TRAJ56	F	CALS**NGGNKKLTY	out-of-frame	0	0	0	1	0	0	0	0	0
TRAV12-2FTRAJ56FCALS**TGGNKKLTFout-of-frame	TRAV12-2	F	TRAJ56	F	CALS**TGGNKKLTF	out-of-frame	0	0	0	1	0	0	0	0	0
TRAV12-2FTRAJ56FCALS**TGGNNKLTSout-of-frame	TRAV12-2	F	TRAJ56	F	CALS**TGGNNKLTS	out-of-frame	0	0	0	1	0	0	0	0	0
TRAV12-2FTRAJ56FCALS**TGGNNKLTVout-of-frame	TRAV12-2	F	TRAJ56	F	CALS**TGGNNKLTV	out-of-frame	0	0	0	1	0	0	0	0	0
TRAV12-2FTRAJ56FCALSALETIIS**TFout-of-frame	TRAV12-2	F	TRAJ56	F	CALSALETIIS**TF	out-of-frame	0	0	0	1	0	0	0	0	0
TRAV12-2FTRAJ56FCALSPLEAIIS**TFout-of-frame	TRAV12-2	F	TRAJ56	F	CALSPLEAIIS**TF	out-of-frame	0	0	0	1	0	0	0	0	0
TRAV12-2FTRAJ56FCALSSLEAIIC**TFout-of-frame	TRAV12-2	F	TRAJ56	F	CALSSLEAIIC**TF	out-of-frame	0	0	0	1	0	0	0	0	0
TRAV12-2FTRAJ56FCALSSLEAIIR**TIout-of-frame	TRAV12-2	F	TRAJ56	F	CALSSLEAIIR**TI	out-of-frame	0	0	0	1	0	0	0	0	0
TRAV12-2FTRAJ56FCALSSLEAIIS.LWout-of-frame	TRAV12-2	F	TRAJ56	F	CALSSLEAIIS.LW	out-of-frame	0	0	0	1	0	0	0	0	0
TRAV12-2FTRAJ56FCALSSLEAIISR**Fout-of-frame	TRAV12-2	F	TRAJ56	F	CALSSLEAIISR**F	out-of-frame	0	0	0	1	0	0	0	0	0
TRAV12-2FTRAJ56FCALSSLEAIISS**Fout-of-frame	TRAV12-2	F	TRAJ56	F	CALSSLEAIISS**F	out-of-frame	0	0	0	1	0	0	0	0	0
TRAV12-2FTRAJ56FCALSSLEAIMS**TFout-of-frame	TRAV12-2	F	TRAJ56	F	CALSSLEAIMS**TF	out-of-frame	0	0	0	1	0	0	0	0	0
TRAV12-2FTRAJ56FCALSSLEAIQS**TFout-of-frame	TRAV12-2	F	TRAJ56	F	CALSSLEAIQS**TF	out-of-frame	0	0	0	1	0	0	0	0	0
TRAV12-2FTRAJ56FCALSSLEAKIS**TFout-of-frame	TRAV12-2	F	TRAJ56	F	CALSSLEAKIS**TF	out-of-frame	0	0	0	1	0	0	0	0	0
TRAV12-2FTRAJ56FCALSSLEAMISG**Fout-of-frame	TRAV12-2	F	TRAJ56	F	CALSSLEAMISG**F	out-of-frame	0	0	0	1	0	0	0	0	0
TRAV12-2FTRAJ56FCALSSLEARIS**TFout-of-frame	TRAV12-2	F	TRAJ56	F	CALSSLEARIS**TF	out-of-frame	0	0	0	1	0	0	0	0	0
TRAV12-2FTRAJ56FCALSSLEEIIS**TFout-of-frame	TRAV12-2	F	TRAJ56	F	CALSSLEEIIS**TF	out-of-frame	0	0	0	1	0	0	0	0	0
TRAV12-2FTRAJ56FCALSSLEEMRS**TFout-of-frame	TRAV12-2	F	TRAJ56	F	CALSSLEEMRS**TF	out-of-frame	0	0	0	1	0	0	0	0	0
TRAV12-2FTRAJ56FCALSSLEEVIS**TCout-of-frame	TRAV12-2	F	TRAJ56	F	CALSSLEEVIS**TC	out-of-frame	0	0	0	1	0	0	0	0	0
TRAV12-2FTRAJ56FCALSSLETIIS**TFout-of-frame	TRAV12-2	F	TRAJ56	F	CALSSLETIIS**TF	out-of-frame	0	0	0	1	0	0	0	0	0
TRAV12-2FTRAJ56FCALSSLEVIIS**TFout-of-frame	TRAV12-2	F	TRAJ56	F	CALSSLEVIIS**TF	out-of-frame	0	0	0	1	0	0	0	0	0
TRAV12-2FTRAJ56FCALSSLGAGISR**Fout-of-frame	TRAV12-2	F	TRAJ56	F	CALSSLGAGISR**F	out-of-frame	0	0	0	1	0	0	0	0	0
TRAV12-2FTRAJ56FCALSSLKAIIS**TFout-of-frame	TRAV12-2	F	TRAJ56	F	CALSSLKAIIS**TF	out-of-frame	0	0	0	1	0	0	0	0	0
TRAV12-2FTRAJ56FCALSSMEAIIS**TFout-of-frame	TRAV12-2	F	TRAJ56	F	CALSSMEAIIS**TF	out-of-frame	0	0	0	1	0	0	0	0	0
TRAV12-2FTRAJ56FCALSSVVAIIS**TFout-of-frame	TRAV12-2	F	TRAJ56	F	CALSSVVAIIS**TF	out-of-frame	0	0	0	1	0	0	0	0	0
TRAV12-2FTRAJ56FCALSTLEAIIS**TFout-of-frame	TRAV12-2	F	TRAJ56	F	CALSTLEAIIS**TF	out-of-frame	0	0	0	1	0	0	0	0	0
TRAV12-2FTRAJ56FCALSTREAIRS**TWout-of-frame	TRAV12-2	F	TRAJ56	F	CALSTREAIRS**TW	out-of-frame	0	0	0	1	0	0	0	0	0
TRAV12-2FTRAJ56FCALSTVEEIISR**Fout-of-frame	TRAV12-2	F	TRAJ56	F	CALSTVEEIISR**F	out-of-frame	0	0	0	1	0	0	0	0	0
TRAV12-2FTRAJ56FCALTSLEAIIS**TFout-of-frame	TRAV12-2	F	TRAJ56	F	CALTSLEAIIS**TF	out-of-frame	0	0	0	1	0	0	0	0	0
TRAV12-2FTRAJ56FCALTSLEAIIS**TLout-of-frame	TRAV12-2	F	TRAJ56	F	CALTSLEAIIS**TL	out-of-frame	0	0	0	1	0	0	0	0	0
TRAV12-2FTRAJ56FCAM**ITGGNTKLTFout-of-frame	TRAV12-2	F	TRAJ56	F	CAM**ITGGNTKLTF	out-of-frame	0	0	0	1	0	0	0	0	0
TRAV12-2FTRAJ56FCAMSSLEAIIS**TFout-of-frame	TRAV12-2	F	TRAJ56	F	CAMSSLEAIIS**TF	out-of-frame	0	0	0	1	0	0	0	0	0
TRAV12-2FTRAJ56FCAPSSLEAIIS**TFout-of-frame	TRAV12-2	F	TRAJ56	F	CAPSSLEAIIS**TF	out-of-frame	0	0	0	1	0	0	0	0	0
TRAV12-2FTRAJ56FCARSSLEAIIS**TFout-of-frame	TRAV12-2	F	TRAJ56	F	CARSSLEAIIS**TF	out-of-frame	0	0	0	1	0	0	0	0	0
TRAV12-2FTRAJ56FCDLSSLEAIIS**TFout-of-frame	TRAV12-2	F	TRAJ56	F	CDLSSLEAIIS**TF	out-of-frame	0	0	0	1	0	0	0	0	0
TRAV12-2FTRAJ56FCSLSSLEAIIS**TFout-of-frame	TRAV12-2	F	TRAJ56	F	CSLSSLEAIIS**TF	out-of-frame	0	0	0	1	0	0	0	0	0
TRAV12-2FTRAJ56FCSMYSLQAIISG**Lout-of-frame	TRAV12-2	F	TRAJ56	F	CSMYSLQAIISG**L	out-of-frame	0	0	0	1	0	0	0	0	0
TRAV12-2FTRAJ56FCTTRLGPKWGQ*NKLTFout-of-frame	TRAV12-2	F	TRAJ56	F	CTTRLGPKWGQ*NKLTF	out-of-frame	0	0	0	1	0	0	0	0	0
TRAV12-2FTRAJ56FCVLSSLEAIIS**TFout-of-frame	TRAV12-2	F	TRAJ56	F	CVLSSLEAIIS**TF	out-of-frame	0	0	0	1	0	0	0	0	0
TRAV12-2FTRAJ56FGARSSLEAIIS**TFout-of-frame	TRAV12-2	F	TRAJ56	F	GARSSLEAIIS**TF	out-of-frame	0	0	0	1	0	0	0	0	0
TRAV12-2FTRAJ56FLALASLKAIIS**TFout-of-frame	TRAV12-2	F	TRAJ56	F	LALASLKAIIS**TF	out-of-frame	0	0	0	1	0	0	0	0	0
TRAV12-2FTRAJ56FWALSSLEAIIS**TFout-of-frame	TRAV12-2	F	TRAJ56	F	WALSSLEAIIS**TF	out-of-frame	0	0	0	1	0	0	0	0	0
TRAV12-3FTRAJ32FCALRDTGNYKYVFGAVATSS**Fout-of-frame	TRAV12-3	F	TRAJ32	F	CALRDTGNYKYVFGAVATSS**F	out-of-frame	0	0	0	1	0	0	0	0	0
TRAV12-3FTRAJ40FCAFRDTGNYQYVFin-frame	TRAV12-3	F	TRAJ40	F	CAFRDTGNYQYVF	in-frame	0	0	0	1	0	0	0	0	0
TRAV12-3FTRAJ40FCALRDAGNYKYVFin-frame	TRAV12-3	F	TRAJ40	F	CALRDAGNYKYVF	in-frame	0	0	0	1	0	0	0	0	0
TRAV12-3FTRAJ40FCALRDPGNYKYVFin-frame	TRAV12-3	F	TRAJ40	F	CALRDPGNYKYVF	in-frame	0	0	0	1	0	0	0	0	0
TRAV12-3FTRAJ40FCALRDTANYKYVFin-frame	TRAV12-3	F	TRAJ40	F	CALRDTANYKYVF	in-frame	0	0	0	1	0	0	0	0	0
TRAV12-3FTRAJ40FCALRDTGKDKYVFin-frame	TRAV12-3	F	TRAJ40	F	CALRDTGKDKYVF	in-frame	0	0	0	1	0	0	0	0	0
TRAV12-3FTRAJ40FCALRDTGKYKYDFin-frame	TRAV12-3	F	TRAJ40	F	CALRDTGKYKYDF	in-frame	0	0	0	1	0	0	0	0	0
TRAV12-3FTRAJ40FCALRDTGKYKYVFin-frame	TRAV12-3	F	TRAJ40	F	CALRDTGKYKYVF	in-frame	0	0	0	1	0	0	0	0	0
TRAV12-3FTRAJ40FCALRDTGNKKYVCin-frame	TRAV12-3	F	TRAJ40	F	CALRDTGNKKYVC	in-frame	0	0	0	1	0	0	0	0	0
TRAV12-3FTRAJ40FCALRDTGNYEYVFin-frame	TRAV12-3	F	TRAJ40	F	CALRDTGNYEYVF	in-frame	0	0	0	1	0	0	0	0	0
TRAV12-3FTRAJ40FCALRDTGNYK.VFout-of-frame	TRAV12-3	F	TRAJ40	F	CALRDTGNYK.VF	out-of-frame	0	0	0	1	0	0	0	0	0
TRAV12-3FTRAJ40FCALRDTGNYKFVFin-frame	TRAV12-3	F	TRAJ40	F	CALRDTGNYKFVF	in-frame	0	0	0	1	0	0	0	0	0
TRAV12-3FTRAJ40FCALRDTGNYKYDFin-frame	TRAV12-3	F	TRAJ40	F	CALRDTGNYKYDF	in-frame	0	0	0	1	0	0	0	0	0
TRAV12-3FTRAJ40FCALRDTGNYKYV*Wout-of-frame	TRAV12-3	F	TRAJ40	F	CALRDTGNYKYV*W	out-of-frame	0	0	0	1	0	0	0	0	0
TRAV12-3FTRAJ40FCALRDTGNYKYVVin-frame	TRAV12-3	F	TRAJ40	F	CALRDTGNYKYVV	in-frame	0	0	0	1	0	0	0	0	0
TRAV12-3FTRAJ40FCALRDTGNYQYVFin-frame	TRAV12-3	F	TRAJ40	F	CALRDTGNYQYVF	in-frame	0	0	0	1	0	0	0	0	0
TRAV12-3FTRAJ40FCALRDTRNYKYVFin-frame	TRAV12-3	F	TRAJ40	F	CALRDTRNYKYVF	in-frame	0	0	0	1	0	0	0	0	0
TRAV12-3FTRAJ40FCALRETGK.KYV.out-of-frame	TRAV12-3	F	TRAJ40	F	CALRETGK.KYV.	out-of-frame	0	0	0	1	0	0	0	0	0
TRAV12-3FTRAJ40FCALRETGNYKCVFin-frame	TRAV12-3	F	TRAJ40	F	CALRETGNYKCVF	in-frame	0	0	0	1	0	0	0	0	0
TRAV12-3FTRAJ40FCALRYTGNYKYGFin-frame	TRAV12-3	F	TRAJ40	F	CALRYTGNYKYGF	in-frame	0	0	0	1	0	0	0	0	0
TRAV12-3FTRAJ40FCDLRDTGNYKYVFin-frame	TRAV12-3	F	TRAJ40	F	CDLRDTGNYKYVF	in-frame	0	0	0	1	0	0	0	0	0
TRAV12-3FTRAJ40FCTLRDTGNYKSVFin-frame	TRAV12-3	F	TRAJ40	F	CTLRDTGNYKSVF	in-frame	0	0	0	1	0	0	0	0	0
TRAV12-3FTRAJ40FCVLRDTGNYKYVFin-frame	TRAV12-3	F	TRAJ40	F	CVLRDTGNYKYVF	in-frame	0	0	0	1	0	0	0	0	0
TRAV12-3FTRAJ40FSALRDTGNYKCDVin-frame	TRAV12-3	F	TRAJ40	F	SALRDTGNYKCDV	in-frame	0	0	0	1	0	0	0	0	0
TRAV12-3FTRAJ40FSALRDTGNYKYVFin-frame	TRAV12-3	F	TRAJ40	F	SALRDTGNYKYVF	in-frame	0	0	0	1	0	0	0	0	0
TRAV12D-1FTRAJ31FCALS.GSNNRIFFout-of-frame	TRAV12D-1	F	TRAJ31	F	CALS.GSNNRIFF	out-of-frame	0	0	0	1	0	0	0	0	0
TRAV12D-1FTRAJ31FCALSEGAITES**Fout-of-frame	TRAV12D-1	F	TRAJ31	F	CALSEGAITES**F	out-of-frame	0	0	0	1	0	0	0	0	0
TRAV12D-1FTRAJ31FCALSEGGNNRIFFin-frame	TRAV12D-1	F	TRAJ31	F	CALSEGGNNRIFF	in-frame	0	0	0	1	0	0	0	0	0
TRAV12D-1FTRAJ31FCALSEGRNNRIFSin-frame	TRAV12D-1	F	TRAJ31	F	CALSEGRNNRIFS	in-frame	0	0	0	1	0	0	0	0	0
TRAV12D-1FTRAJ31FCALSEGSKYRIFFin-frame	TRAV12D-1	F	TRAJ31	F	CALSEGSKYRIFF	in-frame	0	0	0	1	0	0	0	0	0
TRAV12D-1FTRAJ31FCALSEGSNHRILFin-frame	TRAV12D-1	F	TRAJ31	F	CALSEGSNHRILF	in-frame	0	0	0	1	0	0	0	0	0
TRAV12D-1FTRAJ31FCALSEGSNKRKVFin-frame	TRAV12D-1	F	TRAJ31	F	CALSEGSNKRKVF	in-frame	0	0	0	1	0	0	0	0	0
TRAV12D-1FTRAJ31FCALSEGSNNGIFFin-frame	TRAV12D-1	F	TRAJ31	F	CALSEGSNNGIFF	in-frame	0	0	0	1	0	0	0	0	0
TRAV12D-1FTRAJ31FCALSEGSNNRICVin-frame	TRAV12D-1	F	TRAJ31	F	CALSEGSNNRICV	in-frame	0	0	0	1	0	0	0	0	0
TRAV12D-1FTRAJ31FCALSEGSNNRIGFin-frame	TRAV12D-1	F	TRAJ31	F	CALSEGSNNRIGF	in-frame	0	0	0	1	0	0	0	0	0
TRAV12D-1FTRAJ31FCALSEGSSNRIYFin-frame	TRAV12D-1	F	TRAJ31	F	CALSEGSSNRIYF	in-frame	0	0	0	1	0	0	0	0	0
TRAV12D-1FTRAJ31FCALSKGSNNRIFFin-frame	TRAV12D-1	F	TRAJ31	F	CALSKGSNNRIFF	in-frame	0	0	0	1	0	0	0	0	0
TRAV12D-1FTRAJ31FCALSPGSNNKIFFin-frame	TRAV12D-1	F	TRAJ31	F	CALSPGSNNKIFF	in-frame	0	0	0	1	0	0	0	0	0
TRAV12D-1FTRAJ31FCAMGEGSNNRIFFin-frame	TRAV12D-1	F	TRAJ31	F	CAMGEGSNNRIFF	in-frame	0	0	0	1	0	0	0	0	0
TRAV12D-1FTRAJ31FCAQSEGSKNRILLin-frame	TRAV12D-1	F	TRAJ31	F	CAQSEGSKNRILL	in-frame	0	0	0	1	0	0	0	0	0
TRAV12D-1FTRAJ31FCAVREDSNNRIILin-frame	TRAV12D-1	F	TRAJ31	F	CAVREDSNNRIIL	in-frame	0	0	0	1	0	0	0	0	0
TRAV12D-1FTRAJ31FCDLSEGSNNRIYFin-frame	TRAV12D-1	F	TRAJ31	F	CDLSEGSNNRIYF	in-frame	0	0	0	1	0	0	0	0	0
TRAV12D-1FTRAJ31FCDLSEGSSNRIFFin-frame	TRAV12D-1	F	TRAJ31	F	CDLSEGSSNRIFF	in-frame	0	0	0	1	0	0	0	0	0
TRAV12D-1FTRAJ31FCGLSEGSNNRIFFin-frame	TRAV12D-1	F	TRAJ31	F	CGLSEGSNNRIFF	in-frame	0	0	0	1	0	0	0	0	0
TRAV12D-1FTRAJ31FCGVSEGSNNRIFFin-frame	TRAV12D-1	F	TRAJ31	F	CGVSEGSNNRIFF	in-frame	0	0	0	1	0	0	0	0	0
TRAV12D-1FTRAJ31FCPLSEGSNNRIFFin-frame	TRAV12D-1	F	TRAJ31	F	CPLSEGSNNRIFF	in-frame	0	0	0	1	0	0	0	0	0
TRAV12D-1FTRAJ31FCSGCREQ*RRIFFout-of-frame	TRAV12D-1	F	TRAJ31	F	CSGCREQ*RRIFF	out-of-frame	0	0	0	1	0	0	0	0	0
TRAV12D-1FTRAJ31FCVLSEGSNNRIFFin-frame	TRAV12D-1	F	TRAJ31	F	CVLSEGSNNRIFF	in-frame	0	0	0	1	0	0	0	0	0
TRAV12D-1FTRAJ31FSALSEGRKKRSFYin-frame	TRAV12D-1	F	TRAJ31	F	SALSEGRKKRSFY	in-frame	0	0	0	1	0	0	0	0	0
TRAV12D-1FTRAJ31FSALSEGSNNRIFFin-frame	TRAV12D-1	F	TRAJ31	F	SALSEGSNNRIFF	in-frame	0	0	0	1	0	0	0	0	0
TRAV12D-1FTRAJ31FWALSEGSNNRIFVin-frame	TRAV12D-1	F	TRAJ31	F	WALSEGSNNRIFV	in-frame	0	0	0	1	0	0	0	0	0
TRAV12D-1FTRAJ31FYALSEGSNNRIFFin-frame	TRAV12D-1	F	TRAJ31	F	YALSEGSNNRIFF	in-frame	0	0	0	1	0	0	0	0	0
TRAV12D-1FTRAJ32FCALSEGSNNRIIFin-frame	TRAV12D-1	F	TRAJ32	F	CALSEGSNNRIIF	in-frame	0	0	0	1	0	0	0	0	0
TRAV12D-1FTRAJ40FCAT*NTGNYK.VFout-of-frame	TRAV12D-1	F	TRAJ40	F	CAT*NTGNYK.VF	out-of-frame	0	0	0	1	0	0	0	0	0
TRAV12D-1FTRAJ40FYAP*KTGNIKDVFout-of-frame	TRAV12D-1	F	TRAJ40	F	YAP*KTGNIKDVF	out-of-frame	0	0	0	1	0	0	0	0	0
TRAV12D-1FTRAJ48FCAASGNYGNEKITFin-frame	TRAV12D-1	F	TRAJ48	F	CAASGNYGNEKITF	in-frame	0	0	0	1	0	0	0	0	0
TRAV12D-3FTRAJ40FCALMDTGSYKYVFin-frame	TRAV12D-3	F	TRAJ40	F	CALMDTGSYKYVF	in-frame	0	0	0	1	0	0	0	0	0
TRAV12N-1FTRAJ40FCALRDTGNYKYVFin-frame	TRAV12N-1	F	TRAJ40	F	CALRDTGNYKYVF	in-frame	0	0	0	1	0	0	0	0	0
TRAV12N-1FTRAJ40FCALRDTGSYKYVFin-frame	TRAV12N-1	F	TRAJ40	F	CALRDTGSYKYVF	in-frame	0	0	0	1	0	0	0	0	0
TRAV12N-3FTRAJ56FCALSSLEAIIS**TFout-of-frame	TRAV12N-3	F	TRAJ56	F	CALSSLEAIIS**TF	out-of-frame	0	0	0	1	0	0	0	0	0
TRAV13-5FTRAJ45F*EF.PWGGADRLTFout-of-frame	TRAV13-5	F	TRAJ45	F	*EF.PWGGADRLTF	out-of-frame	0	0	0	1	0	0	0	0	0
TRAV13-5FTRAJ45FCADRLTFin-frame	TRAV13-5	F	TRAJ45	F	CADRLTF	in-frame	0	0	0	1	0	0	0	0	0
TRAV13-5FTRAJ45FCFLTLGRCR*RLTFout-of-frame	TRAV13-5	F	TRAJ45	F	CFLTLGRCR*RLTF	out-of-frame	0	0	0	1	0	0	0	0	0
TRAV13-5FTRAJ45FCGRKLGRRR*RLTFout-of-frame	TRAV13-5	F	TRAJ45	F	CGRKLGRRR*RLTF	out-of-frame	0	0	0	1	0	0	0	0	0
TRAV13-5FTRAJ45FCILTLGRCR*RLTFout-of-frame	TRAV13-5	F	TRAJ45	F	CILTLGRCR*RLTF	out-of-frame	0	0	0	1	0	0	0	0	0
TRAV13-5FTRAJ45FCQTTDLGTYSWGRTWGKRRKTH*Fout-of-frame	TRAV13-5	F	TRAJ45	F	CQTTDLGTYSWGRTWGKRRKTH*F	out-of-frame	0	0	0	1	0	0	0	0	0
TRAV13-5FTRAJ45FCRKTH*Fout-of-frame	TRAV13-5	F	TRAJ45	F	CRKTH*F	out-of-frame	0	0	0	1	0	0	0	0	0
TRAV13-5FTRAJ45FCRQTH*Fout-of-frame	TRAV13-5	F	TRAJ45	F	CRQTH*F	out-of-frame	0	0	0	1	0	0	0	0	0
TRAV13-5FTRAJ45FCVLILGRCR*RLTFout-of-frame	TRAV13-5	F	TRAJ45	F	CVLILGRCR*RLTF	out-of-frame	0	0	0	1	0	0	0	0	0
TRAV13-5FTRAJ45FCVLNLGGADRLTFin-frame	TRAV13-5	F	TRAJ45	F	CVLNLGGADRLTF	in-frame	0	0	0	1	0	0	0	0	0
TRAV13-5FTRAJ45FCVLNLGRCR*RLTFout-of-frame	TRAV13-5	F	TRAJ45	F	CVLNLGRCR*RLTF	out-of-frame	0	0	0	1	0	0	0	0	0
TRAV13-5FTRAJ45FCVLNLGRCRKTH*Fout-of-frame	TRAV13-5	F	TRAJ45	F	CVLNLGRCRKTH*F	out-of-frame	0	0	0	1	0	0	0	0	0
TRAV13-5FTRAJ45FCVLNLVRCR*RLTFout-of-frame	TRAV13-5	F	TRAJ45	F	CVLNLVRCR*RLTF	out-of-frame	0	0	0	1	0	0	0	0	0
TRAV13-5FTRAJ45FCVLSLGRCR*RLNFout-of-frame	TRAV13-5	F	TRAJ45	F	CVLSLGRCR*RLNF	out-of-frame	0	0	0	1	0	0	0	0	0
TRAV13-5FTRAJ45FCVLTFGKCR*RHNFout-of-frame	TRAV13-5	F	TRAJ45	F	CVLTFGKCR*RHNF	out-of-frame	0	0	0	1	0	0	0	0	0
TRAV13-5FTRAJ45FCVLTLERCK*RLTFout-of-frame	TRAV13-5	F	TRAJ45	F	CVLTLERCK*RLTF	out-of-frame	0	0	0	1	0	0	0	0	0
TRAV13-5FTRAJ45FCVLTLERCR*RLTCout-of-frame	TRAV13-5	F	TRAJ45	F	CVLTLERCR*RLTC	out-of-frame	0	0	0	1	0	0	0	0	0
TRAV13-5FTRAJ45FCVLTLERCR*RLTFout-of-frame	TRAV13-5	F	TRAJ45	F	CVLTLERCR*RLTF	out-of-frame	0	0	0	1	0	0	0	0	0
TRAV13-5FTRAJ45FCVLTLGGADRLTFin-frame	TRAV13-5	F	TRAJ45	F	CVLTLGGADRLTF	in-frame	0	0	0	1	0	0	0	0	0
TRAV13-5FTRAJ45FCVLTLGKCR*RLTFout-of-frame	TRAV13-5	F	TRAJ45	F	CVLTLGKCR*RLTF	out-of-frame	0	0	0	1	0	0	0	0	0
TRAV13-5FTRAJ45FCVLTLGKCRKTH*Fout-of-frame	TRAV13-5	F	TRAJ45	F	CVLTLGKCRKTH*F	out-of-frame	0	0	0	1	0	0	0	0	0
TRAV13-5FTRAJ45FCVLTLGQCR*RLTFout-of-frame	TRAV13-5	F	TRAJ45	F	CVLTLGQCR*RLTF	out-of-frame	0	0	0	1	0	0	0	0	0
TRAV13-5FTRAJ45FCVLTLGR*EDRLTFout-of-frame	TRAV13-5	F	TRAJ45	F	CVLTLGR*EDRLTF	out-of-frame	0	0	0	1	0	0	0	0	0
TRAV13-5FTRAJ45FCVLTLGRCG*RLTFout-of-frame	TRAV13-5	F	TRAJ45	F	CVLTLGRCG*RLTF	out-of-frame	0	0	0	1	0	0	0	0	0
TRAV13-5FTRAJ45FCVLTLGRCI*RLTFout-of-frame	TRAV13-5	F	TRAJ45	F	CVLTLGRCI*RLTF	out-of-frame	0	0	0	1	0	0	0	0	0
TRAV13-5FTRAJ45FCVLTLGRCK*RLTFout-of-frame	TRAV13-5	F	TRAJ45	F	CVLTLGRCK*RLTF	out-of-frame	0	0	0	1	0	0	0	0	0
TRAV13-5FTRAJ45FCVLTLGRCR**DSPWout-of-frame	TRAV13-5	F	TRAJ45	F	CVLTLGRCR**DSPW	out-of-frame	0	0	0	1	0	0	0	0	0
TRAV13-5FTRAJ45FCVLTLGRCR*RITFout-of-frame	TRAV13-5	F	TRAJ45	F	CVLTLGRCR*RITF	out-of-frame	0	0	0	1	0	0	0	0	0
TRAV13-5FTRAJ45FCVLTLGRCR*RLAFout-of-frame	TRAV13-5	F	TRAJ45	F	CVLTLGRCR*RLAF	out-of-frame	0	0	0	1	0	0	0	0	0
TRAV13-5FTRAJ45FCVLTLGRCR*RLNFout-of-frame	TRAV13-5	F	TRAJ45	F	CVLTLGRCR*RLNF	out-of-frame	0	0	0	1	0	0	0	0	0
TRAV13-5FTRAJ45FCVLTLGRCR*RLTIout-of-frame	TRAV13-5	F	TRAJ45	F	CVLTLGRCR*RLTI	out-of-frame	0	0	0	1	0	0	0	0	0
TRAV13-5FTRAJ45FCVLTLGRCR*RRTFout-of-frame	TRAV13-5	F	TRAJ45	F	CVLTLGRCR*RRTF	out-of-frame	0	0	0	1	0	0	0	0	0
TRAV13-5FTRAJ45FCVLTLGRCR*SLTFout-of-frame	TRAV13-5	F	TRAJ45	F	CVLTLGRCR*SLTF	out-of-frame	0	0	0	1	0	0	0	0	0
TRAV13-5FTRAJ45FCVLTLGRCRWTH*Fout-of-frame	TRAV13-5	F	TRAJ45	F	CVLTLGRCRWTH*F	out-of-frame	0	0	0	1	0	0	0	0	0
TRAV13-5FTRAJ45FCVLTLGRCRYTH*Fout-of-frame	TRAV13-5	F	TRAJ45	F	CVLTLGRCRYTH*F	out-of-frame	0	0	0	1	0	0	0	0	0
TRAV13-5FTRAJ45FCVLTLGRFR*RLTFout-of-frame	TRAV13-5	F	TRAJ45	F	CVLTLGRFR*RLTF	out-of-frame	0	0	0	1	0	0	0	0	0
TRAV13-5FTRAJ45FCVLTLGRRR*RLTFout-of-frame	TRAV13-5	F	TRAJ45	F	CVLTLGRRR*RLTF	out-of-frame	0	0	0	1	0	0	0	0	0
TRAV13-5FTRAJ45FCVLTLGRSR*RITFout-of-frame	TRAV13-5	F	TRAJ45	F	CVLTLGRSR*RITF	out-of-frame	0	0	0	1	0	0	0	0	0
TRAV13-5FTRAJ45FCVLTLVRCR*RLNFout-of-frame	TRAV13-5	F	TRAJ45	F	CVLTLVRCR*RLNF	out-of-frame	0	0	0	1	0	0	0	0	0
TRAV13-5FTRAJ45FCVLTMGRCR*RLTFout-of-frame	TRAV13-5	F	TRAJ45	F	CVLTMGRCR*RLTF	out-of-frame	0	0	0	1	0	0	0	0	0
TRAV13-5FTRAJ45FCVLTVGRCR*RLTFout-of-frame	TRAV13-5	F	TRAJ45	F	CVLTVGRCR*RLTF	out-of-frame	0	0	0	1	0	0	0	0	0
TRAV13-5FTRAJ45FCVLTVGRCR*RRAFout-of-frame	TRAV13-5	F	TRAJ45	F	CVLTVGRCR*RRAF	out-of-frame	0	0	0	1	0	0	0	0	0
TRAV13-5FTRAJ45FCVLTWGRCR*RLTFout-of-frame	TRAV13-5	F	TRAJ45	F	CVLTWGRCR*RLTF	out-of-frame	0	0	0	1	0	0	0	0	0
TRAV13-5FTRAJ45FCVLTWRRCR*RLTFout-of-frame	TRAV13-5	F	TRAJ45	F	CVLTWRRCR*RLTF	out-of-frame	0	0	0	1	0	0	0	0	0
TRAV13-5FTRAJ45FCVMTLGRCR*RLTFout-of-frame	TRAV13-5	F	TRAJ45	F	CVMTLGRCR*RLTF	out-of-frame	0	0	0	1	0	0	0	0	0
TRAV13-5FTRAJ45FCVQSLGRCRETH*Fout-of-frame	TRAV13-5	F	TRAJ45	F	CVQSLGRCRETH*F	out-of-frame	0	0	0	1	0	0	0	0	0
TRAV13-5FTRAJ45FCVQTLGRCR*RLTFout-of-frame	TRAV13-5	F	TRAJ45	F	CVQTLGRCR*RLTF	out-of-frame	0	0	0	1	0	0	0	0	0
TRAV13-5FTRAJ45FCVRTLGRCR*RLTFout-of-frame	TRAV13-5	F	TRAJ45	F	CVRTLGRCR*RLTF	out-of-frame	0	0	0	1	0	0	0	0	0
TRAV13-5FTRAJ45FCVVTLGRCR*RLTFout-of-frame	TRAV13-5	F	TRAJ45	F	CVVTLGRCR*RLTF	out-of-frame	0	0	0	1	0	0	0	0	0
TRAV13-5FTRAJ45FGVLTLGRCR*RLSFout-of-frame	TRAV13-5	F	TRAJ45	F	GVLTLGRCR*RLSF	out-of-frame	0	0	0	1	0	0	0	0	0
TRAV13-5FTRAJ45FRVLTLGRCR*RLTFout-of-frame	TRAV13-5	F	TRAJ45	F	RVLTLGRCR*RLTF	out-of-frame	0	0	0	1	0	0	0	0	0
TRAV13-5FTRAJ45FSVLTLGRCR*RLTFout-of-frame	TRAV13-5	F	TRAJ45	F	SVLTLGRCR*RLTF	out-of-frame	0	0	0	1	0	0	0	0	0
TRAV13-5FTRAJ45FWVLTFGRYR*KLTFout-of-frame	TRAV13-5	F	TRAJ45	F	WVLTFGRYR*KLTF	out-of-frame	0	0	0	1	0	0	0	0	0
TRAV13-5FTRAJ53FCAAEGVEAAITN**TFout-of-frame	TRAV13-5	F	TRAJ53	F	CAAEGVEAAITN**TF	out-of-frame	0	0	0	1	0	0	0	0	0
TRAV13D-1FTRAJ49FCIRDR**IRVWIPSTGYQNLYFout-of-frame	TRAV13D-1	F	TRAJ49	F	CIRDR**IRVWIPSTGYQNLYF	out-of-frame	0	0	0	1	0	0	0	0	0
TRAV13N-1FTRAJ49FCVRDS**IRLRIPNTGYQNFYFout-of-frame	TRAV13N-1	F	TRAJ49	F	CVRDS**IRLRIPNTGYQNFYF	out-of-frame	0	0	0	1	0	0	0	0	0
TRAV13N-2FTRAJ17FCAVRDDSAGNKLMFin-frame	TRAV13N-2	F	TRAJ17	F	CAVRDDSAGNKLMF	in-frame	0	0	0	1	0	0	0	0	0
TRAV13N-3FTRAJ42FCI*ETAITTPNSRDEKVAFout-of-frame	TRAV13N-3	F	TRAJ42	F	CI*ETAITTPNSRDEKVAF	out-of-frame	0	0	0	1	0	0	0	0	0
TRAV14-1FTRAJ31FCTASKK*NNNRIFFout-of-frame	TRAV14-1	F	TRAJ31	F	CTASKK*NNNRIFF	out-of-frame	0	0	0	1	0	0	0	0	0
TRAV14-1FTRAJ32FCAADDGSSGNKLIFin-frame	TRAV14-1	F	TRAJ32	F	CAADDGSSGNKLIF	in-frame	0	0	0	1	0	1	0	0	0
TRAV14-1FTRAJ32FCAASDGSSDNKLIFin-frame	TRAV14-1	F	TRAJ32	F	CAASDGSSDNKLIF	in-frame	0	0	0	1	0	0	0	0	0
TRAV14-1FTRAJ33FCAAGDNYQLIWin-frame	TRAV14-1	F	TRAJ33	F	CAAGDNYQLIW	in-frame	0	0	0	1	2	3	0	0	0
TRAV14-1FTRAJ35FCAASPADRHCKCAD*Fout-of-frame	TRAV14-1	F	TRAJ35	F	CAASPADRHCKCAD*F	out-of-frame	0	0	0	1	0	0	0	0	0
TRAV14-1FTRAJ37FCEGTGNTGKLIFin-frame	TRAV14-1	F	TRAJ37	F	CEGTGNTGKLIF	in-frame	0	0	0	1	0	0	0	0	0
TRAV14-1FTRAJ39FCAAGRGCQAH*Fout-of-frame	TRAV14-1	F	TRAJ39	F	CAAGRGCQAH*F	out-of-frame	0	0	0	1	0	0	0	0	0
TRAV14-1FTRAJ39FCAARRGCQAH*Fout-of-frame	TRAV14-1	F	TRAJ39	F	CAARRGCQAH*F	out-of-frame	0	0	0	1	0	0	0	0	0
TRAV14-1FTRAJ39FCAASGGCQAH*Fout-of-frame	TRAV14-1	F	TRAJ39	F	CAASGGCQAH*F	out-of-frame	0	0	0	1	0	0	0	0	0
TRAV14-1FTRAJ39FCAASREWQAH*Fout-of-frame	TRAV14-1	F	TRAJ39	F	CAASREWQAH*F	out-of-frame	0	0	0	1	0	0	0	0	0
TRAV14-1FTRAJ39FCAASRG*DKLTFout-of-frame	TRAV14-1	F	TRAJ39	F	CAASRG*DKLTF	out-of-frame	0	0	0	1	0	0	0	0	0
TRAV14-1FTRAJ39FCAASRGAKLTFin-frame	TRAV14-1	F	TRAJ39	F	CAASRGAKLTF	in-frame	0	0	0	1	0	0	0	0	0
TRAV14-1FTRAJ39FCAASRGCEAH*Fout-of-frame	TRAV14-1	F	TRAJ39	F	CAASRGCEAH*F	out-of-frame	0	0	0	1	0	0	0	0	0
TRAV14-1FTRAJ39FCAASRGCKAH*Fout-of-frame	TRAV14-1	F	TRAJ39	F	CAASRGCKAH*F	out-of-frame	0	0	0	1	0	0	0	0	0
TRAV14-1FTRAJ39FCAASRGCQAH*Cout-of-frame	TRAV14-1	F	TRAJ39	F	CAASRGCQAH*C	out-of-frame	0	0	0	1	0	0	0	0	0
TRAV14-1FTRAJ39FCAASRGCQAH*Lout-of-frame	TRAV14-1	F	TRAJ39	F	CAASRGCQAH*L	out-of-frame	0	0	0	1	0	0	0	0	0
TRAV14-1FTRAJ39FCAASRGCQAQ*Fout-of-frame	TRAV14-1	F	TRAJ39	F	CAASRGCQAQ*F	out-of-frame	0	0	0	1	0	0	0	0	0
TRAV14-1FTRAJ39FCAASRGCQAR*Fout-of-frame	TRAV14-1	F	TRAJ39	F	CAASRGCQAR*F	out-of-frame	0	0	0	1	0	0	0	0	0
TRAV14-1FTRAJ39FCAASRGCQSH*Fout-of-frame	TRAV14-1	F	TRAJ39	F	CAASRGCQSH*F	out-of-frame	0	0	0	1	0	0	0	0	0
TRAV14-1FTRAJ39FCAASRGCQTH*Fout-of-frame	TRAV14-1	F	TRAJ39	F	CAASRGCQTH*F	out-of-frame	0	0	0	1	0	0	0	0	0
TRAV14-1FTRAJ39FCAASRGFQAH*Fout-of-frame	TRAV14-1	F	TRAJ39	F	CAASRGFQAH*F	out-of-frame	0	0	0	1	0	0	0	0	0
TRAV14-1FTRAJ39FCAASRWCQAH*Fout-of-frame	TRAV14-1	F	TRAJ39	F	CAASRWCQAH*F	out-of-frame	0	0	0	1	0	0	0	0	0
TRAV14-1FTRAJ39FCAESRGCQAH*Fout-of-frame	TRAV14-1	F	TRAJ39	F	CAESRGCQAH*F	out-of-frame	0	0	0	1	0	0	0	0	0
TRAV14-1FTRAJ39FCAGSRG*DKLTFout-of-frame	TRAV14-1	F	TRAJ39	F	CAGSRG*DKLTF	out-of-frame	0	0	0	1	0	0	0	0	0
TRAV14-1FTRAJ39FCAGSRGCQAH*Fout-of-frame	TRAV14-1	F	TRAJ39	F	CAGSRGCQAH*F	out-of-frame	0	0	0	1	0	0	0	0	0
TRAV14-1FTRAJ39FCEESRG*EKLTLout-of-frame	TRAV14-1	F	TRAJ39	F	CEESRG*EKLTL	out-of-frame	0	0	0	1	0	0	0	0	0
TRAV14-1FTRAJ39FCGAGGGCQAH*Fout-of-frame	TRAV14-1	F	TRAJ39	F	CGAGGGCQAH*F	out-of-frame	0	0	0	1	0	0	0	0	0
TRAV14-1FTRAJ39FFSADRGCQTH*Fout-of-frame	TRAV14-1	F	TRAJ39	F	FSADRGCQTH*F	out-of-frame	0	0	0	1	0	0	0	0	0
TRAV14-1FTRAJ39FSAASRGCQAH*Fout-of-frame	TRAV14-1	F	TRAJ39	F	SAASRGCQAH*F	out-of-frame	0	0	0	1	0	0	0	0	0
TRAV14-1FTRAJ39FWAASRGCQAH*Fout-of-frame	TRAV14-1	F	TRAJ39	F	WAASRGCQAH*F	out-of-frame	0	0	0	1	0	0	0	0	0
TRAV14-1FTRAJ39FWGASRG*DKLTFout-of-frame	TRAV14-1	F	TRAJ39	F	WGASRG*DKLTF	out-of-frame	0	0	0	1	0	0	0	0	0
TRAV14-1FTRAJ39FYAASRGCQAH*Iout-of-frame	TRAV14-1	F	TRAJ39	F	YAASRGCQAH*I	out-of-frame	0	0	0	1	0	0	0	0	0
TRAV14-1FTRAJ42FCAASVWRKQCKAN*Fout-of-frame	TRAV14-1	F	TRAJ42	F	CAASVWRKQCKAN*F	out-of-frame	0	0	0	1	0	0	0	0	0
TRAV14-1FTRAJ43F*EQQALNNNNAPRVout-of-frame	TRAV14-1	F	TRAJ43	F	*EQQALNNNNAPRV	out-of-frame	0	0	0	1	0	0	0	0	0
TRAV14-1FTRAJ43FCAARAQKQHCPT*Vout-of-frame	TRAV14-1	F	TRAJ43	F	CAARAQKQHCPT*V	out-of-frame	0	0	0	1	0	0	0	0	0
TRAV14-1FTRAJ43FCAASHQ*NNDAPRFout-of-frame	TRAV14-1	F	TRAJ43	F	CAASHQ*NNDAPRF	out-of-frame	0	0	0	1	0	0	0	0	0
TRAV14-1FTRAJ43FCAASHQ*NNNAPRFout-of-frame	TRAV14-1	F	TRAJ43	F	CAASHQ*NNNAPRF	out-of-frame	0	0	0	1	0	0	0	0	0
TRAV14-1FTRAJ43FCAASPQ*NDNAPRFout-of-frame	TRAV14-1	F	TRAJ43	F	CAASPQ*NDNAPRF	out-of-frame	0	0	0	1	0	0	0	0	0
TRAV14-1FTRAJ43FCAASPQ*NNDAPRFout-of-frame	TRAV14-1	F	TRAJ43	F	CAASPQ*NNDAPRF	out-of-frame	0	0	0	1	0	0	0	0	0
TRAV14-1FTRAJ43FCAASPQ*NNKAPRVout-of-frame	TRAV14-1	F	TRAJ43	F	CAASPQ*NNKAPRV	out-of-frame	0	0	0	1	0	0	0	0	0
TRAV14-1FTRAJ43FCAASPQ*NNNAPQSout-of-frame	TRAV14-1	F	TRAJ43	F	CAASPQ*NNNAPQS	out-of-frame	0	0	0	1	0	0	0	0	0
TRAV14-1FTRAJ43FCAASPQ*NNNAPRCout-of-frame	TRAV14-1	F	TRAJ43	F	CAASPQ*NNNAPRC	out-of-frame	0	0	0	1	0	0	0	0	0
TRAV14-1FTRAJ43FCAASPQ*NNNAPRVout-of-frame	TRAV14-1	F	TRAJ43	F	CAASPQ*NNNAPRV	out-of-frame	0	0	0	1	0	0	0	0	0
TRAV14-1FTRAJ43FCAASPQ*NNNDPRFout-of-frame	TRAV14-1	F	TRAJ43	F	CAASPQ*NNNDPRF	out-of-frame	0	0	0	1	0	0	0	0	0
TRAV14-1FTRAJ43FCAASPQ*NNSAPRFout-of-frame	TRAV14-1	F	TRAJ43	F	CAASPQ*NNSAPRF	out-of-frame	0	0	0	1	0	0	0	0	0
TRAV14-1FTRAJ43FCAASPQ*NSNVPRFout-of-frame	TRAV14-1	F	TRAJ43	F	CAASPQ*NSNVPRF	out-of-frame	0	0	0	1	0	0	0	0	0
TRAV14-1FTRAJ43FCAASPQ*SNNAPRFout-of-frame	TRAV14-1	F	TRAJ43	F	CAASPQ*SNNAPRF	out-of-frame	0	0	0	1	0	0	0	0	0
TRAV14-1FTRAJ43FCAASPQ*SSNAPRFout-of-frame	TRAV14-1	F	TRAJ43	F	CAASPQ*SSNAPRF	out-of-frame	0	0	0	1	0	0	0	0	0
TRAV14-1FTRAJ43FCAASPQYNNAPRFin-frame	TRAV14-1	F	TRAJ43	F	CAASPQYNNAPRF	in-frame	0	0	0	1	0	0	0	0	0
TRAV14-1FTRAJ43FCAASPQYQQCPT*Fout-of-frame	TRAV14-1	F	TRAJ43	F	CAASPQYQQCPT*F	out-of-frame	0	0	0	1	0	0	0	0	0
TRAV14-1FTRAJ43FCAASPR*NNNAPRFout-of-frame	TRAV14-1	F	TRAJ43	F	CAASPR*NNNAPRF	out-of-frame	0	0	0	1	0	0	0	0	0
TRAV14-1FTRAJ43FCAASSQ*NNNAPRFout-of-frame	TRAV14-1	F	TRAJ43	F	CAASSQ*NNNAPRF	out-of-frame	0	0	0	1	0	0	0	0	0
TRAV14-1FTRAJ43FCAASTQ*NNNAPRFout-of-frame	TRAV14-1	F	TRAJ43	F	CAASTQ*NNNAPRF	out-of-frame	0	0	0	1	0	0	0	0	0
TRAV14-1FTRAJ43FCAESPQGQQCAT*Fout-of-frame	TRAV14-1	F	TRAJ43	F	CAESPQGQQCAT*F	out-of-frame	0	0	0	1	0	0	0	0	0
TRAV14-1FTRAJ43FCASSPQ*NNNAPRFout-of-frame	TRAV14-1	F	TRAJ43	F	CASSPQ*NNNAPRF	out-of-frame	0	0	0	1	0	0	0	0	0
TRAV14-1FTRAJ43FCATSPQ*NNNAPRFout-of-frame	TRAV14-1	F	TRAJ43	F	CATSPQ*NNNAPRF	out-of-frame	0	0	0	1	0	0	0	0	0
TRAV14-1FTRAJ43FCESSPQYQRCPT*Fout-of-frame	TRAV14-1	F	TRAJ43	F	CESSPQYQRCPT*F	out-of-frame	0	0	0	1	0	0	0	0	0
TRAV14-1FTRAJ43FCGARPQKQQCPT*Fout-of-frame	TRAV14-1	F	TRAJ43	F	CGARPQKQQCPT*F	out-of-frame	0	0	0	1	0	0	0	0	0
TRAV14-1FTRAJ43FCTASTQ*NNNAPRFout-of-frame	TRAV14-1	F	TRAJ43	F	CTASTQ*NNNAPRF	out-of-frame	0	0	0	1	0	0	0	0	0
TRAV14-1FTRAJ43FCVASPQ*NNNAP.Fout-of-frame	TRAV14-1	F	TRAJ43	F	CVASPQ*NNNAP.F	out-of-frame	0	0	0	1	0	0	0	0	0
TRAV14-1FTRAJ43FCVASPQ*NNNAPRFout-of-frame	TRAV14-1	F	TRAJ43	F	CVASPQ*NNNAPRF	out-of-frame	0	0	0	1	0	0	0	0	0
TRAV14-1FTRAJ43FGAASTQ*NNNDPRFout-of-frame	TRAV14-1	F	TRAJ43	F	GAASTQ*NNNDPRF	out-of-frame	0	0	0	1	0	0	0	0	0
TRAV14-1FTRAJ43FSAASPQ*NNYAPLFout-of-frame	TRAV14-1	F	TRAJ43	F	SAASPQ*NNYAPLF	out-of-frame	0	0	0	1	0	0	0	0	0
TRAV14-1FTRAJ43FWAASPQ*NSNAPRFout-of-frame	TRAV14-1	F	TRAJ43	F	WAASPQ*NSNAPRF	out-of-frame	0	0	0	1	0	0	0	0	0
TRAV14-1FTRAJ43FWAASPQEQQCPP*Fout-of-frame	TRAV14-1	F	TRAJ43	F	WAASPQEQQCPP*F	out-of-frame	0	0	0	1	0	0	0	0	0
TRAV14-1FTRAJ43FYAARPQ*NNNAPRFout-of-frame	TRAV14-1	F	TRAJ43	F	YAARPQ*NNNAPRF	out-of-frame	0	0	0	1	0	0	0	0	0
TRAV14-1FTRAJ6FCAAGENNKPPFin-frame	TRAV14-1	F	TRAJ6	F	CAAGENNKPPF	in-frame	0	0	0	1	0	0	0	0	0
TRAV14-1FTRAJ6FCAGGGNYKPTFin-frame	TRAV14-1	F	TRAJ6	F	CAGGGNYKPTF	in-frame	0	0	0	1	1	0	0	0	0
TRAV14-1FTRAJ6FCAPGGNYKPTFin-frame	TRAV14-1	F	TRAJ6	F	CAPGGNYKPTF	in-frame	0	0	0	1	0	0	0	0	1
TRAV14-1FTRAJ6FCATGGSYKPTFin-frame	TRAV14-1	F	TRAJ6	F	CATGGSYKPTF	in-frame	0	0	0	1	0	0	0	0	0
TRAV14-1FTRAJ6FCAVGGDYKPTFin-frame	TRAV14-1	F	TRAJ6	F	CAVGGDYKPTF	in-frame	0	0	0	1	0	0	0	1	0
TRAV14-1FTRAJ6FCEKGGKKKPT.out-of-frame	TRAV14-1	F	TRAJ6	F	CEKGGKKKPT.	out-of-frame	0	0	0	1	0	0	0	0	0
TRAV14-1FTRAJ6FCEVGGKKKPT.out-of-frame	TRAV14-1	F	TRAJ6	F	CEVGGKKKPT.	out-of-frame	0	0	0	1	0	0	0	0	0
TRAV14-1FTRAJ7ORFWAASDKNRITLin-frame	TRAV14-1	F	TRAJ7	ORF	WAASDKNRITL	in-frame	0	0	0	1	0	0	0	0	0
TRAV14-3FTRAJ31FCAASSNNRIFFin-frame	TRAV14-3	F	TRAJ31	F	CAASSNNRIFF	in-frame	0	0	0	1	0	0	0	0	0
TRAV14-3FTRAJ42FCAASVWRKQCKAN*Fout-of-frame	TRAV14-3	F	TRAJ42	F	CAASVWRKQCKAN*F	out-of-frame	0	0	0	1	0	0	0	0	0
TRAV14-3FTRAJ42FCAASVWRKQCKAS*Fout-of-frame	TRAV14-3	F	TRAJ42	F	CAASVWRKQCKAS*F	out-of-frame	0	0	0	1	0	0	0	0	0
TRAV14-3FTRAJ49FCAASVTRVTRNS**Fout-of-frame	TRAV14-3	F	TRAJ49	F	CAASVTRVTRNS**F	out-of-frame	0	0	0	1	0	0	0	0	0
TRAV14-3FTRAJ49FCAASVTRVTRTS**Lout-of-frame	TRAV14-3	F	TRAJ49	F	CAASVTRVTRTS**L	out-of-frame	0	0	0	1	0	0	0	0	0
TRAV14-3FTRAJ6FCRRRK*NRPTFout-of-frame	TRAV14-3	F	TRAJ6	F	CRRRK*NRPTF	out-of-frame	0	0	0	1	0	0	0	0	0
TRAV14D-1FTRAJ27FCAAADNTNTGKLTFin-frame	TRAV14D-1	F	TRAJ27	F	CAAADNTNTGKLTF	in-frame	0	0	0	1	0	0	0	0	0
TRAV14D-1FTRAJ31F.AAGVSNNRIFFout-of-frame	TRAV14D-1	F	TRAJ31	F	.AAGVSNNRIFF	out-of-frame	0	0	0	1	0	0	0	0	0
TRAV14D-1FTRAJ31F.AASNSNRSFFout-of-frame	TRAV14D-1	F	TRAJ31	F	.AASNSNRSFF	out-of-frame	0	0	0	1	0	0	0	0	0
TRAV14D-1FTRAJ31F.RASNNTRIIFout-of-frame	TRAV14D-1	F	TRAJ31	F	.RASNNTRIIF	out-of-frame	0	0	0	1	0	0	0	0	0
TRAV14D-1FTRAJ31FC.AGVSNNRPSFout-of-frame	TRAV14D-1	F	TRAJ31	F	C.AGVSNNRPSF	out-of-frame	0	0	0	1	0	0	0	0	0
TRAV14D-1FTRAJ31FCAAEVSRNRIFFin-frame	TRAV14D-1	F	TRAJ31	F	CAAEVSRNRIFF	in-frame	0	0	0	1	0	0	0	0	0
TRAV14D-1FTRAJ31FCAAGISKNRIFFin-frame	TRAV14D-1	F	TRAJ31	F	CAAGISKNRIFF	in-frame	0	0	0	1	0	0	0	0	0
TRAV14D-1FTRAJ31FCAAGISNNRIFFin-frame	TRAV14D-1	F	TRAJ31	F	CAAGISNNRIFF	in-frame	0	0	0	1	0	0	0	1	0
TRAV14D-1FTRAJ31FCAAGSNNRLFFin-frame	TRAV14D-1	F	TRAJ31	F	CAAGSNNRLFF	in-frame	0	0	0	1	0	0	0	0	0
TRAV14D-1FTRAJ31FCAAGVAITES**Fout-of-frame	TRAV14D-1	F	TRAJ31	F	CAAGVAITES**F	out-of-frame	0	0	0	1	0	1	0	0	0
TRAV14D-1FTRAJ31FCAAGVNNNRIFFin-frame	TRAV14D-1	F	TRAJ31	F	CAAGVNNNRIFF	in-frame	0	0	0	1	0	0	0	6	0
TRAV14D-1FTRAJ31FCAAGVNNSRIILin-frame	TRAV14D-1	F	TRAJ31	F	CAAGVNNSRIIL	in-frame	0	0	0	1	0	0	0	0	0
TRAV14D-1FTRAJ31FCAAGVRNNRIFIin-frame	TRAV14D-1	F	TRAJ31	F	CAAGVRNNRIFI	in-frame	0	0	0	1	0	0	0	0	0
TRAV14D-1FTRAJ31FCAAGVSNNRICFin-frame	TRAV14D-1	F	TRAJ31	F	CAAGVSNNRICF	in-frame	0	0	0	1	0	1	0	3	0
TRAV14D-1FTRAJ31FCAAGVSNNRIFGin-frame	TRAV14D-1	F	TRAJ31	F	CAAGVSNNRIFG	in-frame	0	0	0	1	0	0	0	0	0
TRAV14D-1FTRAJ31FCAAGVSNNRIFVin-frame	TRAV14D-1	F	TRAJ31	F	CAAGVSNNRIFV	in-frame	0	0	0	1	0	0	0	3	0
TRAV14D-1FTRAJ31FCAAGVSNNRIFYin-frame	TRAV14D-1	F	TRAJ31	F	CAAGVSNNRIFY	in-frame	0	0	0	1	0	0	0	0	0
TRAV14D-1FTRAJ31FCAAGVSNNRILFin-frame	TRAV14D-1	F	TRAJ31	F	CAAGVSNNRILF	in-frame	0	0	0	1	0	2	0	0	0
TRAV14D-1FTRAJ31FCAAGVSNNRTFFin-frame	TRAV14D-1	F	TRAJ31	F	CAAGVSNNRTFF	in-frame	0	0	0	1	0	0	0	0	0
TRAV14D-1FTRAJ31FCAAGVSNSRIFFin-frame	TRAV14D-1	F	TRAJ31	F	CAAGVSNSRIFF	in-frame	0	0	0	1	0	0	0	0	0
TRAV14D-1FTRAJ31FCAAGVSNTRIFFin-frame	TRAV14D-1	F	TRAJ31	F	CAAGVSNTRIFF	in-frame	0	0	0	1	0	5	0	2	0
TRAV14D-1FTRAJ31FCAAGVSYNRIFFin-frame	TRAV14D-1	F	TRAJ31	F	CAAGVSYNRIFF	in-frame	0	0	0	1	0	0	0	0	0
TRAV14D-1FTRAJ31FCAAGVSYNRIYFin-frame	TRAV14D-1	F	TRAJ31	F	CAAGVSYNRIYF	in-frame	0	0	0	1	0	0	0	0	0
TRAV14D-1FTRAJ31FCAANNNNRITFin-frame	TRAV14D-1	F	TRAJ31	F	CAANNNNRITF	in-frame	0	0	0	1	0	0	0	0	0
TRAV14D-1FTRAJ31FCAASGNNRIFFin-frame	TRAV14D-1	F	TRAJ31	F	CAASGNNRIFF	in-frame	0	0	0	1	1	0	1	0	0
TRAV14D-1FTRAJ31FCAASNSNRIFFin-frame	TRAV14D-1	F	TRAJ31	F	CAASNSNRIFF	in-frame	0	0	0	1	0	0	0	0	0
TRAV14D-1FTRAJ31FCAASRENRIFFin-frame	TRAV14D-1	F	TRAJ31	F	CAASRENRIFF	in-frame	0	0	0	1	0	0	0	0	0
TRAV14D-1FTRAJ31FCAASSDNRIFFin-frame	TRAV14D-1	F	TRAJ31	F	CAASSDNRIFF	in-frame	0	0	0	1	2	0	1	0	0
TRAV14D-1FTRAJ31FCAASSIIRIFFin-frame	TRAV14D-1	F	TRAJ31	F	CAASSIIRIFF	in-frame	0	0	0	1	0	0	0	0	0
TRAV14D-1FTRAJ31FCAASSKNRIVYin-frame	TRAV14D-1	F	TRAJ31	F	CAASSKNRIVY	in-frame	0	0	0	1	0	0	0	0	0
TRAV14D-1FTRAJ31FCAASSNIRIFFin-frame	TRAV14D-1	F	TRAJ31	F	CAASSNIRIFF	in-frame	0	0	0	1	0	0	2	0	0
TRAV14D-1FTRAJ31FCAASSNNGVFFin-frame	TRAV14D-1	F	TRAJ31	F	CAASSNNGVFF	in-frame	0	0	0	1	0	0	0	0	0
TRAV14D-1FTRAJ31FCAASSNNRDFFin-frame	TRAV14D-1	F	TRAJ31	F	CAASSNNRDFF	in-frame	0	0	0	1	0	0	0	0	0
TRAV14D-1FTRAJ31FCAASSSNRIVFin-frame	TRAV14D-1	F	TRAJ31	F	CAASSSNRIVF	in-frame	0	0	0	1	0	0	0	0	0
TRAV14D-1FTRAJ31FCAASSTNRIFFin-frame	TRAV14D-1	F	TRAJ31	F	CAASSTNRIFF	in-frame	0	0	0	1	0	0	0	0	0
TRAV14D-1FTRAJ31FCAGSSNNRIFFin-frame	TRAV14D-1	F	TRAJ31	F	CAGSSNNRIFF	in-frame	0	0	0	1	0	0	0	0	0
TRAV14D-1FTRAJ31FCASSVSTNRIFFin-frame	TRAV14D-1	F	TRAJ31	F	CASSVSTNRIFF	in-frame	0	0	0	1	0	0	0	0	0
TRAV14D-1FTRAJ31FCATGVSNNRIFFin-frame	TRAV14D-1	F	TRAJ31	F	CATGVSNNRIFF	in-frame	0	0	0	1	0	1	0	0	0
TRAV14D-1FTRAJ31FCATSSNNRIFFin-frame	TRAV14D-1	F	TRAJ31	F	CATSSNNRIFF	in-frame	0	0	0	1	1	0	1	0	0
TRAV14D-1FTRAJ31FCLGSRG*SNNRIFFout-of-frame	TRAV14D-1	F	TRAJ31	F	CLGSRG*SNNRIFF	out-of-frame	0	0	0	1	0	0	0	0	0
TRAV14D-1FTRAJ31FCSSRSNHTIFFin-frame	TRAV14D-1	F	TRAJ31	F	CSSRSNHTIFF	in-frame	0	0	0	1	0	0	0	0	0
TRAV14D-1FTRAJ31FCTAGVSNNRIFFin-frame	TRAV14D-1	F	TRAJ31	F	CTAGVSNNRIFF	in-frame	0	0	0	1	0	0	0	1	0
TRAV14D-1FTRAJ31FCTASSNNKIFFin-frame	TRAV14D-1	F	TRAJ31	F	CTASSNNKIFF	in-frame	0	0	0	1	0	0	0	0	0
TRAV14D-1FTRAJ31FCVGTAGVSNNRIIFin-frame	TRAV14D-1	F	TRAJ31	F	CVGTAGVSNNRIIF	in-frame	0	0	0	1	0	0	0	0	0
TRAV14D-1FTRAJ31FGAAGVSNNRIYFin-frame	TRAV14D-1	F	TRAJ31	F	GAAGVSNNRIYF	in-frame	0	0	0	1	0	0	0	0	0
TRAV14D-1FTRAJ31FGAASNNNRIFFin-frame	TRAV14D-1	F	TRAJ31	F	GAASNNNRIFF	in-frame	0	0	0	1	0	0	0	0	0
TRAV14D-1FTRAJ31FGAASSNNRIFFin-frame	TRAV14D-1	F	TRAJ31	F	GAASSNNRIFF	in-frame	0	0	0	1	0	0	0	0	0
TRAV14D-1FTRAJ31FGTAGVSNNRIFFin-frame	TRAV14D-1	F	TRAJ31	F	GTAGVSNNRIFF	in-frame	0	0	0	1	0	0	0	0	0
TRAV14D-1FTRAJ31FRAAGVSNNRIFFin-frame	TRAV14D-1	F	TRAJ31	F	RAAGVSNNRIFF	in-frame	0	0	0	1	0	0	0	0	0
TRAV14D-1FTRAJ31FRAASSNNRIFFin-frame	TRAV14D-1	F	TRAJ31	F	RAASSNNRIFF	in-frame	0	0	0	1	0	0	0	0	0
TRAV14D-1FTRAJ32FCAADDGSSGNKLIFin-frame	TRAV14D-1	F	TRAJ32	F	CAADDGSSGNKLIF	in-frame	0	0	0	1	0	0	0	0	0
TRAV14D-1FTRAJ32FCAAGVSNYRIFFin-frame	TRAV14D-1	F	TRAJ32	F	CAAGVSNYRIFF	in-frame	0	0	0	1	0	0	0	0	0
TRAV14D-1FTRAJ32FCAARDGSSGNKLIFin-frame	TRAV14D-1	F	TRAJ32	F	CAARDGSSGNKLIF	in-frame	0	0	0	1	0	0	0	0	0
TRAV14D-1FTRAJ32FCAASDGSSSNKLIFin-frame	TRAV14D-1	F	TRAJ32	F	CAASDGSSSNKLIF	in-frame	0	0	0	1	0	0	0	0	0
TRAV14D-1FTRAJ32FCAASSNNRIFFGDGSSGNKLIFin-frame	TRAV14D-1	F	TRAJ32	F	CAASSNNRIFFGDGSSGNKLIF	in-frame	0	0	0	1	1	0	1	0	0
TRAV14D-1FTRAJ32FGAARDGSSGNKHIVin-frame	TRAV14D-1	F	TRAJ32	F	GAARDGSSGNKHIV	in-frame	0	0	0	1	0	0	0	0	0
TRAV14D-1FTRAJ33FCAASDHYQLIWin-frame	TRAV14D-1	F	TRAJ33	F	CAASDHYQLIW	in-frame	0	0	0	1	0	0	0	0	0
TRAV14D-1FTRAJ33FCAASDNDQLIWin-frame	TRAV14D-1	F	TRAJ33	F	CAASDNDQLIW	in-frame	0	0	0	1	0	0	0	0	0
TRAV14D-1FTRAJ4ORFCAASPLSGSFNKLTFin-frame	TRAV14D-1	F	TRAJ4	ORF	CAASPLSGSFNKLTF	in-frame	0	0	0	1	0	0	0	0	0
TRAV14D-1FTRAJ6F.AAGGNNKPTFout-of-frame	TRAV14D-1	F	TRAJ6	F	.AAGGNNKPTF	out-of-frame	0	0	0	1	0	0	0	0	0
TRAV14D-1FTRAJ6F.AAGGNYKPAFout-of-frame	TRAV14D-1	F	TRAJ6	F	.AAGGNYKPAF	out-of-frame	0	0	0	1	0	0	0	0	0
TRAV14D-1FTRAJ6F.AAGGNYKPTFout-of-frame	TRAV14D-1	F	TRAJ6	F	.AAGGNYKPTF	out-of-frame	0	0	0	1	0	0	0	1	0
TRAV14D-1FTRAJ6FCAAEGNYKPTFin-frame	TRAV14D-1	F	TRAJ6	F	CAAEGNYKPTF	in-frame	0	0	0	1	0	1	0	0	0
TRAV14D-1FTRAJ6FCAAGGHYKPTFin-frame	TRAV14D-1	F	TRAJ6	F	CAAGGHYKPTF	in-frame	0	0	0	1	0	1	0	0	0
TRAV14D-1FTRAJ6FCAAGGNCKPTFin-frame	TRAV14D-1	F	TRAJ6	F	CAAGGNCKPTF	in-frame	0	0	0	1	0	0	0	1	0
TRAV14D-1FTRAJ6FCAAGGNDKHTFin-frame	TRAV14D-1	F	TRAJ6	F	CAAGGNDKHTF	in-frame	0	0	0	1	0	0	0	0	0
TRAV14D-1FTRAJ6FCAAGGNYKHTFin-frame	TRAV14D-1	F	TRAJ6	F	CAAGGNYKHTF	in-frame	0	0	0	1	0	0	0	1	0
TRAV14D-1FTRAJ6FCAAGGNYKPMFin-frame	TRAV14D-1	F	TRAJ6	F	CAAGGNYKPMF	in-frame	0	0	0	1	0	1	0	1	0
TRAV14D-1FTRAJ6FCAAGGNYKPSFin-frame	TRAV14D-1	F	TRAJ6	F	CAAGGNYKPSF	in-frame	0	0	0	1	0	0	0	0	0
TRAV14D-1FTRAJ6FCAAGGNYKPTCin-frame	TRAV14D-1	F	TRAJ6	F	CAAGGNYKPTC	in-frame	0	0	0	1	0	0	0	0	0
TRAV14D-1FTRAJ6FCAAGGNYKTTFin-frame	TRAV14D-1	F	TRAJ6	F	CAAGGNYKTTF	in-frame	0	0	0	1	0	1	0	0	0
TRAV14D-1FTRAJ6FCAAGGNYQPTFin-frame	TRAV14D-1	F	TRAJ6	F	CAAGGNYQPTF	in-frame	0	0	0	1	0	1	0	0	0
TRAV14D-1FTRAJ6FCAAGGSDKPTFin-frame	TRAV14D-1	F	TRAJ6	F	CAAGGSDKPTF	in-frame	0	0	0	1	0	0	0	0	0
TRAV14D-1FTRAJ6FCAAGGSYKPTVin-frame	TRAV14D-1	F	TRAJ6	F	CAAGGSYKPTV	in-frame	0	0	0	1	0	0	0	0	0
TRAV14D-1FTRAJ6FCAAGGTSKPTFin-frame	TRAV14D-1	F	TRAJ6	F	CAAGGTSKPTF	in-frame	0	0	0	1	0	0	0	0	0
TRAV14D-1FTRAJ6FCAAGRNYKPAFin-frame	TRAV14D-1	F	TRAJ6	F	CAAGRNYKPAF	in-frame	0	0	0	1	0	0	0	0	0
TRAV14D-1FTRAJ6FCAAGRNYKPTFin-frame	TRAV14D-1	F	TRAJ6	F	CAAGRNYKPTF	in-frame	0	0	0	1	0	1	0	0	0
TRAV14D-1FTRAJ6FCAAGRSCKPTFin-frame	TRAV14D-1	F	TRAJ6	F	CAAGRSCKPTF	in-frame	0	0	0	1	0	0	0	0	0
TRAV14D-1FTRAJ6FCAARGNYKPTLin-frame	TRAV14D-1	F	TRAJ6	F	CAARGNYKPTL	in-frame	0	0	0	1	0	0	0	0	0
TRAV14D-1FTRAJ6FCAGGGNYKPTFin-frame	TRAV14D-1	F	TRAJ6	F	CAGGGNYKPTF	in-frame	0	0	0	1	0	0	1	0	0
TRAV14D-1FTRAJ6FCAPGGNYKPTFin-frame	TRAV14D-1	F	TRAJ6	F	CAPGGNYKPTF	in-frame	0	0	0	1	0	0	0	0	2
TRAV14D-1FTRAJ6FCEEGGKKKPTFin-frame	TRAV14D-1	F	TRAJ6	F	CEEGGKKKPTF	in-frame	0	0	0	1	0	0	0	0	0
TRAV14D-1FTRAJ6FCEEGGKKKPTLin-frame	TRAV14D-1	F	TRAJ6	F	CEEGGKKKPTL	in-frame	0	0	0	1	0	0	0	0	0
TRAV14D-1FTRAJ6FCSAGGSYKPTFin-frame	TRAV14D-1	F	TRAJ6	F	CSAGGSYKPTF	in-frame	0	0	0	1	0	0	0	0	0
TRAV14D-1FTRAJ6FCSRRKLQTY*Fout-of-frame	TRAV14D-1	F	TRAJ6	F	CSRRKLQTY*F	out-of-frame	0	0	0	1	0	0	0	0	0
TRAV14D-1FTRAJ6FCTAGGNYKPTFin-frame	TRAV14D-1	F	TRAJ6	F	CTAGGNYKPTF	in-frame	0	0	0	1	0	2	0	2	0
TRAV14D-1FTRAJ6FCTVGGNYKPTFin-frame	TRAV14D-1	F	TRAJ6	F	CTVGGNYKPTF	in-frame	0	0	0	1	0	0	0	0	0
TRAV14D-1FTRAJ6FGAAGGNYKPTFin-frame	TRAV14D-1	F	TRAJ6	F	GAAGGNYKPTF	in-frame	0	0	0	1	0	0	0	0	0
TRAV14D-1FTRAJ6FSASGGNYKPTFin-frame	TRAV14D-1	F	TRAJ6	F	SASGGNYKPTF	in-frame	0	0	0	1	0	0	0	0	0
TRAV14D-1FTRAJ6FWAAGGNDKPTFin-frame	TRAV14D-1	F	TRAJ6	F	WAAGGNDKPTF	in-frame	0	0	0	1	0	0	0	0	0
TRAV14D-1FTRAJ6FWAAGGSYKPTFin-frame	TRAV14D-1	F	TRAJ6	F	WAAGGSYKPTF	in-frame	0	0	0	1	0	0	0	0	0
TRAV14D-1FTRAJ6FYAAGRNYKPTFin-frame	TRAV14D-1	F	TRAJ6	F	YAAGRNYKPTF	in-frame	0	0	0	1	0	0	0	0	0
TRAV14D-1FTRAJ7ORFWAASDNNRLTLin-frame	TRAV14D-1	F	TRAJ7	ORF	WAASDNNRLTL	in-frame	0	0	0	1	0	0	0	0	0
TRAV14D-1ORFTRAJ26FCAASANQGLTFin-frame	TRAV14D-1	ORF	TRAJ26	F	CAASANQGLTF	in-frame	0	0	0	1	0	0	0	0	0
TRAV14D-1ORFTRAJ26FCAASTNQGLNFin-frame	TRAV14D-1	ORF	TRAJ26	F	CAASTNQGLNF	in-frame	0	0	0	1	0	0	0	0	0
TRAV14D-1ORFTRAJ31FCAASKK*NNNRIFFout-of-frame	TRAV14D-1	ORF	TRAJ31	F	CAASKK*NNNRIFF	out-of-frame	0	0	0	1	0	0	0	0	0
TRAV14D-1ORFTRAJ31FCAASSNNRIFIin-frame	TRAV14D-1	ORF	TRAJ31	F	CAASSNNRIFI	in-frame	0	0	0	1	0	0	0	0	0
TRAV14D-1ORFTRAJ31FCAERSNNRILFin-frame	TRAV14D-1	ORF	TRAJ31	F	CAERSNNRILF	in-frame	0	0	0	1	0	0	0	0	0
TRAV14D-1ORFTRAJ31FCAESSKKRIF.out-of-frame	TRAV14D-1	ORF	TRAJ31	F	CAESSKKRIF.	out-of-frame	0	0	0	1	0	0	0	0	0
TRAV14D-1ORFTRAJ31FCGAGVSNNKIFFin-frame	TRAV14D-1	ORF	TRAJ31	F	CGAGVSNNKIFF	in-frame	0	0	0	1	0	0	0	0	0
TRAV14D-1ORFTRAJ31FCTESSNERIFFin-frame	TRAV14D-1	ORF	TRAJ31	F	CTESSNERIFF	in-frame	0	0	0	1	0	0	0	0	0
TRAV14D-1ORFTRAJ31FYAASSNNRISFin-frame	TRAV14D-1	ORF	TRAJ31	F	YAASSNNRISF	in-frame	0	0	0	1	0	0	0	0	0
TRAV14D-1ORFTRAJ6FCAAGGN.KTTFout-of-frame	TRAV14D-1	ORF	TRAJ6	F	CAAGGN.KTTF	out-of-frame	0	0	0	1	0	0	0	0	0
TRAV14D-1ORFTRAJ6FCAGGRNNKPTFin-frame	TRAV14D-1	ORF	TRAJ6	F	CAGGRNNKPTF	in-frame	0	0	0	1	0	0	0	0	0
TRAV14D-1ORFTRAJ6FCAPGGNYKPTFin-frame	TRAV14D-1	ORF	TRAJ6	F	CAPGGNYKPTF	in-frame	0	0	0	1	0	0	0	0	0
TRAV14D-1ORFTRAJ7ORFCAASNNNRLTLin-frame	TRAV14D-1	ORF	TRAJ7	ORF	CAASNNNRLTL	in-frame	0	0	0	1	0	0	0	0	0
TRAV14D-3/DV8FTRAJ31FCAAGKK*NNNRIFFout-of-frame	TRAV14D-3/DV8	F	TRAJ31	F	CAAGKK*NNNRIFF	out-of-frame	0	0	0	1	0	0	0	0	0
TRAV14D-3/DV8FTRAJ31FCAANKK*NNNRIFFout-of-frame	TRAV14D-3/DV8	F	TRAJ31	F	CAANKK*NNNRIFF	out-of-frame	0	0	0	1	0	0	0	0	0
TRAV14D-3/DV8FTRAJ31FCAASEK*NNNRIFFout-of-frame	TRAV14D-3/DV8	F	TRAJ31	F	CAASEK*NNNRIFF	out-of-frame	0	0	0	1	0	0	0	0	0
TRAV14D-3/DV8FTRAJ31FCAASKK*DNNRIFFout-of-frame	TRAV14D-3/DV8	F	TRAJ31	F	CAASKK*DNNRIFF	out-of-frame	0	0	0	1	0	0	0	0	0
TRAV14D-3/DV8FTRAJ31FCAASKK*NDNRIFFout-of-frame	TRAV14D-3/DV8	F	TRAJ31	F	CAASKK*NDNRIFF	out-of-frame	0	0	0	1	0	0	0	0	0
TRAV14D-3/DV8FTRAJ31FCAASKK*NITRIFFout-of-frame	TRAV14D-3/DV8	F	TRAJ31	F	CAASKK*NITRIFF	out-of-frame	0	0	0	1	0	0	0	0	0
TRAV14D-3/DV8FTRAJ31FCAASKK*NKNRIFFout-of-frame	TRAV14D-3/DV8	F	TRAJ31	F	CAASKK*NKNRIFF	out-of-frame	0	0	0	1	0	0	0	0	0
TRAV14D-3/DV8FTRAJ31FCAASKK*NKNRIFVout-of-frame	TRAV14D-3/DV8	F	TRAJ31	F	CAASKK*NKNRIFV	out-of-frame	0	0	0	1	0	0	0	0	0
TRAV14D-3/DV8FTRAJ31FCAASKK*NNDRIFFout-of-frame	TRAV14D-3/DV8	F	TRAJ31	F	CAASKK*NNDRIFF	out-of-frame	0	0	0	1	0	0	0	0	0
TRAV14D-3/DV8FTRAJ31FCAASKK*NNDRNFFout-of-frame	TRAV14D-3/DV8	F	TRAJ31	F	CAASKK*NNDRNFF	out-of-frame	0	0	0	1	0	0	0	0	0
TRAV14D-3/DV8FTRAJ31FCAASKK*NNHRIFFout-of-frame	TRAV14D-3/DV8	F	TRAJ31	F	CAASKK*NNHRIFF	out-of-frame	0	0	0	1	0	0	0	0	0
TRAV14D-3/DV8FTRAJ31FCAASKK*NNN.IVFout-of-frame	TRAV14D-3/DV8	F	TRAJ31	F	CAASKK*NNN.IVF	out-of-frame	0	0	0	1	0	0	0	0	0
TRAV14D-3/DV8FTRAJ31FCAASKK*NNNGIFIout-of-frame	TRAV14D-3/DV8	F	TRAJ31	F	CAASKK*NNNGIFI	out-of-frame	0	0	0	1	0	0	0	0	0
TRAV14D-3/DV8FTRAJ31FCAASKK*NNNRICFout-of-frame	TRAV14D-3/DV8	F	TRAJ31	F	CAASKK*NNNRICF	out-of-frame	0	0	0	1	0	0	0	0	0
TRAV14D-3/DV8FTRAJ31FCAASKK*NNNRILFout-of-frame	TRAV14D-3/DV8	F	TRAJ31	F	CAASKK*NNNRILF	out-of-frame	0	0	0	1	0	0	0	0	0
TRAV14D-3/DV8FTRAJ31FCAASKK*NNNRIYVout-of-frame	TRAV14D-3/DV8	F	TRAJ31	F	CAASKK*NNNRIYV	out-of-frame	0	0	0	1	0	0	0	0	0
TRAV14D-3/DV8FTRAJ31FCAASKK*NNNRLFFout-of-frame	TRAV14D-3/DV8	F	TRAJ31	F	CAASKK*NNNRLFF	out-of-frame	0	0	0	1	0	0	0	0	0
TRAV14D-3/DV8FTRAJ31FCAASKK*NNNRVFFout-of-frame	TRAV14D-3/DV8	F	TRAJ31	F	CAASKK*NNNRVFF	out-of-frame	0	0	0	1	0	0	0	0	0
TRAV14D-3/DV8FTRAJ31FCAASKK*NNNRVIFout-of-frame	TRAV14D-3/DV8	F	TRAJ31	F	CAASKK*NNNRVIF	out-of-frame	0	0	0	1	0	0	0	0	0
TRAV14D-3/DV8FTRAJ31FCAASKK*NNNRVVFout-of-frame	TRAV14D-3/DV8	F	TRAJ31	F	CAASKK*NNNRVVF	out-of-frame	0	0	0	1	0	0	0	0	0
TRAV14D-3/DV8FTRAJ31FCAASKK*NNSRIFFout-of-frame	TRAV14D-3/DV8	F	TRAJ31	F	CAASKK*NNSRIFF	out-of-frame	0	0	0	1	0	0	0	0	0
TRAV14D-3/DV8FTRAJ31FCAASKK*NNSRIVFout-of-frame	TRAV14D-3/DV8	F	TRAJ31	F	CAASKK*NNSRIVF	out-of-frame	0	0	0	1	0	0	0	0	0
TRAV14D-3/DV8FTRAJ31FCAASKK*NNSRIYVout-of-frame	TRAV14D-3/DV8	F	TRAJ31	F	CAASKK*NNSRIYV	out-of-frame	0	0	0	1	0	0	0	0	0
TRAV14D-3/DV8FTRAJ31FCAASKK*NSNRIFLout-of-frame	TRAV14D-3/DV8	F	TRAJ31	F	CAASKK*NSNRIFL	out-of-frame	0	0	0	1	0	0	0	0	0
TRAV14D-3/DV8FTRAJ31FCAASKK*NSNRIFYout-of-frame	TRAV14D-3/DV8	F	TRAJ31	F	CAASKK*NSNRIFY	out-of-frame	0	0	0	1	0	0	0	0	0
TRAV14D-3/DV8FTRAJ31FCAASKK*NTNRIFFout-of-frame	TRAV14D-3/DV8	F	TRAJ31	F	CAASKK*NTNRIFF	out-of-frame	0	0	0	1	0	0	0	0	0
TRAV14D-3/DV8FTRAJ31FCAASKK*SNNRIFFout-of-frame	TRAV14D-3/DV8	F	TRAJ31	F	CAASKK*SNNRIFF	out-of-frame	0	0	0	1	0	0	0	0	0
TRAV14D-3/DV8FTRAJ31FCAASNK*NNNRIFFout-of-frame	TRAV14D-3/DV8	F	TRAJ31	F	CAASNK*NNNRIFF	out-of-frame	0	0	0	1	0	0	0	0	0
TRAV14D-3/DV8FTRAJ31FCAEKVKNNNNRIFFin-frame	TRAV14D-3/DV8	F	TRAJ31	F	CAEKVKNNNNRIFF	in-frame	0	0	0	1	0	0	0	0	0
TRAV14D-3/DV8FTRAJ31FCAESKK*NNNKIFFout-of-frame	TRAV14D-3/DV8	F	TRAJ31	F	CAESKK*NNNKIFF	out-of-frame	0	0	0	1	0	0	0	0	0
TRAV14D-3/DV8FTRAJ31FCAESKK*NNNRIFVout-of-frame	TRAV14D-3/DV8	F	TRAJ31	F	CAESKK*NNNRIFV	out-of-frame	0	0	0	1	0	0	0	0	0
TRAV14D-3/DV8FTRAJ31FCAESKK*NNNRISFout-of-frame	TRAV14D-3/DV8	F	TRAJ31	F	CAESKK*NNNRISF	out-of-frame	0	0	0	1	0	0	0	0	0
TRAV14D-3/DV8FTRAJ31FCAESKK*NNNRNFFout-of-frame	TRAV14D-3/DV8	F	TRAJ31	F	CAESKK*NNNRNFF	out-of-frame	0	0	0	1	0	0	0	0	0
TRAV14D-3/DV8FTRAJ31FCASSKK*NNNRIFFout-of-frame	TRAV14D-3/DV8	F	TRAJ31	F	CASSKK*NNNRIFF	out-of-frame	0	0	0	1	0	0	0	0	0
TRAV14D-3/DV8FTRAJ31FCATSKK*NNNRIFFout-of-frame	TRAV14D-3/DV8	F	TRAJ31	F	CATSKK*NNNRIFF	out-of-frame	0	0	0	1	0	0	0	0	0
TRAV14D-3/DV8FTRAJ31FCEASKK*NNHRIFVout-of-frame	TRAV14D-3/DV8	F	TRAJ31	F	CEASKK*NNHRIFV	out-of-frame	0	0	0	1	0	0	0	0	0
TRAV14D-3/DV8FTRAJ31FCRESKQ*NNIRIIFout-of-frame	TRAV14D-3/DV8	F	TRAJ31	F	CRESKQ*NNIRIIF	out-of-frame	0	0	0	1	0	0	0	0	0
TRAV14D-3/DV8FTRAJ31FCTASKK*NKIRAVYout-of-frame	TRAV14D-3/DV8	F	TRAJ31	F	CTASKK*NKIRAVY	out-of-frame	0	0	0	1	0	0	0	0	0
TRAV14D-3/DV8FTRAJ31FFAASKK*NNNRIFFout-of-frame	TRAV14D-3/DV8	F	TRAJ31	F	FAASKK*NNNRIFF	out-of-frame	0	0	0	1	0	0	0	0	0
TRAV14D-3/DV8FTRAJ31FSAASKK*NNTRIFFout-of-frame	TRAV14D-3/DV8	F	TRAJ31	F	SAASKK*NNTRIFF	out-of-frame	0	0	0	1	0	0	0	0	0
TRAV14D-3/DV8FTRAJ31FWAASKK*NNNRNFFout-of-frame	TRAV14D-3/DV8	F	TRAJ31	F	WAASKK*NNNRNFF	out-of-frame	0	0	0	1	0	0	0	0	0
TRAV14D-3/DV8FTRAJ31FWAASKKEQ*NRIFSout-of-frame	TRAV14D-3/DV8	F	TRAJ31	F	WAASKKEQ*NRIFS	out-of-frame	0	0	0	1	0	0	0	0	0
TRAV14D-3/DV8FTRAJ31FWAASKNNNNRIFFin-frame	TRAV14D-3/DV8	F	TRAJ31	F	WAASKNNNNRIFF	in-frame	0	0	0	1	0	0	0	0	0
TRAV14D-3/DV8FTRAJ31FYEASKK*NNNRIFFout-of-frame	TRAV14D-3/DV8	F	TRAJ31	F	YEASKK*NNNRIFF	out-of-frame	0	0	0	1	0	0	0	0	0
TRAV14D-3/DV8FTRAJ32FCAASDGSSDNKLIFin-frame	TRAV14D-3/DV8	F	TRAJ32	F	CAASDGSSDNKLIF	in-frame	0	0	0	1	2	0	0	0	0
TRAV14D-3/DV8FTRAJ33FCAAGDNYQLIWin-frame	TRAV14D-3/DV8	F	TRAJ33	F	CAAGDNYQLIW	in-frame	0	0	0	1	1	0	0	0	0
TRAV14D-3/DV8FTRAJ42FCAESVWRKQCKAN*Fout-of-frame	TRAV14D-3/DV8	F	TRAJ42	F	CAESVWRKQCKAN*F	out-of-frame	0	0	0	1	0	0	0	0	0
TRAV14D-3/DV8FTRAJ42FGAASVWRKQCKAN*Lout-of-frame	TRAV14D-3/DV8	F	TRAJ42	F	GAASVWRKQCKAN*L	out-of-frame	0	0	0	1	0	0	0	0	0
TRAV14D-3/DV8FTRAJ43FCAASPR*NKNAPRFout-of-frame	TRAV14D-3/DV8	F	TRAJ43	F	CAASPR*NKNAPRF	out-of-frame	0	0	0	1	0	0	0	0	0
TRAV14D-3/DV8FTRAJ49FCAASVTRVTRNS**Fout-of-frame	TRAV14D-3/DV8	F	TRAJ49	F	CAASVTRVTRNS**F	out-of-frame	0	0	0	1	0	0	0	0	0
TRAV14D-3/DV8FTRAJ49FWAASVTRVTRTS**Fout-of-frame	TRAV14D-3/DV8	F	TRAJ49	F	WAASVTRVTRTS**F	out-of-frame	0	0	0	1	0	0	0	0	0
TRAV14D-3/DV8FTRAJ6FCASGGSNKPMFin-frame	TRAV14D-3/DV8	F	TRAJ6	F	CASGGSNKPMF	in-frame	0	0	0	1	0	0	0	0	0
TRAV14D-3/DV8FTRAJ6FCASGRNYKPTFin-frame	TRAV14D-3/DV8	F	TRAJ6	F	CASGRNYKPTF	in-frame	0	0	0	1	0	0	0	0	0
TRAV14D-3/DV8FTRAJ6FCATVGNYKPTFin-frame	TRAV14D-3/DV8	F	TRAJ6	F	CATVGNYKPTF	in-frame	0	0	0	1	0	0	0	0	0
TRAV14D-3/DV8FTRAJ6FCEEGGNNKPT.out-of-frame	TRAV14D-3/DV8	F	TRAJ6	F	CEEGGNNKPT.	out-of-frame	0	0	0	1	0	0	0	0	0
TRAV14N-1FTRAJ23FCEL*NQGKLIFout-of-frame	TRAV14N-1	F	TRAJ23	F	CEL*NQGKLIF	out-of-frame	0	0	0	1	0	0	0	0	0
TRAV14N-1FTRAJ26F.AASANLGLTFout-of-frame	TRAV14N-1	F	TRAJ26	F	.AASANLGLTF	out-of-frame	0	0	0	1	0	0	0	0	0
TRAV14N-1FTRAJ26F.AASANQGLTFout-of-frame	TRAV14N-1	F	TRAJ26	F	.AASANQGLTF	out-of-frame	0	0	0	1	0	0	0	0	0
TRAV14N-1FTRAJ26FCAAGANQGLTFin-frame	TRAV14N-1	F	TRAJ26	F	CAAGANQGLTF	in-frame	0	0	0	1	0	0	0	0	0
TRAV14N-1FTRAJ26FCAAGDYAQGLTFin-frame	TRAV14N-1	F	TRAJ26	F	CAAGDYAQGLTF	in-frame	0	0	0	1	0	41	0	4	38
TRAV14N-1FTRAJ26FCAARADQELTFin-frame	TRAV14N-1	F	TRAJ26	F	CAARADQELTF	in-frame	0	0	0	1	0	0	0	0	0
TRAV14N-1FTRAJ26FCAARAKEGVSFin-frame	TRAV14N-1	F	TRAJ26	F	CAARAKEGVSF	in-frame	0	0	0	1	0	0	0	0	0
TRAV14N-1FTRAJ26FCAASAKQGLTFin-frame	TRAV14N-1	F	TRAJ26	F	CAASAKQGLTF	in-frame	0	0	0	1	0	0	0	0	0
TRAV14N-1FTRAJ26FCAASAKQRLTFin-frame	TRAV14N-1	F	TRAJ26	F	CAASAKQRLTF	in-frame	0	0	0	1	0	0	0	0	0
TRAV14N-1FTRAJ26FCAASANKGLTYin-frame	TRAV14N-1	F	TRAJ26	F	CAASANKGLTY	in-frame	0	0	0	1	0	0	0	0	0
TRAV14N-1FTRAJ26FCAASANQGLIFin-frame	TRAV14N-1	F	TRAJ26	F	CAASANQGLIF	in-frame	0	0	0	1	0	0	0	0	0
TRAV14N-1FTRAJ26FCAASANQGLTCin-frame	TRAV14N-1	F	TRAJ26	F	CAASANQGLTC	in-frame	0	0	0	1	0	0	0	0	0
TRAV14N-1FTRAJ26FCAASANQGLTIin-frame	TRAV14N-1	F	TRAJ26	F	CAASANQGLTI	in-frame	0	0	0	1	0	0	0	0	0
TRAV14N-1FTRAJ26FCAASANQGLTSin-frame	TRAV14N-1	F	TRAJ26	F	CAASANQGLTS	in-frame	0	0	0	1	0	0	0	0	0
TRAV14N-1FTRAJ26FCAASANQGLTVin-frame	TRAV14N-1	F	TRAJ26	F	CAASANQGLTV	in-frame	0	0	0	1	0	0	0	0	0
TRAV14N-1FTRAJ26FCAASANQGVTFin-frame	TRAV14N-1	F	TRAJ26	F	CAASANQGVTF	in-frame	0	0	0	1	0	0	1	0	0
TRAV14N-1FTRAJ26FCAASENQGLAFin-frame	TRAV14N-1	F	TRAJ26	F	CAASENQGLAF	in-frame	0	0	0	1	0	0	0	0	0
TRAV14N-1FTRAJ26FCAASENQGLTFin-frame	TRAV14N-1	F	TRAJ26	F	CAASENQGLTF	in-frame	0	0	0	1	0	0	0	0	0
TRAV14N-1FTRAJ26FCAASENRKLTFin-frame	TRAV14N-1	F	TRAJ26	F	CAASENRKLTF	in-frame	0	0	0	1	0	0	0	0	0
TRAV14N-1FTRAJ26FCAASTNQGLTFin-frame	TRAV14N-1	F	TRAJ26	F	CAASTNQGLTF	in-frame	0	0	0	1	0	0	0	0	0
TRAV14N-1FTRAJ26FCAASTNQKLTFin-frame	TRAV14N-1	F	TRAJ26	F	CAASTNQKLTF	in-frame	0	0	0	1	0	0	0	0	0
TRAV14N-1FTRAJ26FCAESAKQGLTYin-frame	TRAV14N-1	F	TRAJ26	F	CAESAKQGLTY	in-frame	0	0	0	1	0	0	0	0	0
TRAV14N-1FTRAJ26FCATSANQGLTFin-frame	TRAV14N-1	F	TRAJ26	F	CATSANQGLTF	in-frame	0	0	0	1	0	0	0	0	0
TRAV14N-1FTRAJ26FCEESAKKGLTFin-frame	TRAV14N-1	F	TRAJ26	F	CEESAKKGLTF	in-frame	0	0	0	1	0	0	0	0	0
TRAV14N-1FTRAJ26FCIKLS*STTPNSPEFPFout-of-frame	TRAV14N-1	F	TRAJ26	F	CIKLS*STTPNSPEFPF	out-of-frame	0	0	0	1	0	0	0	0	0
TRAV14N-1FTRAJ26FCISAG.EDYELTFout-of-frame	TRAV14N-1	F	TRAJ26	F	CISAG.EDYELTF	out-of-frame	0	0	0	1	0	0	0	0	0
TRAV14N-1FTRAJ26FCRKGKPGMN*Cout-of-frame	TRAV14N-1	F	TRAJ26	F	CRKGKPGMN*C	out-of-frame	0	0	0	1	0	0	0	0	0
TRAV14N-1FTRAJ26FYAASANQKLTFin-frame	TRAV14N-1	F	TRAJ26	F	YAASANQKLTF	in-frame	0	0	0	1	0	0	0	0	0
TRAV14N-1FTRAJ30FCATDTNAYKVIFin-frame	TRAV14N-1	F	TRAJ30	F	CATDTNAYKVIF	in-frame	0	0	0	1	0	0	0	0	0
TRAV14N-1FTRAJ31FCAAGVSNKRIFFin-frame	TRAV14N-1	F	TRAJ31	F	CAAGVSNKRIFF	in-frame	0	0	0	1	0	0	0	0	0
TRAV14N-1FTRAJ31FCAASNK*NNNRIFFout-of-frame	TRAV14N-1	F	TRAJ31	F	CAASNK*NNNRIFF	out-of-frame	0	0	0	1	0	0	0	0	0
TRAV14N-1FTRAJ31FCAASNNNRIFFin-frame	TRAV14N-1	F	TRAJ31	F	CAASNNNRIFF	in-frame	0	0	0	1	0	0	0	0	0
TRAV14N-1FTRAJ31FCAASSNNRIYFin-frame	TRAV14N-1	F	TRAJ31	F	CAASSNNRIYF	in-frame	0	0	0	1	0	0	0	0	0
TRAV14N-1FTRAJ32FCAADDGSSDNKLIFin-frame	TRAV14N-1	F	TRAJ32	F	CAADDGSSDNKLIF	in-frame	0	0	0	1	0	0	0	0	0
TRAV14N-1FTRAJ32FCAANCGSSGNKLIFin-frame	TRAV14N-1	F	TRAJ32	F	CAANCGSSGNKLIF	in-frame	0	0	0	1	1	0	0	0	2
TRAV14N-1FTRAJ32FCAARDGSSGNKLIFin-frame	TRAV14N-1	F	TRAJ32	F	CAARDGSSGNKLIF	in-frame	0	0	0	1	1	2	0	0	0
TRAV14N-1FTRAJ32FCAARGGSRGNQPLFin-frame	TRAV14N-1	F	TRAJ32	F	CAARGGSRGNQPLF	in-frame	0	0	0	1	0	0	0	0	0
TRAV14N-1FTRAJ32FCAASDESSGNKLIFin-frame	TRAV14N-1	F	TRAJ32	F	CAASDESSGNKLIF	in-frame	0	0	0	1	1	2	0	0	0
TRAV14N-1FTRAJ32FCAASDGISGNKLIFin-frame	TRAV14N-1	F	TRAJ32	F	CAASDGISGNKLIF	in-frame	0	0	0	1	0	0	0	0	0
TRAV14N-1FTRAJ32FCAASDGSSGDKLIFin-frame	TRAV14N-1	F	TRAJ32	F	CAASDGSSGDKLIF	in-frame	0	0	0	1	0	0	1	0	0
TRAV14N-1FTRAJ32FCAASDGSSGNKIIFin-frame	TRAV14N-1	F	TRAJ32	F	CAASDGSSGNKIIF	in-frame	0	0	0	1	0	0	1	0	0
TRAV14N-1FTRAJ32FCAASDGSSGNRLIFin-frame	TRAV14N-1	F	TRAJ32	F	CAASDGSSGNRLIF	in-frame	0	0	0	1	0	0	0	1	0
TRAV14N-1FTRAJ32FCAASDRSSGNKVIFin-frame	TRAV14N-1	F	TRAJ32	F	CAASDRSSGNKVIF	in-frame	0	0	0	1	0	0	0	0	0
TRAV14N-1FTRAJ32FCAASGGSSGNKLIFin-frame	TRAV14N-1	F	TRAJ32	F	CAASGGSSGNKLIF	in-frame	0	0	0	1	0	0	0	0	0
TRAV14N-1FTRAJ32FCAASHGSSGNKLIFin-frame	TRAV14N-1	F	TRAJ32	F	CAASHGSSGNKLIF	in-frame	0	0	0	1	0	0	0	1	0
TRAV14N-1FTRAJ32FCATSDGSSGNKLIFin-frame	TRAV14N-1	F	TRAJ32	F	CATSDGSSGNKLIF	in-frame	0	0	0	1	1	1	2	0	0
TRAV14N-1FTRAJ32FCWGKWPQAH*Fout-of-frame	TRAV14N-1	F	TRAJ32	F	CWGKWPQAH*F	out-of-frame	0	0	0	1	0	0	0	0	0
TRAV14N-1FTRAJ33FCAAGDNNQLIWin-frame	TRAV14N-1	F	TRAJ33	F	CAAGDNNQLIW	in-frame	0	0	0	1	2	3	0	0	0
TRAV14N-1FTRAJ33FCAARDNYQLIWin-frame	TRAV14N-1	F	TRAJ33	F	CAARDNYQLIW	in-frame	0	0	0	1	1	11	7	4	4
TRAV14N-1FTRAJ33FCAASDDYQLIWin-frame	TRAV14N-1	F	TRAJ33	F	CAASDDYQLIW	in-frame	0	0	0	1	3	0	4	6	7
TRAV14N-1FTRAJ33FCAASDDYQWIWin-frame	TRAV14N-1	F	TRAJ33	F	CAASDDYQWIW	in-frame	0	0	0	1	0	0	0	0	0
TRAV14N-1FTRAJ33FCAASDKYKLIWin-frame	TRAV14N-1	F	TRAJ33	F	CAASDKYKLIW	in-frame	0	0	0	1	0	0	0	0	0
TRAV14N-1FTRAJ33FCAASDN.QLIWout-of-frame	TRAV14N-1	F	TRAJ33	F	CAASDN.QLIW	out-of-frame	0	0	0	1	1	1	3	3	1
TRAV14N-1FTRAJ33FCAASDNYQLI.out-of-frame	TRAV14N-1	F	TRAJ33	F	CAASDNYQLI.	out-of-frame	0	0	0	1	0	7	3	1	3
TRAV14N-1FTRAJ33FCAASDNYQLICin-frame	TRAV14N-1	F	TRAJ33	F	CAASDNYQLIC	in-frame	0	0	0	1	1	3	9	0	4
TRAV14N-1FTRAJ33FCAASDNYQLILin-frame	TRAV14N-1	F	TRAJ33	F	CAASDNYQLIL	in-frame	0	0	0	1	0	1	2	0	3
TRAV14N-1FTRAJ33FCAASDNYQLIRin-frame	TRAV14N-1	F	TRAJ33	F	CAASDNYQLIR	in-frame	0	0	0	1	1	2	11	4	3
TRAV14N-1FTRAJ33FCAASDNYQWIWin-frame	TRAV14N-1	F	TRAJ33	F	CAASDNYQWIW	in-frame	0	0	0	1	0	0	1	0	2
TRAV14N-1FTRAJ33FCAASNNYQLIWin-frame	TRAV14N-1	F	TRAJ33	F	CAASNNYQLIW	in-frame	0	0	0	1	1	3	4	1	2
TRAV14N-1FTRAJ33FCAEGDNYQLIWin-frame	TRAV14N-1	F	TRAJ33	F	CAEGDNYQLIW	in-frame	0	0	0	1	0	0	0	0	0
TRAV14N-1FTRAJ33FCAESNNNRFVWin-frame	TRAV14N-1	F	TRAJ33	F	CAESNNNRFVW	in-frame	0	0	0	1	0	0	0	0	0
TRAV14N-1FTRAJ33FCAEVTTIS**IWout-of-frame	TRAV14N-1	F	TRAJ33	F	CAEVTTIS**IW	out-of-frame	0	0	0	1	0	0	1	0	0
TRAV14N-1FTRAJ33FCATSDNYQLIWin-frame	TRAV14N-1	F	TRAJ33	F	CATSDNYQLIW	in-frame	0	0	0	1	4	12	9	5	6
TRAV14N-1FTRAJ33FCEASDNYQLIWin-frame	TRAV14N-1	F	TRAJ33	F	CEASDNYQLIW	in-frame	0	0	0	1	0	5	1	1	1
TRAV14N-1FTRAJ33FCEESDKQKLIWin-frame	TRAV14N-1	F	TRAJ33	F	CEESDKQKLIW	in-frame	0	0	0	1	0	0	0	0	0
TRAV14N-1FTRAJ33FCPPGDN.HLIWout-of-frame	TRAV14N-1	F	TRAJ33	F	CPPGDN.HLIW	out-of-frame	0	0	0	1	0	0	0	0	0
TRAV14N-1FTRAJ33FCTASDSYQLIWin-frame	TRAV14N-1	F	TRAJ33	F	CTASDSYQLIW	in-frame	0	0	0	1	0	0	0	0	0
TRAV14N-1FTRAJ33FSAASDNYQLIWin-frame	TRAV14N-1	F	TRAJ33	F	SAASDNYQLIW	in-frame	0	0	0	1	0	0	0	0	2
TRAV14N-1FTRAJ33FWVASDNYQLIWin-frame	TRAV14N-1	F	TRAJ33	F	WVASDNYQLIW	in-frame	0	0	0	1	0	0	0	0	0
TRAV14N-1FTRAJ37FCEGTGKTGKLIFin-frame	TRAV14N-1	F	TRAJ37	F	CEGTGKTGKLIF	in-frame	0	0	0	1	0	1	0	0	0
TRAV14N-1FTRAJ37FCEGTGKTGKLNFin-frame	TRAV14N-1	F	TRAJ37	F	CEGTGKTGKLNF	in-frame	0	0	0	1	0	0	0	0	0
TRAV14N-1FTRAJ37FCEGTGNNGKLIFin-frame	TRAV14N-1	F	TRAJ37	F	CEGTGNNGKLIF	in-frame	0	0	0	1	0	0	0	0	0
TRAV14N-1FTRAJ37FCEGTGNSGKLNFin-frame	TRAV14N-1	F	TRAJ37	F	CEGTGNSGKLNF	in-frame	0	0	0	1	0	0	0	0	0
TRAV14N-1FTRAJ37FCEGTGNTGKPIFin-frame	TRAV14N-1	F	TRAJ37	F	CEGTGNTGKPIF	in-frame	0	0	0	1	0	1	0	0	0
TRAV14N-1FTRAJ37FCEGTGNTGKRIFin-frame	TRAV14N-1	F	TRAJ37	F	CEGTGNTGKRIF	in-frame	0	0	0	1	0	1	0	0	0
TRAV14N-1FTRAJ37FCEGTGNTRQRIFin-frame	TRAV14N-1	F	TRAJ37	F	CEGTGNTRQRIF	in-frame	0	0	0	1	0	0	0	0	0
TRAV14N-1FTRAJ37FCKGTGNTGKLIFin-frame	TRAV14N-1	F	TRAJ37	F	CKGTGNTGKLIF	in-frame	0	0	0	1	0	0	0	0	0
TRAV14N-1FTRAJ42FCAASVWRKQCKAN*Fout-of-frame	TRAV14N-1	F	TRAJ42	F	CAASVWRKQCKAN*F	out-of-frame	0	0	0	1	0	0	0	0	0
TRAV14N-1FTRAJ43FCAASPQ*NSNAPRFout-of-frame	TRAV14N-1	F	TRAJ43	F	CAASPQ*NSNAPRF	out-of-frame	0	0	0	1	0	0	0	0	0
TRAV14N-1FTRAJ43FCAERHK*NKKEPRFout-of-frame	TRAV14N-1	F	TRAJ43	F	CAERHK*NKKEPRF	out-of-frame	0	0	0	1	0	0	0	0	0
TRAV14N-1FTRAJ56FCSGPASGNNQLIWin-frame	TRAV14N-1	F	TRAJ56	F	CSGPASGNNQLIW	in-frame	0	0	0	1	0	0	0	0	0
TRAV14N-1FTRAJ6F.AVGGNYKPTFout-of-frame	TRAV14N-1	F	TRAJ6	F	.AVGGNYKPTF	out-of-frame	0	0	0	1	0	1	1	3	0
TRAV14N-1FTRAJ6FCA.GGNHKPTFout-of-frame	TRAV14N-1	F	TRAJ6	F	CA.GGNHKPTF	out-of-frame	0	0	0	1	0	0	0	0	0
TRAV14N-1FTRAJ6FCA.GGNYKHTFout-of-frame	TRAV14N-1	F	TRAJ6	F	CA.GGNYKHTF	out-of-frame	0	0	0	1	0	0	0	0	0
TRAV14N-1FTRAJ6FCA.GGNYKTTFout-of-frame	TRAV14N-1	F	TRAJ6	F	CA.GGNYKTTF	out-of-frame	0	0	0	1	0	0	0	0	0
TRAV14N-1FTRAJ6FCAA.GNYKPTFout-of-frame	TRAV14N-1	F	TRAJ6	F	CAA.GNYKPTF	out-of-frame	0	0	0	1	1	6	5	4	0
TRAV14N-1FTRAJ6FCAAEVTHKPTFin-frame	TRAV14N-1	F	TRAJ6	F	CAAEVTHKPTF	in-frame	0	0	0	1	0	0	0	0	0
TRAV14N-1FTRAJ6FCAAG.NYKPTFout-of-frame	TRAV14N-1	F	TRAJ6	F	CAAG.NYKPTF	out-of-frame	0	0	0	1	0	2	0	3	0
TRAV14N-1FTRAJ6FCAAGADYKPAFin-frame	TRAV14N-1	F	TRAJ6	F	CAAGADYKPAF	in-frame	0	0	0	1	0	0	0	0	0
TRAV14N-1FTRAJ6FCAAGEKYKPTFin-frame	TRAV14N-1	F	TRAJ6	F	CAAGEKYKPTF	in-frame	0	0	0	1	0	0	0	0	0
TRAV14N-1FTRAJ6FCAAGGHYKPTFin-frame	TRAV14N-1	F	TRAJ6	F	CAAGGHYKPTF	in-frame	0	0	0	1	0	3	1	5	0
TRAV14N-1FTRAJ6FCAAGGIYKPTFin-frame	TRAV14N-1	F	TRAJ6	F	CAAGGIYKPTF	in-frame	0	0	0	1	2	1	1	7	0
TRAV14N-1FTRAJ6FCAAGGKYKPTFin-frame	TRAV14N-1	F	TRAJ6	F	CAAGGKYKPTF	in-frame	0	0	0	1	2	3	5	1	0
TRAV14N-1FTRAJ6FCAAGGNTNL**Fout-of-frame	TRAV14N-1	F	TRAJ6	F	CAAGGNTNL**F	out-of-frame	0	0	0	1	0	0	0	0	0
TRAV14N-1FTRAJ6FCAAGGNWEHTFin-frame	TRAV14N-1	F	TRAJ6	F	CAAGGNWEHTF	in-frame	0	0	0	1	0	0	0	0	0
TRAV14N-1FTRAJ6FCAAGGNY.PTFout-of-frame	TRAV14N-1	F	TRAJ6	F	CAAGGNY.PTF	out-of-frame	0	0	0	1	0	4	0	1	0
TRAV14N-1FTRAJ6FCAAGGNYKHTFin-frame	TRAV14N-1	F	TRAJ6	F	CAAGGNYKHTF	in-frame	0	0	0	1	2	2	4	3	0
TRAV14N-1FTRAJ6FCAAGGNYKPKFin-frame	TRAV14N-1	F	TRAJ6	F	CAAGGNYKPKF	in-frame	0	0	0	1	2	0	0	13	0
TRAV14N-1FTRAJ6FCAAGGNYKPMFin-frame	TRAV14N-1	F	TRAJ6	F	CAAGGNYKPMF	in-frame	0	0	0	1	4	4	1	24	0
TRAV14N-1FTRAJ6FCAAGGNYKRTFin-frame	TRAV14N-1	F	TRAJ6	F	CAAGGNYKRTF	in-frame	0	0	0	1	0	0	0	0	0
TRAV14N-1FTRAJ6FCAAGGNYQPTFin-frame	TRAV14N-1	F	TRAJ6	F	CAAGGNYQPTF	in-frame	0	0	0	1	1	2	4	2	1
TRAV14N-1FTRAJ6FCAAGGSYEPTFin-frame	TRAV14N-1	F	TRAJ6	F	CAAGGSYEPTF	in-frame	0	0	0	1	0	0	0	0	0
TRAV14N-1FTRAJ6FCAAGRNNKPTFin-frame	TRAV14N-1	F	TRAJ6	F	CAAGRNNKPTF	in-frame	0	0	0	1	0	0	0	1	0
TRAV14N-1FTRAJ6FCAAGVNYKPTFin-frame	TRAV14N-1	F	TRAJ6	F	CAAGVNYKPTF	in-frame	0	0	0	1	0	3	4	9	0
TRAV14N-1FTRAJ6FCAARGDNKPTFin-frame	TRAV14N-1	F	TRAJ6	F	CAARGDNKPTF	in-frame	0	0	0	1	0	0	0	0	0
TRAV14N-1FTRAJ6FCAARGNYKPPFin-frame	TRAV14N-1	F	TRAJ6	F	CAARGNYKPPF	in-frame	0	0	0	1	0	0	0	0	0
TRAV14N-1FTRAJ6FCAARRNYKPTYin-frame	TRAV14N-1	F	TRAJ6	F	CAARRNYKPTY	in-frame	0	0	0	1	0	0	0	0	0
TRAV14N-1FTRAJ6FCAASANYKPTFin-frame	TRAV14N-1	F	TRAJ6	F	CAASANYKPTF	in-frame	0	0	0	1	251	0	0	1	0
TRAV14N-1FTRAJ6FCAASDNNRL**Fout-of-frame	TRAV14N-1	F	TRAJ6	F	CAASDNNRL**F	out-of-frame	0	0	0	1	1	0	0	0	0
TRAV14N-1FTRAJ6FCAATT.GGN.KPSFout-of-frame	TRAV14N-1	F	TRAJ6	F	CAATT.GGN.KPSF	out-of-frame	0	0	0	1	0	0	0	0	0
TRAV14N-1FTRAJ6FCAC.GNCRPTFout-of-frame	TRAV14N-1	F	TRAJ6	F	CAC.GNCRPTF	out-of-frame	0	0	0	1	0	0	0	0	0
TRAV14N-1FTRAJ6FCAEEGNYKPTFin-frame	TRAV14N-1	F	TRAJ6	F	CAEEGNYKPTF	in-frame	0	0	0	1	0	0	0	0	0
TRAV14N-1FTRAJ6FCAEGGNYKHAFin-frame	TRAV14N-1	F	TRAJ6	F	CAEGGNYKHAF	in-frame	0	0	0	1	0	0	0	0	0
TRAV14N-1FTRAJ6FCAGEGNDKPTFin-frame	TRAV14N-1	F	TRAJ6	F	CAGEGNDKPTF	in-frame	0	0	0	1	0	0	0	0	0
TRAV14N-1FTRAJ6FCAGGGDYKPTFin-frame	TRAV14N-1	F	TRAJ6	F	CAGGGDYKPTF	in-frame	0	0	0	1	3	0	0	1	0
TRAV14N-1FTRAJ6FCAGGGIYKPTFin-frame	TRAV14N-1	F	TRAJ6	F	CAGGGIYKPTF	in-frame	0	0	0	1	1	0	0	0	0
TRAV14N-1FTRAJ6FCAGGGNDKPTFin-frame	TRAV14N-1	F	TRAJ6	F	CAGGGNDKPTF	in-frame	0	0	0	1	1	0	0	0	0
TRAV14N-1FTRAJ6FCAGGGNYKHTFin-frame	TRAV14N-1	F	TRAJ6	F	CAGGGNYKHTF	in-frame	0	0	0	1	3	0	0	0	0
TRAV14N-1FTRAJ6FCAGGGNYKPMFin-frame	TRAV14N-1	F	TRAJ6	F	CAGGGNYKPMF	in-frame	0	0	0	1	1	0	0	0	0
TRAV14N-1FTRAJ6FCAGGGNYKPTCin-frame	TRAV14N-1	F	TRAJ6	F	CAGGGNYKPTC	in-frame	0	0	0	1	2	0	0	0	0
TRAV14N-1FTRAJ6FCAGGGNYKPTLin-frame	TRAV14N-1	F	TRAJ6	F	CAGGGNYKPTL	in-frame	0	0	0	1	1	0	0	0	0
TRAV14N-1FTRAJ6FCAGGGNYNPTFin-frame	TRAV14N-1	F	TRAJ6	F	CAGGGNYNPTF	in-frame	0	0	0	1	1	0	0	0	0
TRAV14N-1FTRAJ6FCAKEGNYKPTFin-frame	TRAV14N-1	F	TRAJ6	F	CAKEGNYKPTF	in-frame	0	0	0	1	0	0	0	0	0
TRAV14N-1FTRAJ6FCAPGANYKPTFin-frame	TRAV14N-1	F	TRAJ6	F	CAPGANYKPTF	in-frame	0	0	0	1	0	0	0	0	1
TRAV14N-1FTRAJ6FCAPGGKYKPTFin-frame	TRAV14N-1	F	TRAJ6	F	CAPGGKYKPTF	in-frame	0	0	0	1	0	0	0	0	0
TRAV14N-1FTRAJ6FCAPGGN.KPTFout-of-frame	TRAV14N-1	F	TRAJ6	F	CAPGGN.KPTF	out-of-frame	0	0	0	1	0	0	0	0	1
TRAV14N-1FTRAJ6FCAPGGN**KPTFout-of-frame	TRAV14N-1	F	TRAJ6	F	CAPGGN**KPTF	out-of-frame	0	0	0	1	0	0	0	0	0
TRAV14N-1FTRAJ6FCAPGGNYKSTFin-frame	TRAV14N-1	F	TRAJ6	F	CAPGGNYKSTF	in-frame	0	0	0	1	0	0	0	0	0
TRAV14N-1FTRAJ6FCAPRGNYKPTFin-frame	TRAV14N-1	F	TRAJ6	F	CAPRGNYKPTF	in-frame	0	0	0	1	0	0	0	0	0
TRAV14N-1FTRAJ6FCARGGNNKPTFin-frame	TRAV14N-1	F	TRAJ6	F	CARGGNNKPTF	in-frame	0	0	0	1	0	0	0	0	0
TRAV14N-1FTRAJ6FCARRKLQTY*Fout-of-frame	TRAV14N-1	F	TRAJ6	F	CARRKLQTY*F	out-of-frame	0	0	0	1	1	0	0	0	0
TRAV14N-1FTRAJ6FCASGAN.KHTFout-of-frame	TRAV14N-1	F	TRAJ6	F	CASGAN.KHTF	out-of-frame	0	0	0	1	0	0	0	0	0
TRAV14N-1FTRAJ6FCASGGDYKPTVin-frame	TRAV14N-1	F	TRAJ6	F	CASGGDYKPTV	in-frame	0	0	0	1	0	0	0	0	0
TRAV14N-1FTRAJ6FCASGGDYKTTFin-frame	TRAV14N-1	F	TRAJ6	F	CASGGDYKTTF	in-frame	0	0	0	1	0	0	0	0	0
TRAV14N-1FTRAJ6FCASGGGYKPTFin-frame	TRAV14N-1	F	TRAJ6	F	CASGGGYKPTF	in-frame	0	0	0	1	0	0	0	0	0
TRAV14N-1FTRAJ6FCASGGK.KPTFout-of-frame	TRAV14N-1	F	TRAJ6	F	CASGGK.KPTF	out-of-frame	0	0	0	1	0	0	0	0	0
TRAV14N-1FTRAJ6FCASGGNGKPTFin-frame	TRAV14N-1	F	TRAJ6	F	CASGGNGKPTF	in-frame	0	0	0	1	0	0	0	0	0
TRAV14N-1FTRAJ6FCASGGNHKPTFin-frame	TRAV14N-1	F	TRAJ6	F	CASGGNHKPTF	in-frame	0	0	0	1	0	1	1	1	0
TRAV14N-1FTRAJ6FCASGGNNKPTFin-frame	TRAV14N-1	F	TRAJ6	F	CASGGNNKPTF	in-frame	0	0	0	1	3	0	2	1	0
TRAV14N-1FTRAJ6FCASGGNYEPTFin-frame	TRAV14N-1	F	TRAJ6	F	CASGGNYEPTF	in-frame	0	0	0	1	1	0	0	4	0
TRAV14N-1FTRAJ6FCASGGNYIPTFin-frame	TRAV14N-1	F	TRAJ6	F	CASGGNYIPTF	in-frame	0	0	0	1	0	0	1	0	0
TRAV14N-1FTRAJ6FCASGGNYKHTFin-frame	TRAV14N-1	F	TRAJ6	F	CASGGNYKHTF	in-frame	0	0	0	1	1	1	0	3	0
TRAV14N-1FTRAJ6FCASGGNYKPMFin-frame	TRAV14N-1	F	TRAJ6	F	CASGGNYKPMF	in-frame	0	0	0	1	0	0	0	4	1
TRAV14N-1FTRAJ6FCASGGNYKPSFin-frame	TRAV14N-1	F	TRAJ6	F	CASGGNYKPSF	in-frame	0	0	0	1	1	0	0	0	0
TRAV14N-1FTRAJ6FCASGGNYKPTLin-frame	TRAV14N-1	F	TRAJ6	F	CASGGNYKPTL	in-frame	0	0	0	1	0	0	0	7	0
TRAV14N-1FTRAJ6FCASGGNYKRTFin-frame	TRAV14N-1	F	TRAJ6	F	CASGGNYKRTF	in-frame	0	0	0	1	0	0	0	0	0
TRAV14N-1FTRAJ6FCASGGNYQPTFin-frame	TRAV14N-1	F	TRAJ6	F	CASGGNYQPTF	in-frame	0	0	0	1	0	0	0	0	0
TRAV14N-1FTRAJ6FCASGGRYKPTFin-frame	TRAV14N-1	F	TRAJ6	F	CASGGRYKPTF	in-frame	0	0	0	1	0	0	0	0	0
TRAV14N-1FTRAJ6FCASGGVYKPTFin-frame	TRAV14N-1	F	TRAJ6	F	CASGGVYKPTF	in-frame	0	0	0	1	0	0	0	0	0
TRAV14N-1FTRAJ6FCASGPNYEPAFin-frame	TRAV14N-1	F	TRAJ6	F	CASGPNYEPAF	in-frame	0	0	0	1	0	0	0	0	0
TRAV14N-1FTRAJ6FCASGRDYKPTFin-frame	TRAV14N-1	F	TRAJ6	F	CASGRDYKPTF	in-frame	0	0	0	1	0	0	0	0	0
TRAV14N-1FTRAJ6FCASGVNYKPTFin-frame	TRAV14N-1	F	TRAJ6	F	CASGVNYKPTF	in-frame	0	0	0	1	0	0	0	0	0
TRAV14N-1FTRAJ6FCATGGDYKPTFin-frame	TRAV14N-1	F	TRAJ6	F	CATGGDYKPTF	in-frame	0	0	0	1	0	0	0	0	0
TRAV14N-1FTRAJ6FCATGGHYKPTFin-frame	TRAV14N-1	F	TRAJ6	F	CATGGHYKPTF	in-frame	0	0	0	1	0	1	0	0	0
TRAV14N-1FTRAJ6FCATGGIYKPAFin-frame	TRAV14N-1	F	TRAJ6	F	CATGGIYKPAF	in-frame	0	0	0	1	0	0	0	0	0
TRAV14N-1FTRAJ6FCATGGKYKPTFin-frame	TRAV14N-1	F	TRAJ6	F	CATGGKYKPTF	in-frame	0	0	0	1	0	1	0	0	0
TRAV14N-1FTRAJ6FCATGGN.KPTFout-of-frame	TRAV14N-1	F	TRAJ6	F	CATGGN.KPTF	out-of-frame	0	0	0	1	0	0	0	0	0
TRAV14N-1FTRAJ6FCATGGNDKPAFin-frame	TRAV14N-1	F	TRAJ6	F	CATGGNDKPAF	in-frame	0	0	0	1	0	0	0	0	0
TRAV14N-1FTRAJ6FCATGGNHKPTFin-frame	TRAV14N-1	F	TRAJ6	F	CATGGNHKPTF	in-frame	0	0	0	1	0	0	0	0	0
TRAV14N-1FTRAJ6FCATGGNYEPTFin-frame	TRAV14N-1	F	TRAJ6	F	CATGGNYEPTF	in-frame	0	0	0	1	0	1	0	1	0
TRAV14N-1FTRAJ6FCATGGNYIPTFin-frame	TRAV14N-1	F	TRAJ6	F	CATGGNYIPTF	in-frame	0	0	0	1	0	1	0	0	0
TRAV14N-1FTRAJ6FCATGGNYKHTFin-frame	TRAV14N-1	F	TRAJ6	F	CATGGNYKHTF	in-frame	0	0	0	1	0	0	0	0	0
TRAV14N-1FTRAJ6FCATGGNYKPKFin-frame	TRAV14N-1	F	TRAJ6	F	CATGGNYKPKF	in-frame	0	0	0	1	0	0	0	0	0
TRAV14N-1FTRAJ6FCATGGNYKPMFin-frame	TRAV14N-1	F	TRAJ6	F	CATGGNYKPMF	in-frame	0	0	0	1	0	2	0	0	0
TRAV14N-1FTRAJ6FCATGGNYKPRFin-frame	TRAV14N-1	F	TRAJ6	F	CATGGNYKPRF	in-frame	0	0	0	1	0	0	0	0	0
TRAV14N-1FTRAJ6FCATGGNYKPTYin-frame	TRAV14N-1	F	TRAJ6	F	CATGGNYKPTY	in-frame	0	0	0	1	0	0	0	0	0
TRAV14N-1FTRAJ6FCATGRSYKPTFin-frame	TRAV14N-1	F	TRAJ6	F	CATGRSYKPTF	in-frame	0	0	0	1	0	0	0	0	0
TRAV14N-1FTRAJ6FCATRGNYKPTFin-frame	TRAV14N-1	F	TRAJ6	F	CATRGNYKPTF	in-frame	0	0	0	1	0	7	0	0	0
TRAV14N-1FTRAJ6FCATVGN.KPTFout-of-frame	TRAV14N-1	F	TRAJ6	F	CATVGN.KPTF	out-of-frame	0	0	0	1	0	0	0	0	0
TRAV14N-1FTRAJ6FCATVGNYKPTVin-frame	TRAV14N-1	F	TRAJ6	F	CATVGNYKPTV	in-frame	0	0	0	1	0	0	0	0	0
TRAV14N-1FTRAJ6FCAV.GNYKPTFout-of-frame	TRAV14N-1	F	TRAJ6	F	CAV.GNYKPTF	out-of-frame	0	0	0	1	0	4	4	0	0
TRAV14N-1FTRAJ6FCAVAKNNKPKFin-frame	TRAV14N-1	F	TRAJ6	F	CAVAKNNKPKF	in-frame	0	0	0	1	0	0	0	0	0
TRAV14N-1FTRAJ6FCAVEGNYKPTFin-frame	TRAV14N-1	F	TRAJ6	F	CAVEGNYKPTF	in-frame	0	0	0	1	1	1	0	1	0
TRAV14N-1FTRAJ6FCAVGEDYKPTFin-frame	TRAV14N-1	F	TRAJ6	F	CAVGEDYKPTF	in-frame	0	0	0	1	0	0	0	0	0
TRAV14N-1FTRAJ6FCAVGGDNKPTFin-frame	TRAV14N-1	F	TRAJ6	F	CAVGGDNKPTF	in-frame	0	0	0	1	0	0	0	0	0
TRAV14N-1FTRAJ6FCAVGGDYKPAFin-frame	TRAV14N-1	F	TRAJ6	F	CAVGGDYKPAF	in-frame	0	0	0	1	0	0	0	0	0
TRAV14N-1FTRAJ6FCAVGGKNKPTFin-frame	TRAV14N-1	F	TRAJ6	F	CAVGGKNKPTF	in-frame	0	0	0	1	0	1	0	0	0
TRAV14N-1FTRAJ6FCAVGGNKKPTLin-frame	TRAV14N-1	F	TRAJ6	F	CAVGGNKKPTL	in-frame	0	0	0	1	0	0	0	0	0
TRAV14N-1FTRAJ6FCAVGGNNKHTFin-frame	TRAV14N-1	F	TRAJ6	F	CAVGGNNKHTF	in-frame	0	0	0	1	0	0	0	0	0
TRAV14N-1FTRAJ6FCAVGGNYIPTFin-frame	TRAV14N-1	F	TRAJ6	F	CAVGGNYIPTF	in-frame	0	0	0	1	0	0	0	0	0
TRAV14N-1FTRAJ6FCAVGGNYKPAFin-frame	TRAV14N-1	F	TRAJ6	F	CAVGGNYKPAF	in-frame	0	0	0	1	2	0	4	0	0
TRAV14N-1FTRAJ6FCAVGGNYKPAVin-frame	TRAV14N-1	F	TRAJ6	F	CAVGGNYKPAV	in-frame	0	0	0	1	0	0	0	0	0
TRAV14N-1FTRAJ6FCAVGGNYKPPFin-frame	TRAV14N-1	F	TRAJ6	F	CAVGGNYKPPF	in-frame	0	0	0	1	0	6	0	0	3
TRAV14N-1FTRAJ6FCAVGGNYKPSFin-frame	TRAV14N-1	F	TRAJ6	F	CAVGGNYKPSF	in-frame	0	0	0	1	0	1	0	4	2
TRAV14N-1FTRAJ6FCAVGGNYKPTVin-frame	TRAV14N-1	F	TRAJ6	F	CAVGGNYKPTV	in-frame	0	0	0	1	0	1	2	2	2
TRAV14N-1FTRAJ6FCAVGGNYKTTFin-frame	TRAV14N-1	F	TRAJ6	F	CAVGGNYKTTF	in-frame	0	0	0	1	1	1	3	3	3
TRAV14N-1FTRAJ6FCAVGGTYKPTFin-frame	TRAV14N-1	F	TRAJ6	F	CAVGGTYKPTF	in-frame	0	0	0	1	1	4	1	2	1
TRAV14N-1FTRAJ6FCAVGGYYKPTFin-frame	TRAV14N-1	F	TRAJ6	F	CAVGGYYKPTF	in-frame	0	0	0	1	0	1	0	1	0
TRAV14N-1FTRAJ6FCAVSGNYKPTFin-frame	TRAV14N-1	F	TRAJ6	F	CAVSGNYKPTF	in-frame	0	0	0	1	0	0	0	1	0
TRAV14N-1FTRAJ6FCDTGGNYKLTFin-frame	TRAV14N-1	F	TRAJ6	F	CDTGGNYKLTF	in-frame	0	0	0	1	0	0	0	0	0
TRAV14N-1FTRAJ6FCEKGGKKKPTLin-frame	TRAV14N-1	F	TRAJ6	F	CEKGGKKKPTL	in-frame	0	0	0	1	1	0	0	0	0
TRAV14N-1FTRAJ6FCEKGGNKKPT.out-of-frame	TRAV14N-1	F	TRAJ6	F	CEKGGNKKPT.	out-of-frame	0	0	0	1	0	0	0	0	0
TRAV14N-1FTRAJ6FCESGGKYKPTFin-frame	TRAV14N-1	F	TRAJ6	F	CESGGKYKPTF	in-frame	0	0	0	1	0	0	0	0	0
TRAV14N-1FTRAJ6FCGMGGNYKPTFin-frame	TRAV14N-1	F	TRAJ6	F	CGMGGNYKPTF	in-frame	0	0	0	1	0	0	0	0	0
TRAV14N-1FTRAJ6FCGSGRNYKPTFin-frame	TRAV14N-1	F	TRAJ6	F	CGSGRNYKPTF	in-frame	0	0	0	1	0	0	0	0	0
TRAV14N-1FTRAJ6FCGTGGSYKPTVin-frame	TRAV14N-1	F	TRAJ6	F	CGTGGSYKPTV	in-frame	0	0	0	1	0	0	0	0	0
TRAV14N-1FTRAJ6FCGVGRNDKPQFin-frame	TRAV14N-1	F	TRAJ6	F	CGVGRNDKPQF	in-frame	0	0	0	1	0	0	0	0	0
TRAV14N-1FTRAJ6FCK.GENYKPTFout-of-frame	TRAV14N-1	F	TRAJ6	F	CK.GENYKPTF	out-of-frame	0	0	0	1	0	0	0	0	0
TRAV14N-1FTRAJ6FCKLPTQVKGEETTSL**Fout-of-frame	TRAV14N-1	F	TRAJ6	F	CKLPTQVKGEETTSL**F	out-of-frame	0	0	0	1	0	0	0	0	0
TRAV14N-1FTRAJ6FCRTKKQQTY*Fout-of-frame	TRAV14N-1	F	TRAJ6	F	CRTKKQQTY*F	out-of-frame	0	0	0	1	0	0	0	0	0
TRAV14N-1FTRAJ6FCSGGGNYKPTFin-frame	TRAV14N-1	F	TRAJ6	F	CSGGGNYKPTF	in-frame	0	0	0	1	0	0	0	0	0
TRAV14N-1FTRAJ6FCSRRKQQTY*Fout-of-frame	TRAV14N-1	F	TRAJ6	F	CSRRKQQTY*F	out-of-frame	0	0	0	1	0	0	0	0	0
TRAV14N-1FTRAJ6FCSS.GNYTPTFout-of-frame	TRAV14N-1	F	TRAJ6	F	CSS.GNYTPTF	out-of-frame	0	0	0	1	0	0	0	0	0
TRAV14N-1FTRAJ6FCSSAARGNYEPPFin-frame	TRAV14N-1	F	TRAJ6	F	CSSAARGNYEPPF	in-frame	0	0	0	1	0	0	0	0	0
TRAV14N-1FTRAJ6FCSSGGNYKPTFin-frame	TRAV14N-1	F	TRAJ6	F	CSSGGNYKPTF	in-frame	0	0	0	1	0	0	0	1	0
TRAV14N-1FTRAJ6FCSVGGNYKPTFin-frame	TRAV14N-1	F	TRAJ6	F	CSVGGNYKPTF	in-frame	0	0	0	1	0	1	3	1	1
TRAV14N-1FTRAJ6FCTAGGNYKPTLin-frame	TRAV14N-1	F	TRAJ6	F	CTAGGNYKPTL	in-frame	0	0	0	1	0	0	0	0	0
TRAV14N-1FTRAJ6FCTPGGNYKPTFin-frame	TRAV14N-1	F	TRAJ6	F	CTPGGNYKPTF	in-frame	0	0	0	1	0	0	0	0	0
TRAV14N-1FTRAJ6FCVGGGNYKPTFin-frame	TRAV14N-1	F	TRAJ6	F	CVGGGNYKPTF	in-frame	0	0	0	1	3	0	0	0	0
TRAV14N-1FTRAJ6FCVPGAKYKPTFin-frame	TRAV14N-1	F	TRAJ6	F	CVPGAKYKPTF	in-frame	0	0	0	1	0	0	0	0	0
TRAV14N-1FTRAJ6FCVPGGNYKPTFin-frame	TRAV14N-1	F	TRAJ6	F	CVPGGNYKPTF	in-frame	0	0	0	1	0	0	0	0	3
TRAV14N-1FTRAJ6FCVRRKIQTY*Fout-of-frame	TRAV14N-1	F	TRAJ6	F	CVRRKIQTY*F	out-of-frame	0	0	0	1	0	0	0	0	0
TRAV14N-1FTRAJ6FCVVGGSYKPTFin-frame	TRAV14N-1	F	TRAJ6	F	CVVGGSYKPTF	in-frame	0	0	0	1	0	0	0	0	0
TRAV14N-1FTRAJ6FCWEPGRNSKPTFin-frame	TRAV14N-1	F	TRAJ6	F	CWEPGRNSKPTF	in-frame	0	0	0	1	0	0	0	0	0
TRAV14N-1FTRAJ6FFASGGNYKPTFin-frame	TRAV14N-1	F	TRAJ6	F	FASGGNYKPTF	in-frame	0	0	0	1	0	0	0	0	1
TRAV14N-1FTRAJ6FGAAGGNYKHTFin-frame	TRAV14N-1	F	TRAJ6	F	GAAGGNYKHTF	in-frame	0	0	0	1	0	0	0	0	0
TRAV14N-1FTRAJ6FGAAGGNYKPTFin-frame	TRAV14N-1	F	TRAJ6	F	GAAGGNYKPTF	in-frame	0	0	0	1	3	3	1	1	0
TRAV14N-1FTRAJ6FGAAGRNYKPTFin-frame	TRAV14N-1	F	TRAJ6	F	GAAGRNYKPTF	in-frame	0	0	0	1	0	0	0	0	0
TRAV14N-1FTRAJ6FGAARGNYKPTFin-frame	TRAV14N-1	F	TRAJ6	F	GAARGNYKPTF	in-frame	0	0	0	1	0	1	0	0	0
TRAV14N-1FTRAJ6FGAPGGNYKPTFin-frame	TRAV14N-1	F	TRAJ6	F	GAPGGNYKPTF	in-frame	0	0	0	1	0	0	0	0	0
TRAV14N-1FTRAJ6FGASGGNNKPTFin-frame	TRAV14N-1	F	TRAJ6	F	GASGGNNKPTF	in-frame	0	0	0	1	0	0	0	0	0
TRAV14N-1FTRAJ6FGASVGNCKPTFin-frame	TRAV14N-1	F	TRAJ6	F	GASVGNCKPTF	in-frame	0	0	0	1	0	0	0	0	0
TRAV14N-1FTRAJ6FGATGGNDKPTFin-frame	TRAV14N-1	F	TRAJ6	F	GATGGNDKPTF	in-frame	0	0	0	1	0	0	0	0	0
TRAV14N-1FTRAJ6FRAGGGNYKPTFin-frame	TRAV14N-1	F	TRAJ6	F	RAGGGNYKPTF	in-frame	0	0	0	1	0	0	0	0	0
TRAV14N-1FTRAJ6FRASGGNYKPTFin-frame	TRAV14N-1	F	TRAJ6	F	RASGGNYKPTF	in-frame	0	0	0	1	4	0	1	0	0
TRAV14N-1FTRAJ6FRAVGGNYKPTFin-frame	TRAV14N-1	F	TRAJ6	F	RAVGGNYKPTF	in-frame	0	0	0	1	0	0	0	2	2
TRAV14N-1FTRAJ6FSAAGGNYKPTFin-frame	TRAV14N-1	F	TRAJ6	F	SAAGGNYKPTF	in-frame	0	0	0	1	0	2	3	6	0
TRAV14N-1FTRAJ6FSAARGNYKPTFin-frame	TRAV14N-1	F	TRAJ6	F	SAARGNYKPTF	in-frame	0	0	0	1	1	0	0	1	0
TRAV14N-1FTRAJ6FWAARGNYKPTFin-frame	TRAV14N-1	F	TRAJ6	F	WAARGNYKPTF	in-frame	0	0	0	1	0	0	0	0	0
TRAV14N-1FTRAJ6FWAPGGNYKPTFin-frame	TRAV14N-1	F	TRAJ6	F	WAPGGNYKPTF	in-frame	0	0	0	1	0	0	0	0	1
TRAV14N-1FTRAJ6FWASGGNDKPTFin-frame	TRAV14N-1	F	TRAJ6	F	WASGGNDKPTF	in-frame	0	0	0	1	0	0	0	0	0
TRAV14N-1FTRAJ6FWASGGNVNPTFin-frame	TRAV14N-1	F	TRAJ6	F	WASGGNVNPTF	in-frame	0	0	0	1	0	0	0	0	0
TRAV14N-1FTRAJ6FWESGGNYKPTFin-frame	TRAV14N-1	F	TRAJ6	F	WESGGNYKPTF	in-frame	0	0	0	1	0	0	0	0	0
TRAV14N-1FTRAJ6FWGPGGNYKPTFin-frame	TRAV14N-1	F	TRAJ6	F	WGPGGNYKPTF	in-frame	0	0	0	1	0	0	0	0	0
TRAV14N-1FTRAJ6FWSGGGNYKPTVin-frame	TRAV14N-1	F	TRAJ6	F	WSGGGNYKPTV	in-frame	0	0	0	1	0	0	0	0	0
TRAV14N-1FTRAJ6FYAAGGNDKPTFin-frame	TRAV14N-1	F	TRAJ6	F	YAAGGNDKPTF	in-frame	0	0	0	1	0	0	0	0	0
TRAV14N-1FTRAJ6FYAVGGNYKPTFin-frame	TRAV14N-1	F	TRAJ6	F	YAVGGNYKPTF	in-frame	0	0	0	1	1	0	2	3	1
TRAV14N-1FTRAJ7ORFCAAGDNNRLTLin-frame	TRAV14N-1	F	TRAJ7	ORF	CAAGDNNRLTL	in-frame	0	0	0	1	719	0	0	0	0
TRAV14N-1FTRAJ7ORFCAASDNDRLTLin-frame	TRAV14N-1	F	TRAJ7	ORF	CAASDNDRLTL	in-frame	0	0	0	1	3	2	0	0	0
TRAV14N-1FTRAJ7ORFCAASDNDRPTLin-frame	TRAV14N-1	F	TRAJ7	ORF	CAASDNDRPTL	in-frame	0	0	0	1	0	0	0	0	0
TRAV14N-1FTRAJ7ORFCAASDNHRLTLin-frame	TRAV14N-1	F	TRAJ7	ORF	CAASDNHRLTL	in-frame	0	0	0	1	0	0	0	0	0
TRAV14N-1FTRAJ7ORFCAASDNKRLSLin-frame	TRAV14N-1	F	TRAJ7	ORF	CAASDNKRLSL	in-frame	0	0	0	1	0	0	0	0	0
TRAV14N-1FTRAJ7ORFCAASDNN.LTLout-of-frame	TRAV14N-1	F	TRAJ7	ORF	CAASDNN.LTL	out-of-frame	0	0	0	1	2	1	0	0	0
TRAV14N-1FTRAJ7ORFCAASDNNRHTLin-frame	TRAV14N-1	F	TRAJ7	ORF	CAASDNNRHTL	in-frame	0	0	0	1	4	2	0	0	0
TRAV14N-1FTRAJ7ORFCAASDNNRLILin-frame	TRAV14N-1	F	TRAJ7	ORF	CAASDNNRLIL	in-frame	0	0	0	1	0	1	0	0	0
TRAV14N-1FTRAJ7ORFCAASDNNRLT.out-of-frame	TRAV14N-1	F	TRAJ7	ORF	CAASDNNRLT.	out-of-frame	0	0	0	1	0	0	0	0	0
TRAV14N-1FTRAJ7ORFCAASDNNRLTWin-frame	TRAV14N-1	F	TRAJ7	ORF	CAASDNNRLTW	in-frame	0	0	0	1	1	0	0	0	1
TRAV14N-1FTRAJ7ORFCAASDNNRRSMin-frame	TRAV14N-1	F	TRAJ7	ORF	CAASDNNRRSM	in-frame	0	0	0	1	0	0	0	0	0
TRAV14N-1FTRAJ7ORFCAASDNSRLTLin-frame	TRAV14N-1	F	TRAJ7	ORF	CAASDNSRLTL	in-frame	0	0	0	1	1	0	0	0	0
TRAV14N-1FTRAJ7ORFCAASDNTDL**Lout-of-frame	TRAV14N-1	F	TRAJ7	ORF	CAASDNTDL**L	out-of-frame	0	0	0	1	0	0	0	0	0
TRAV14N-1FTRAJ7ORFCAASDSNRHTLin-frame	TRAV14N-1	F	TRAJ7	ORF	CAASDSNRHTL	in-frame	0	0	0	1	0	0	0	0	0
TRAV14N-1FTRAJ7ORFCAASDTNRLTLin-frame	TRAV14N-1	F	TRAJ7	ORF	CAASDTNRLTL	in-frame	0	0	0	1	1	0	0	0	0
TRAV14N-1FTRAJ7ORFCAASENKRLTLin-frame	TRAV14N-1	F	TRAJ7	ORF	CAASENKRLTL	in-frame	0	0	0	1	0	0	0	0	0
TRAV14N-1FTRAJ7ORFCAASGNNRLTFin-frame	TRAV14N-1	F	TRAJ7	ORF	CAASGNNRLTF	in-frame	0	0	0	1	0	1	0	0	0
TRAV14N-1FTRAJ7ORFCAASGNNRLTLin-frame	TRAV14N-1	F	TRAJ7	ORF	CAASGNNRLTL	in-frame	0	0	0	1	3	0	0	0	0
TRAV14N-1FTRAJ7ORFCAASNNNRRTLin-frame	TRAV14N-1	F	TRAJ7	ORF	CAASNNNRRTL	in-frame	0	0	0	1	0	0	0	0	0
TRAV14N-1FTRAJ7ORFCAASNNSRLTLin-frame	TRAV14N-1	F	TRAJ7	ORF	CAASNNSRLTL	in-frame	0	0	0	1	0	0	0	0	0
TRAV14N-1FTRAJ7ORFCAASVNNRLTLin-frame	TRAV14N-1	F	TRAJ7	ORF	CAASVNNRLTL	in-frame	0	0	0	1	0	0	0	0	0
TRAV14N-1FTRAJ7ORFCAESDKKRLTLin-frame	TRAV14N-1	F	TRAJ7	ORF	CAESDKKRLTL	in-frame	0	0	0	1	1	0	0	0	0
TRAV14N-1FTRAJ7ORFCAGSDNNRLKLin-frame	TRAV14N-1	F	TRAJ7	ORF	CAGSDNNRLKL	in-frame	0	0	0	1	0	0	0	0	0
TRAV14N-1FTRAJ7ORFCAGSDNNRLTLin-frame	TRAV14N-1	F	TRAJ7	ORF	CAGSDNNRLTL	in-frame	0	0	0	1	0	1	0	0	0
TRAV14N-1FTRAJ7ORFCATRDNTRLTLin-frame	TRAV14N-1	F	TRAJ7	ORF	CATRDNTRLTL	in-frame	0	0	0	1	0	0	0	0	0
TRAV14N-1FTRAJ7ORFCATSDDNRLTLin-frame	TRAV14N-1	F	TRAJ7	ORF	CATSDDNRLTL	in-frame	0	0	0	1	0	0	0	0	0
TRAV14N-1FTRAJ7ORFCEGSDTKRLTWin-frame	TRAV14N-1	F	TRAJ7	ORF	CEGSDTKRLTW	in-frame	0	0	0	1	0	0	0	0	0
TRAV14N-1FTRAJ7ORFCGASDDNRLTLin-frame	TRAV14N-1	F	TRAJ7	ORF	CGASDDNRLTL	in-frame	0	0	0	1	0	0	0	0	0
TRAV14N-1FTRAJ7ORFCGQKVTTTDL**Lout-of-frame	TRAV14N-1	F	TRAJ7	ORF	CGQKVTTTDL**L	out-of-frame	0	0	0	1	0	0	0	0	0
TRAV14N-1FTRAJ7ORFCIRDS**IRLRIPE.GNYKLTLout-of-frame	TRAV14N-1	F	TRAJ7	ORF	CIRDS**IRLRIPE.GNYKLTL	out-of-frame	0	0	0	1	0	0	0	0	0
TRAV14N-1FTRAJ7ORFCSASENNRLTLin-frame	TRAV14N-1	F	TRAJ7	ORF	CSASENNRLTL	in-frame	0	0	0	1	0	0	0	0	0
TRAV14N-1FTRAJ7ORFGAASDNNRLTLin-frame	TRAV14N-1	F	TRAJ7	ORF	GAASDNNRLTL	in-frame	0	0	0	1	2	1	0	0	0
TRAV14N-1FTRAJ7ORFLAASDNNRLTLin-frame	TRAV14N-1	F	TRAJ7	ORF	LAASDNNRLTL	in-frame	0	0	0	1	0	0	0	0	0
TRAV14N-1FTRAJ7ORFWAASDNNRHTLin-frame	TRAV14N-1	F	TRAJ7	ORF	WAASDNNRHTL	in-frame	0	0	0	1	0	0	0	0	0
TRAV14N-2FTRAJ26FCAASANQGLTFin-frame	TRAV14N-2	F	TRAJ26	F	CAASANQGLTF	in-frame	0	0	0	1	0	0	0	0	0
TRAV14N-2FTRAJ6FCAPGGNCKPTFin-frame	TRAV14N-2	F	TRAJ6	F	CAPGGNCKPTF	in-frame	0	0	0	1	0	0	0	0	0
TRAV14N-2FTRAJ6FCAPGGNYKPTFin-frame	TRAV14N-2	F	TRAJ6	F	CAPGGNYKPTF	in-frame	0	0	0	1	0	0	0	0	0
TRAV14N-2FTRAJ6FCASGGNYKPTFin-frame	TRAV14N-2	F	TRAJ6	F	CASGGNYKPTF	in-frame	0	0	0	1	3	0	3	0	0
TRAV14N-2FTRAJ6FCAVGGNYKPTFin-frame	TRAV14N-2	F	TRAJ6	F	CAVGGNYKPTF	in-frame	0	0	0	1	2	3	6	2	0
TRAV14N-2FTRAJ6FCEGGGKKKPT.out-of-frame	TRAV14N-2	F	TRAJ6	F	CEGGGKKKPT.	out-of-frame	0	0	0	1	0	0	0	0	0
TRAV14N-2FTRAJ7ORFCAASSGNRLTLin-frame	TRAV14N-2	F	TRAJ7	ORF	CAASSGNRLTL	in-frame	0	0	0	1	0	0	0	0	0
TRAV14N-2FTRAJ7ORFCEESNKKRLTLin-frame	TRAV14N-2	F	TRAJ7	ORF	CEESNKKRLTL	in-frame	0	0	0	1	0	0	0	0	0
TRAV14N-3FTRAJ26FCAAGD.AQGLSCout-of-frame	TRAV14N-3	F	TRAJ26	F	CAAGD.AQGLSC	out-of-frame	0	0	0	1	0	0	0	0	0
TRAV14N-3FTRAJ26FCAAGDYA.GLTFout-of-frame	TRAV14N-3	F	TRAJ26	F	CAAGDYA.GLTF	out-of-frame	0	0	0	1	0	0	0	0	0
TRAV14N-3FTRAJ26FCAAGDYAQG.TFout-of-frame	TRAV14N-3	F	TRAJ26	F	CAAGDYAQG.TF	out-of-frame	0	0	0	1	0	0	0	2	0
TRAV14N-3FTRAJ26FCAAGDYAQGFPFin-frame	TRAV14N-3	F	TRAJ26	F	CAAGDYAQGFPF	in-frame	0	0	0	1	0	0	0	0	0
TRAV14N-3FTRAJ26FCAAGDYAQGITFin-frame	TRAV14N-3	F	TRAJ26	F	CAAGDYAQGITF	in-frame	0	0	0	1	0	0	0	0	0
TRAV14N-3FTRAJ26FCAAGDYAQGLNFin-frame	TRAV14N-3	F	TRAJ26	F	CAAGDYAQGLNF	in-frame	0	0	0	1	0	1	0	0	4
TRAV14N-3FTRAJ26FCAAGDYAQRLTFin-frame	TRAV14N-3	F	TRAJ26	F	CAAGDYAQRLTF	in-frame	0	0	0	1	0	1	0	0	3
TRAV14N-3FTRAJ26FRAAGDYAQGLTFin-frame	TRAV14N-3	F	TRAJ26	F	RAAGDYAQGLTF	in-frame	0	0	0	1	0	0	0	0	0
TRAV14N-3FTRAJ31FCAASKK*NNNRVFFout-of-frame	TRAV14N-3	F	TRAJ31	F	CAASKK*NNNRVFF	out-of-frame	0	0	0	1	0	0	0	0	0
TRAV14N-3FTRAJ31FCAASKK*NNTRIFFout-of-frame	TRAV14N-3	F	TRAJ31	F	CAASKK*NNTRIFF	out-of-frame	0	0	0	1	0	0	0	0	0
TRAV14N-3FTRAJ6FCAEGGRKKPT.out-of-frame	TRAV14N-3	F	TRAJ6	F	CAEGGRKKPT.	out-of-frame	0	0	0	1	0	0	0	0	0
TRAV14N-3FTRAJ6FCATGGNYKPPFin-frame	TRAV14N-3	F	TRAJ6	F	CATGGNYKPPF	in-frame	0	0	0	1	0	0	0	0	0
TRAV16D/DV11FTRAJ42FCIRDS*NTTPNSRNAKLTFout-of-frame	TRAV16D/DV11	F	TRAJ42	F	CIRDS*NTTPNSRNAKLTF	out-of-frame	0	0	0	1	0	0	0	0	0
TRAV16D/DV11FTRAJ49F**IYERATGYQNFYFout-of-frame	TRAV16D/DV11	F	TRAJ49	F	**IYERATGYQNFYF	out-of-frame	0	0	0	1	0	0	0	0	0
TRAV16D/DV11FTRAJ49FCAM**RATGYQNFYFout-of-frame	TRAV16D/DV11	F	TRAJ49	F	CAM**RATGYQNFYF	out-of-frame	0	0	0	1	0	0	0	0	0
TRAV16D/DV11FTRAJ49FCAMGERRVTRTS**Fout-of-frame	TRAV16D/DV11	F	TRAJ49	F	CAMGERRVTRTS**F	out-of-frame	0	0	0	1	0	0	0	0	0
TRAV16D/DV11FTRAJ49FCAMRE**TGYQNFYFout-of-frame	TRAV16D/DV11	F	TRAJ49	F	CAMRE**TGYQNFYF	out-of-frame	0	0	0	1	0	0	0	0	0
TRAV16D/DV11FTRAJ49FCAMRERRDTRTS**Fout-of-frame	TRAV16D/DV11	F	TRAJ49	F	CAMRERRDTRTS**F	out-of-frame	0	0	0	1	0	0	0	0	0
TRAV16D/DV11FTRAJ49FCAMRERRVKRNS**.out-of-frame	TRAV16D/DV11	F	TRAJ49	F	CAMRERRVKRNS**.	out-of-frame	0	0	0	1	0	0	0	0	0
TRAV16D/DV11FTRAJ49FCAMRERRVTELL*Fout-of-frame	TRAV16D/DV11	F	TRAJ49	F	CAMRERRVTELL*F	out-of-frame	0	0	0	1	0	0	0	0	0
TRAV16D/DV11FTRAJ49FCAMRERRVTRTS**Iout-of-frame	TRAV16D/DV11	F	TRAJ49	F	CAMRERRVTRTS**I	out-of-frame	0	0	0	1	0	0	0	0	0
TRAV16D/DV11FTRAJ49FCAMRERRVTRTSIWin-frame	TRAV16D/DV11	F	TRAJ49	F	CAMRERRVTRTSIW	in-frame	0	0	0	1	0	0	0	0	0
TRAV16D/DV11FTRAJ49FCAMRERRVTRTT**Fout-of-frame	TRAV16D/DV11	F	TRAJ49	F	CAMRERRVTRTT**F	out-of-frame	0	0	0	1	0	0	0	0	0
TRAV16D/DV11FTRAJ49FCAMRERRVTRTY**Fout-of-frame	TRAV16D/DV11	F	TRAJ49	F	CAMRERRVTRTY**F	out-of-frame	0	0	0	1	0	0	0	0	0
TRAV16D/DV11FTRAJ49FCAMRERWVTRTS**Fout-of-frame	TRAV16D/DV11	F	TRAJ49	F	CAMRERWVTRTS**F	out-of-frame	0	0	0	1	0	0	0	0	0
TRAV16D/DV11FTRAJ49FCAMRGRRVTRTS**Fout-of-frame	TRAV16D/DV11	F	TRAJ49	F	CAMRGRRVTRTS**F	out-of-frame	0	0	0	1	0	0	0	0	0
TRAV16D/DV11FTRAJ49FCAMRGRRVTRTT**Fout-of-frame	TRAV16D/DV11	F	TRAJ49	F	CAMRGRRVTRTT**F	out-of-frame	0	0	0	1	0	0	0	0	0
TRAV16D/DV11FTRAJ49FCAMRVRRVTRTC**Fout-of-frame	TRAV16D/DV11	F	TRAJ49	F	CAMRVRRVTRTC**F	out-of-frame	0	0	0	1	0	0	0	0	0
TRAV16D/DV11FTRAJ49FCAMSERRVTRTS**Fout-of-frame	TRAV16D/DV11	F	TRAJ49	F	CAMSERRVTRTS**F	out-of-frame	0	0	0	1	0	0	0	0	0
TRAV16D/DV11FTRAJ49FCTMRERRVTRTS**Fout-of-frame	TRAV16D/DV11	F	TRAJ49	F	CTMRERRVTRTS**F	out-of-frame	0	0	0	1	0	0	0	0	0
TRAV16D/DV11FTRAJ49FGAMGERRVTRTS**Fout-of-frame	TRAV16D/DV11	F	TRAJ49	F	GAMGERRVTRTS**F	out-of-frame	0	0	0	1	0	0	0	0	0
TRAV16D/DV11FTRAJ49FSAMRERRDTRTS**Fout-of-frame	TRAV16D/DV11	F	TRAJ49	F	SAMRERRDTRTS**F	out-of-frame	0	0	0	1	0	0	0	0	0
TRAV16D/DV11FTRAJ49FWAMRE**TGYQNFYFout-of-frame	TRAV16D/DV11	F	TRAJ49	F	WAMRE**TGYQNFYF	out-of-frame	0	0	0	1	0	0	0	0	0
TRAV16D/DV11FTRAJ49FWAMRERRVTRNS**Fout-of-frame	TRAV16D/DV11	F	TRAJ49	F	WAMRERRVTRNS**F	out-of-frame	0	0	0	1	0	0	0	0	0
TRAV16D/DV11FTRAJ49FWAMRERRVTRTS**Fout-of-frame	TRAV16D/DV11	F	TRAJ49	F	WAMRERRVTRTS**F	out-of-frame	0	0	0	1	0	0	0	0	0
TRAV16D/DV11FTRAJ57FCAIGENQGRYEKLIFin-frame	TRAV16D/DV11	F	TRAJ57	F	CAIGENQGRYEKLIF	in-frame	0	0	0	1	0	0	0	0	0
TRAV16D/DV11FTRAJ57FCAMREKQGGSAKLIVin-frame	TRAV16D/DV11	F	TRAJ57	F	CAMREKQGGSAKLIV	in-frame	0	0	0	1	0	0	0	0	0
TRAV16D/DV11FTRAJ57FCAMRENQGGSAKH*Fout-of-frame	TRAV16D/DV11	F	TRAJ57	F	CAMRENQGGSAKH*F	out-of-frame	0	0	0	1	0	0	0	0	0
TRAV16D/DV11FTRAJ57FCAMRQNQGGSAKLIFin-frame	TRAV16D/DV11	F	TRAJ57	F	CAMRQNQGGSAKLIF	in-frame	0	0	0	1	0	0	0	0	0
TRAV16D/DV11FTRAJ57FCLSRESQGSSGKLMFin-frame	TRAV16D/DV11	F	TRAJ57	F	CLSRESQGSSGKLMF	in-frame	0	0	0	1	0	0	0	0	0
TRAV16D/DV11FTRAJ57FWAMRENKGGSAKLIFin-frame	TRAV16D/DV11	F	TRAJ57	F	WAMRENKGGSAKLIF	in-frame	0	0	0	1	0	0	0	0	0
TRAV16FTRAJ49FCAMRERRVTRTS**Fout-of-frame	TRAV16	F	TRAJ49	F	CAMRERRVTRTS**F	out-of-frame	0	0	0	1	0	0	0	0	0
TRAV17FTRAJ27F*EHWDNTNTGKLTLout-of-frame	TRAV17	F	TRAJ27	F	*EHWDNTNTGKLTL	out-of-frame	0	0	0	1	0	0	0	0	0
TRAV17FTRAJ27FCAL*DNTNTGKLTFout-of-frame	TRAV17	F	TRAJ27	F	CAL*DNTNTGKLTF	out-of-frame	0	0	0	1	0	0	0	0	0
TRAV17FTRAJ27FCALGHPQYPQIN*Fout-of-frame	TRAV17	F	TRAJ27	F	CALGHPQYPQIN*F	out-of-frame	0	0	0	1	0	0	0	0	0
TRAV17FTRAJ27FCALGKHQYRKIN*Fout-of-frame	TRAV17	F	TRAJ27	F	CALGKHQYRKIN*F	out-of-frame	0	0	0	1	0	0	0	0	0
TRAV17FTRAJ27FCALGLHQYRQIN*Fout-of-frame	TRAV17	F	TRAJ27	F	CALGLHQYRQIN*F	out-of-frame	0	0	0	1	0	0	0	0	0
TRAV17FTRAJ27FCALGQHEYRHII*Lout-of-frame	TRAV17	F	TRAJ27	F	CALGQHEYRHII*L	out-of-frame	0	0	0	1	0	0	0	0	0
TRAV17FTRAJ27FCALGQHHYRQIN*Fout-of-frame	TRAV17	F	TRAJ27	F	CALGQHHYRQIN*F	out-of-frame	0	0	0	1	0	0	0	0	0
TRAV17FTRAJ27FCALGQHKYRQIN*Fout-of-frame	TRAV17	F	TRAJ27	F	CALGQHKYRQIN*F	out-of-frame	0	0	0	1	0	0	0	0	0
TRAV17FTRAJ27FCALGQHPYRQIN*Fout-of-frame	TRAV17	F	TRAJ27	F	CALGQHPYRQIN*F	out-of-frame	0	0	0	1	0	0	0	0	0
TRAV17FTRAJ27FCALGQHQ*KGKLTFout-of-frame	TRAV17	F	TRAJ27	F	CALGQHQ*KGKLTF	out-of-frame	0	0	0	1	0	0	0	0	0
TRAV17FTRAJ27FCALGQHQDRQIN*Iout-of-frame	TRAV17	F	TRAJ27	F	CALGQHQDRQIN*I	out-of-frame	0	0	0	1	0	0	0	0	0
TRAV17FTRAJ27FCALGQHQHRQIN*Fout-of-frame	TRAV17	F	TRAJ27	F	CALGQHQHRQIN*F	out-of-frame	0	0	0	1	0	0	0	0	0
TRAV17FTRAJ27FCALGQHQNRQIN*Fout-of-frame	TRAV17	F	TRAJ27	F	CALGQHQNRQIN*F	out-of-frame	0	0	0	1	0	0	0	0	0
TRAV17FTRAJ27FCALGQHQYGQIN*Fout-of-frame	TRAV17	F	TRAJ27	F	CALGQHQYGQIN*F	out-of-frame	0	0	0	1	0	0	0	0	0
TRAV17FTRAJ27FCALGQHQYMPIN*Fout-of-frame	TRAV17	F	TRAJ27	F	CALGQHQYMPIN*F	out-of-frame	0	0	0	1	0	0	0	0	0
TRAV17FTRAJ27FCALGQHQYREIN*Fout-of-frame	TRAV17	F	TRAJ27	F	CALGQHQYREIN*F	out-of-frame	0	0	0	1	0	0	0	0	0
TRAV17FTRAJ27FCALGQHQYRHIN*Fout-of-frame	TRAV17	F	TRAJ27	F	CALGQHQYRHIN*F	out-of-frame	0	0	0	1	0	0	0	0	0
TRAV17FTRAJ27FCALGQHQYRQII*Fout-of-frame	TRAV17	F	TRAJ27	F	CALGQHQYRQII*F	out-of-frame	0	0	0	1	0	0	0	0	0
TRAV17FTRAJ27FCALGQHQYRQIN*Cout-of-frame	TRAV17	F	TRAJ27	F	CALGQHQYRQIN*C	out-of-frame	0	0	0	1	0	0	0	0	0
TRAV17FTRAJ27FCALGQHQYRQIN*Gout-of-frame	TRAV17	F	TRAJ27	F	CALGQHQYRQIN*G	out-of-frame	0	0	0	1	0	0	0	0	0
TRAV17FTRAJ27FCALGQHQYRQSK*Fout-of-frame	TRAV17	F	TRAJ27	F	CALGQHQYRQSK*F	out-of-frame	0	0	0	1	0	0	0	0	0
TRAV17FTRAJ27FCALGQHQYRQSN*Fout-of-frame	TRAV17	F	TRAJ27	F	CALGQHQYRQSN*F	out-of-frame	0	0	0	1	0	0	0	0	0
TRAV17FTRAJ27FCALGQHQYRQTN*Fout-of-frame	TRAV17	F	TRAJ27	F	CALGQHQYRQTN*F	out-of-frame	0	0	0	1	0	0	0	0	0
TRAV17FTRAJ27FCALGQHQYRQTN*Lout-of-frame	TRAV17	F	TRAJ27	F	CALGQHQYRQTN*L	out-of-frame	0	0	0	1	0	0	0	0	0
TRAV17FTRAJ27FCALGQHQYRQVN*Fout-of-frame	TRAV17	F	TRAJ27	F	CALGQHQYRQVN*F	out-of-frame	0	0	0	1	0	0	0	0	0
TRAV17FTRAJ27FCALGQHQYRRIN*Fout-of-frame	TRAV17	F	TRAJ27	F	CALGQHQYRRIN*F	out-of-frame	0	0	0	1	0	0	0	0	0
TRAV17FTRAJ27FCALGQHRYRQIT*Fout-of-frame	TRAV17	F	TRAJ27	F	CALGQHRYRQIT*F	out-of-frame	0	0	0	1	0	0	0	0	0
TRAV17FTRAJ27FCALGQRQCRQIN*Fout-of-frame	TRAV17	F	TRAJ27	F	CALGQRQCRQIN*F	out-of-frame	0	0	0	1	0	0	0	0	0
TRAV17FTRAJ27FCALGQRQYRQIN*Fout-of-frame	TRAV17	F	TRAJ27	F	CALGQRQYRQIN*F	out-of-frame	0	0	0	1	0	0	0	0	0
TRAV17FTRAJ27FCALGQRQYRQSN*Fout-of-frame	TRAV17	F	TRAJ27	F	CALGQRQYRQSN*F	out-of-frame	0	0	0	1	0	0	0	0	0
TRAV17FTRAJ27FCALRPHKHRNTK*Fout-of-frame	TRAV17	F	TRAJ27	F	CALRPHKHRNTK*F	out-of-frame	0	0	0	1	0	0	0	0	0
TRAV17FTRAJ27FCALTTPIQAN**TFout-of-frame	TRAV17	F	TRAJ27	F	CALTTPIQAN**TF	out-of-frame	0	0	0	1	0	0	0	0	0
TRAV17FTRAJ27FCAMGQHQYRQIN*Fout-of-frame	TRAV17	F	TRAJ27	F	CAMGQHQYRQIN*F	out-of-frame	0	0	0	1	0	0	0	0	0
TRAV17FTRAJ27FCAMGQHQYRQIS*Fout-of-frame	TRAV17	F	TRAJ27	F	CAMGQHQYRQIS*F	out-of-frame	0	0	0	1	0	0	0	0	0
TRAV17FTRAJ27FCAPGQHQYRQIN*Fout-of-frame	TRAV17	F	TRAJ27	F	CAPGQHQYRQIN*F	out-of-frame	0	0	0	1	0	0	0	0	0
TRAV17FTRAJ27FCARGQHKYRKIN*Fout-of-frame	TRAV17	F	TRAJ27	F	CARGQHKYRKIN*F	out-of-frame	0	0	0	1	0	0	0	0	0
TRAV17FTRAJ27FCARGQRQKRQSN*Fout-of-frame	TRAV17	F	TRAJ27	F	CARGQRQKRQSN*F	out-of-frame	0	0	0	1	0	0	0	0	0
TRAV17FTRAJ27FCASEKHYYRKIN*Fout-of-frame	TRAV17	F	TRAJ27	F	CASEKHYYRKIN*F	out-of-frame	0	0	0	1	0	0	0	0	0
TRAV17FTRAJ27FCAVGQHQYRQIN*Fout-of-frame	TRAV17	F	TRAJ27	F	CAVGQHQYRQIN*F	out-of-frame	0	0	0	1	0	0	0	0	0
TRAV17FTRAJ27FCDLGEQ*SNGKITFout-of-frame	TRAV17	F	TRAJ27	F	CDLGEQ*SNGKITF	out-of-frame	0	0	0	1	0	0	0	0	0
TRAV17FTRAJ27FCELGQHKYRQIN*Fout-of-frame	TRAV17	F	TRAJ27	F	CELGQHKYRQIN*F	out-of-frame	0	0	0	1	0	0	0	0	0
TRAV17FTRAJ27FCGKG*DSSRDKLTFout-of-frame	TRAV17	F	TRAJ27	F	CGKG*DSSRDKLTF	out-of-frame	0	0	0	1	0	0	0	0	0
TRAV17FTRAJ27FCGKG*NTSTDKLTFout-of-frame	TRAV17	F	TRAJ27	F	CGKG*NTSTDKLTF	out-of-frame	0	0	0	1	0	0	0	0	0
TRAV17FTRAJ27FCGMGQHQYRQIN*Fout-of-frame	TRAV17	F	TRAJ27	F	CGMGQHQYRQIN*F	out-of-frame	0	0	0	1	0	0	0	0	0
TRAV17FTRAJ27FCNGTTPITAN**TIout-of-frame	TRAV17	F	TRAJ27	F	CNGTTPITAN**TI	out-of-frame	0	0	0	1	0	0	0	0	0
TRAV17FTRAJ27FCSLGQHQYRQIN*Fout-of-frame	TRAV17	F	TRAJ27	F	CSLGQHQYRQIN*F	out-of-frame	0	0	0	1	0	0	0	0	0
TRAV17FTRAJ27FCVLGQHQYRQIN*Vout-of-frame	TRAV17	F	TRAJ27	F	CVLGQHQYRQIN*V	out-of-frame	0	0	0	1	0	0	0	0	0
TRAV17FTRAJ27FCYEREQKQDREIN*Fout-of-frame	TRAV17	F	TRAJ27	F	CYEREQKQDREIN*F	out-of-frame	0	0	0	1	0	0	0	0	0
TRAV17FTRAJ27FGALGQHQYRQIK*Fout-of-frame	TRAV17	F	TRAJ27	F	GALGQHQYRQIK*F	out-of-frame	0	0	0	1	0	0	0	0	0
TRAV17FTRAJ27FGALGQHQYRQIN*Fout-of-frame	TRAV17	F	TRAJ27	F	GALGQHQYRQIN*F	out-of-frame	0	0	0	1	0	0	0	0	0
TRAV17FTRAJ27FGALGQNQYRQIN*Fout-of-frame	TRAV17	F	TRAJ27	F	GALGQNQYRQIN*F	out-of-frame	0	0	0	1	0	0	0	0	0
TRAV17FTRAJ27FGGLGQHQYRQIN*Fout-of-frame	TRAV17	F	TRAJ27	F	GGLGQHQYRQIN*F	out-of-frame	0	0	0	1	0	0	0	0	0
TRAV17FTRAJ27FRALGQQQCRQTN*Fout-of-frame	TRAV17	F	TRAJ27	F	RALGQQQCRQTN*F	out-of-frame	0	0	0	1	0	0	0	0	0
TRAV17FTRAJ27FSALGQHQYRQIN*Fout-of-frame	TRAV17	F	TRAJ27	F	SALGQHQYRQIN*F	out-of-frame	0	0	0	1	0	0	0	0	0
TRAV17FTRAJ27FYALGQHQYRQIN*Fout-of-frame	TRAV17	F	TRAJ27	F	YALGQHQYRQIN*F	out-of-frame	0	0	0	1	0	0	0	0	0
TRAV17FTRAJ31FCAASSNNRIFFin-frame	TRAV17	F	TRAJ31	F	CAASSNNRIFF	in-frame	0	0	0	1	0	0	0	0	0
TRAV17FTRAJ31FCALGQHQYRQIN*Fout-of-frame	TRAV17	F	TRAJ31	F	CALGQHQYRQIN*F	out-of-frame	0	0	0	1	0	0	0	0	0
TRAV17FTRAJ32FCAASDGSSDNKLIFin-frame	TRAV17	F	TRAJ32	F	CAASDGSSDNKLIF	in-frame	0	0	0	1	0	0	0	0	0
TRAV17FTRAJ32FCALGQHQYRQIN*Fout-of-frame	TRAV17	F	TRAJ32	F	CALGQHQYRQIN*F	out-of-frame	0	0	0	1	0	0	0	0	0
TRAV17FTRAJ32FCATSDGSSGNKLIFin-frame	TRAV17	F	TRAJ32	F	CATSDGSSGNKLIF	in-frame	0	0	0	1	0	0	0	0	0
TRAV17FTRAJ32FCGQGQQQ*RNKLIFout-of-frame	TRAV17	F	TRAJ32	F	CGQGQQQ*RNKLIF	out-of-frame	0	0	0	1	0	0	0	0	0
TRAV17FTRAJ33FCAAGDNYQLIWin-frame	TRAV17	F	TRAJ33	F	CAAGDNYQLIW	in-frame	0	0	0	1	0	0	0	0	0
TRAV17FTRAJ39FCAVMECRCQAH*Fout-of-frame	TRAV17	F	TRAJ39	F	CAVMECRCQAH*F	out-of-frame	0	0	0	1	0	0	0	0	0
TRAV17FTRAJ44ORFCAVSMTGSGGKLTLin-frame	TRAV17	F	TRAJ44	ORF	CAVSMTGSGGKLTL	in-frame	0	0	0	1	0	0	0	0	0
TRAV17FTRAJ6FCAILPSGGNYKPTFin-frame	TRAV17	F	TRAJ6	F	CAILPSGGNYKPTF	in-frame	0	0	0	1	0	0	0	0	0
TRAV17FTRAJ6FCAILTSGGNYKPTFin-frame	TRAV17	F	TRAJ6	F	CAILTSGGNYKPTF	in-frame	0	0	0	1	0	0	0	0	0
TRAV17FTRAJ6FCAL.TSGGN.KPTFout-of-frame	TRAV17	F	TRAJ6	F	CAL.TSGGN.KPTF	out-of-frame	0	0	0	1	0	0	0	0	0
TRAV17FTRAJ6FCALCTAGRNYKPMFin-frame	TRAV17	F	TRAJ6	F	CALCTAGRNYKPMF	in-frame	0	0	0	1	0	0	0	0	0
TRAV17FTRAJ6FCALFTSGGNYQPTFin-frame	TRAV17	F	TRAJ6	F	CALFTSGGNYQPTF	in-frame	0	0	0	1	0	0	0	0	0
TRAV17FTRAJ6FCALGQHQYRQIN*Fout-of-frame	TRAV17	F	TRAJ6	F	CALGQHQYRQIN*F	out-of-frame	0	0	0	1	0	0	0	0	0
TRAV17FTRAJ6FCALITSGGNYKPTFin-frame	TRAV17	F	TRAJ6	F	CALITSGGNYKPTF	in-frame	0	0	0	1	0	0	0	0	0
TRAV17FTRAJ6FCALLASGGNYKPAYin-frame	TRAV17	F	TRAJ6	F	CALLASGGNYKPAY	in-frame	0	0	0	1	0	0	0	0	0
TRAV17FTRAJ6FCALLASGGNYKPTFin-frame	TRAV17	F	TRAJ6	F	CALLASGGNYKPTF	in-frame	0	0	0	1	0	0	0	0	0
TRAV17FTRAJ6FCALLATGRNYKPTFin-frame	TRAV17	F	TRAJ6	F	CALLATGRNYKPTF	in-frame	0	0	0	1	0	0	0	0	0
TRAV17FTRAJ6FCALLPQGGTTNL**Fout-of-frame	TRAV17	F	TRAJ6	F	CALLPQGGTTNL**F	out-of-frame	0	0	0	1	0	0	0	0	0
TRAV17FTRAJ6FCALLPSGGNYKPTFin-frame	TRAV17	F	TRAJ6	F	CALLPSGGNYKPTF	in-frame	0	0	0	1	0	0	0	0	0
TRAV17FTRAJ6FCALLSAGGNDKPTFin-frame	TRAV17	F	TRAJ6	F	CALLSAGGNDKPTF	in-frame	0	0	0	1	0	0	0	0	0
TRAV17FTRAJ6FCALLTSGGN.KPTFout-of-frame	TRAV17	F	TRAJ6	F	CALLTSGGN.KPTF	out-of-frame	0	0	0	1	0	0	0	0	0
TRAV17FTRAJ6FCALLTSGGNDKPTFin-frame	TRAV17	F	TRAJ6	F	CALLTSGGNDKPTF	in-frame	0	0	0	1	0	0	0	0	0
TRAV17FTRAJ6FCALLTSGGNDNPTFin-frame	TRAV17	F	TRAJ6	F	CALLTSGGNDNPTF	in-frame	0	0	0	1	0	0	0	0	0
TRAV17FTRAJ6FCALLTSGGNHKPTFin-frame	TRAV17	F	TRAJ6	F	CALLTSGGNHKPTF	in-frame	0	0	0	1	0	0	0	0	0
TRAV17FTRAJ6FCALLTSGGNYKHTFin-frame	TRAV17	F	TRAJ6	F	CALLTSGGNYKHTF	in-frame	0	0	0	1	0	0	0	0	0
TRAV17FTRAJ6FCALLTSGGNYKPTLin-frame	TRAV17	F	TRAJ6	F	CALLTSGGNYKPTL	in-frame	0	0	0	1	0	0	0	0	0
TRAV17FTRAJ6FCALLTSGGNYQPTFin-frame	TRAV17	F	TRAJ6	F	CALLTSGGNYQPTF	in-frame	0	0	0	1	0	0	0	0	0
TRAV17FTRAJ6FCALLTSGGNYRPTFin-frame	TRAV17	F	TRAJ6	F	CALLTSGGNYRPTF	in-frame	0	0	0	1	0	0	0	0	0
TRAV17FTRAJ6FCALLTSGRNDKPTFin-frame	TRAV17	F	TRAJ6	F	CALLTSGRNDKPTF	in-frame	0	0	0	1	0	0	0	0	0
TRAV17FTRAJ6FCALLTSGRNYKPTFin-frame	TRAV17	F	TRAJ6	F	CALLTSGRNYKPTF	in-frame	0	0	0	1	0	0	0	0	0
TRAV17FTRAJ6FCALLTSGVNYKPTFin-frame	TRAV17	F	TRAJ6	F	CALLTSGVNYKPTF	in-frame	0	0	0	1	0	0	0	0	0
TRAV17FTRAJ6FCALLTSRGNYRPTFin-frame	TRAV17	F	TRAJ6	F	CALLTSRGNYRPTF	in-frame	0	0	0	1	0	0	0	0	0
TRAV17FTRAJ6FCAPLTSGRNNRPTFin-frame	TRAV17	F	TRAJ6	F	CAPLTSGRNNRPTF	in-frame	0	0	0	1	0	0	0	0	0
TRAV17FTRAJ6FCATGGNYKPTFin-frame	TRAV17	F	TRAJ6	F	CATGGNYKPTF	in-frame	0	0	0	1	0	0	0	0	0
TRAV17FTRAJ6FCELLKKGGK.KPT.out-of-frame	TRAV17	F	TRAJ6	F	CELLKKGGK.KPT.	out-of-frame	0	0	0	1	0	0	0	0	0
TRAV17FTRAJ6FCELLTSGGNYKPTFin-frame	TRAV17	F	TRAJ6	F	CELLTSGGNYKPTF	in-frame	0	0	0	1	0	0	0	0	0
TRAV17FTRAJ6FCGLLTSGGNYKPTFin-frame	TRAV17	F	TRAJ6	F	CGLLTSGGNYKPTF	in-frame	0	0	0	1	0	0	0	0	0
TRAV17FTRAJ6FCTLLTSGGNYKPAFin-frame	TRAV17	F	TRAJ6	F	CTLLTSGGNYKPAF	in-frame	0	0	0	1	0	0	0	0	0
TRAV17FTRAJ6FCVLLTSGGNYKPTFin-frame	TRAV17	F	TRAJ6	F	CVLLTSGGNYKPTF	in-frame	0	0	0	1	0	0	0	0	0
TRAV17FTRAJ6FRALLTSGGNYKPTFin-frame	TRAV17	F	TRAJ6	F	RALLTSGGNYKPTF	in-frame	0	0	0	1	0	0	0	0	0
TRAV17FTRAJ6FSALLTSGGNYKPTFin-frame	TRAV17	F	TRAJ6	F	SALLTSGGNYKPTF	in-frame	0	0	0	1	0	0	0	0	0
TRAV17FTRAJ6FWALLTSGGNYQPTFin-frame	TRAV17	F	TRAJ6	F	WALLTSGGNYQPTF	in-frame	0	0	0	1	0	0	0	0	0
TRAV19FTRAJ21FYAAADNTNYNKLYFin-frame	TRAV19	F	TRAJ21	F	YAAADNTNYNKLYF	in-frame	0	0	0	1	0	0	0	0	0
TRAV19FTRAJ23FCR*ES.QNLIFout-of-frame	TRAV19	F	TRAJ23	F	CR*ES.QNLIF	out-of-frame	0	0	0	1	0	0	0	0	0
TRAV19FTRAJ27F.AAADNTNTGKLTFout-of-frame	TRAV19	F	TRAJ27	F	.AAADNTNTGKLTF	out-of-frame	0	0	0	1	0	0	0	0	0
TRAV19FTRAJ27FCAAAATTNTDKITFin-frame	TRAV19	F	TRAJ27	F	CAAAATTNTDKITF	in-frame	0	0	0	1	0	0	0	0	0
TRAV19FTRAJ27FCAAADDTNTGRLTFin-frame	TRAV19	F	TRAJ27	F	CAAADDTNTGRLTF	in-frame	0	0	0	1	0	0	0	0	0
TRAV19FTRAJ27FCAAADKTESGKLTFin-frame	TRAV19	F	TRAJ27	F	CAAADKTESGKLTF	in-frame	0	0	0	1	0	0	0	0	0
TRAV19FTRAJ27FCAAADKTNTGKLTFin-frame	TRAV19	F	TRAJ27	F	CAAADKTNTGKLTF	in-frame	0	0	0	1	0	0	0	0	0
TRAV19FTRAJ27FCAAADNANKGKLTFin-frame	TRAV19	F	TRAJ27	F	CAAADNANKGKLTF	in-frame	0	0	0	1	0	0	0	0	0
TRAV19FTRAJ27FCAAADNASTGKLTFin-frame	TRAV19	F	TRAJ27	F	CAAADNASTGKLTF	in-frame	0	0	0	1	0	0	0	0	0
TRAV19FTRAJ27FCAAADNPHTGKLTFin-frame	TRAV19	F	TRAJ27	F	CAAADNPHTGKLTF	in-frame	0	0	0	1	0	0	0	0	0
TRAV19FTRAJ27FCAAADNPSTAK.AFout-of-frame	TRAV19	F	TRAJ27	F	CAAADNPSTAK.AF	out-of-frame	0	0	0	1	0	0	0	0	0
TRAV19FTRAJ27FCAAADNSNTGKLTFin-frame	TRAV19	F	TRAJ27	F	CAAADNSNTGKLTF	in-frame	0	0	0	1	0	0	0	0	0
TRAV19FTRAJ27FCAAADNTHTGK.TFout-of-frame	TRAV19	F	TRAJ27	F	CAAADNTHTGK.TF	out-of-frame	0	0	0	1	0	0	0	0	0
TRAV19FTRAJ27FCAAADNTKTGKLAFin-frame	TRAV19	F	TRAJ27	F	CAAADNTKTGKLAF	in-frame	0	0	0	1	0	0	0	0	0
TRAV19FTRAJ27FCAAADNTKTGKLTTin-frame	TRAV19	F	TRAJ27	F	CAAADNTKTGKLTT	in-frame	0	0	0	1	0	0	0	0	0
TRAV19FTRAJ27FCAAADNTNAGKLTFin-frame	TRAV19	F	TRAJ27	F	CAAADNTNAGKLTF	in-frame	0	0	0	1	0	0	0	0	0
TRAV19FTRAJ27FCAAADNTNIGKLTFin-frame	TRAV19	F	TRAJ27	F	CAAADNTNIGKLTF	in-frame	0	0	0	1	0	0	0	0	0
TRAV19FTRAJ27FCAAADNTNPGKFTCin-frame	TRAV19	F	TRAJ27	F	CAAADNTNPGKFTC	in-frame	0	0	0	1	0	0	0	0	0
TRAV19FTRAJ27FCAAADNTNSGKLTFin-frame	TRAV19	F	TRAJ27	F	CAAADNTNSGKLTF	in-frame	0	0	0	1	0	0	0	0	0
TRAV19FTRAJ27FCAAADNTNTDKLIFin-frame	TRAV19	F	TRAJ27	F	CAAADNTNTDKLIF	in-frame	0	0	0	1	0	0	0	0	0
TRAV19FTRAJ27FCAAADNTNTGELTFin-frame	TRAV19	F	TRAJ27	F	CAAADNTNTGELTF	in-frame	0	0	0	1	0	0	0	0	0
TRAV19FTRAJ27FCAAADNTNTGKFTFin-frame	TRAV19	F	TRAJ27	F	CAAADNTNTGKFTF	in-frame	0	0	0	1	0	0	0	0	0
TRAV19FTRAJ27FCAAADNTNTGKFTYin-frame	TRAV19	F	TRAJ27	F	CAAADNTNTGKFTY	in-frame	0	0	0	1	0	0	0	0	0
TRAV19FTRAJ27FCAAADNTNTGKLAIin-frame	TRAV19	F	TRAJ27	F	CAAADNTNTGKLAI	in-frame	0	0	0	1	0	0	0	0	0
TRAV19FTRAJ27FCAAADNTNTGKLT.out-of-frame	TRAV19	F	TRAJ27	F	CAAADNTNTGKLT.	out-of-frame	0	0	0	1	0	0	0	0	0
TRAV19FTRAJ27FCAAADNTNTGKLTIin-frame	TRAV19	F	TRAJ27	F	CAAADNTNTGKLTI	in-frame	0	0	0	1	0	0	0	0	0
TRAV19FTRAJ27FCAAADNTNTGKSTFin-frame	TRAV19	F	TRAJ27	F	CAAADNTNTGKSTF	in-frame	0	0	0	1	0	0	0	0	0
TRAV19FTRAJ27FCAAADNTNTGKVTFin-frame	TRAV19	F	TRAJ27	F	CAAADNTNTGKVTF	in-frame	0	0	0	1	0	0	0	0	0
TRAV19FTRAJ27FCAAADNTTTGKLTFin-frame	TRAV19	F	TRAJ27	F	CAAADNTTTGKLTF	in-frame	0	0	0	1	0	0	0	0	0
TRAV19FTRAJ27FCAAAENANAGKLTFin-frame	TRAV19	F	TRAJ27	F	CAAAENANAGKLTF	in-frame	0	0	0	1	0	0	0	0	0
TRAV19FTRAJ27FCAAGDNTNTCKLTFin-frame	TRAV19	F	TRAJ27	F	CAAGDNTNTCKLTF	in-frame	0	0	0	1	0	0	0	0	0
TRAV19FTRAJ27FCAASDNTNTGKFPCin-frame	TRAV19	F	TRAJ27	F	CAASDNTNTGKFPC	in-frame	0	0	0	1	0	0	0	0	0
TRAV19FTRAJ27FCAATDNTNTNNFTFin-frame	TRAV19	F	TRAJ27	F	CAATDNTNTNNFTF	in-frame	0	0	0	1	0	0	0	0	0
TRAV19FTRAJ27FCATADNANTGKLTFin-frame	TRAV19	F	TRAJ27	F	CATADNANTGKLTF	in-frame	0	0	0	1	0	0	0	0	0
TRAV19FTRAJ27FCEAADNTNTGKLTFin-frame	TRAV19	F	TRAJ27	F	CEAADNTNTGKLTF	in-frame	0	0	0	1	0	0	0	0	0
TRAV19FTRAJ27FCVAADNTNTGKLTFin-frame	TRAV19	F	TRAJ27	F	CVAADNTNTGKLTF	in-frame	0	0	0	1	0	0	0	0	0
TRAV19FTRAJ27FIAAADNTNTGKLTFin-frame	TRAV19	F	TRAJ27	F	IAAADNTNTGKLTF	in-frame	0	0	0	1	0	0	0	0	0
TRAV19FTRAJ27FRAAADNTNTGKLTFin-frame	TRAV19	F	TRAJ27	F	RAAADNTNTGKLTF	in-frame	0	0	0	1	0	0	0	0	0
TRAV19FTRAJ27FWAAADNTNTGKLTFin-frame	TRAV19	F	TRAJ27	F	WAAADNTNTGKLTF	in-frame	0	0	0	1	0	0	0	0	0
TRAV19FTRAJ27FYAAADNTNTGKLTFin-frame	TRAV19	F	TRAJ27	F	YAAADNTNTGKLTF	in-frame	0	0	0	1	0	0	0	0	0
TRAV19FTRAJ32FCAAADNTNTGKLTFin-frame	TRAV19	F	TRAJ32	F	CAAADNTNTGKLTF	in-frame	0	0	0	1	0	0	0	0	0
TRAV19FTRAJ32FCAANCGSSGNKLIFin-frame	TRAV19	F	TRAJ32	F	CAANCGSSGNKLIF	in-frame	0	0	0	1	0	0	0	0	0
TRAV19FTRAJ32FCCK*DGSSGNKLIFout-of-frame	TRAV19	F	TRAJ32	F	CCK*DGSSGNKLIF	out-of-frame	0	0	0	1	0	0	0	0	0
TRAV19FTRAJ32FCKRWEQWKKAH*.out-of-frame	TRAV19	F	TRAJ32	F	CKRWEQWKKAH*.	out-of-frame	0	0	0	1	0	0	0	0	0
TRAV19FTRAJ42F.AAGARSGGSNAKLTFout-of-frame	TRAV19	F	TRAJ42	F	.AAGARSGGSNAKLTF	out-of-frame	0	0	0	1	0	0	0	0	0
TRAV19FTRAJ42FCAADAHSGGSKAKLTFin-frame	TRAV19	F	TRAJ42	F	CAADAHSGGSKAKLTF	in-frame	0	0	0	1	0	0	0	0	0
TRAV19FTRAJ42FCAAGAHAGGRNAKLTFin-frame	TRAV19	F	TRAJ42	F	CAAGAHAGGRNAKLTF	in-frame	0	0	0	1	0	0	0	0	0
TRAV19FTRAJ42FCAAGAHAGGSNAKVTFin-frame	TRAV19	F	TRAJ42	F	CAAGAHAGGSNAKVTF	in-frame	0	0	0	1	0	0	0	0	0
TRAV19FTRAJ42FCAAGAHSGESNEKL**Lout-of-frame	TRAV19	F	TRAJ42	F	CAAGAHSGESNEKL**L	out-of-frame	0	0	0	1	0	0	0	0	0
TRAV19FTRAJ42FCAAGAHSGGNNAKLTFin-frame	TRAV19	F	TRAJ42	F	CAAGAHSGGNNAKLTF	in-frame	0	0	0	1	0	0	0	0	0
TRAV19FTRAJ42FCAAGAHSGGNNEKLTYin-frame	TRAV19	F	TRAJ42	F	CAAGAHSGGNNEKLTY	in-frame	0	0	0	1	0	0	0	0	0
TRAV19FTRAJ42FCAAGAHSGGSDAKLTFin-frame	TRAV19	F	TRAJ42	F	CAAGAHSGGSDAKLTF	in-frame	0	0	0	1	0	0	0	0	0
TRAV19FTRAJ42FCAAGAHSGGSKAKLTFin-frame	TRAV19	F	TRAJ42	F	CAAGAHSGGSKAKLTF	in-frame	0	0	0	1	0	0	0	0	0
TRAV19FTRAJ42FCAAGAHSGGSNAKLPFin-frame	TRAV19	F	TRAJ42	F	CAAGAHSGGSNAKLPF	in-frame	0	0	0	1	0	0	0	0	0
TRAV19FTRAJ42FCAAGAHSGGSNAKLTLin-frame	TRAV19	F	TRAJ42	F	CAAGAHSGGSNAKLTL	in-frame	0	0	0	1	0	0	0	0	0
TRAV19FTRAJ42FCAAGAHSGGSNTKLTFin-frame	TRAV19	F	TRAJ42	F	CAAGAHSGGSNTKLTF	in-frame	0	0	0	1	0	0	0	0	0
TRAV19FTRAJ42FCAAGAHSGGSSAKLTCin-frame	TRAV19	F	TRAJ42	F	CAAGAHSGGSSAKLTC	in-frame	0	0	0	1	0	0	0	0	0
TRAV19FTRAJ42FCAAGAHSGGSSTKLTLin-frame	TRAV19	F	TRAJ42	F	CAAGAHSGGSSTKLTL	in-frame	0	0	0	1	0	0	0	0	0
TRAV19FTRAJ42FCAAGAHSRGSNAKLTFin-frame	TRAV19	F	TRAJ42	F	CAAGAHSRGSNAKLTF	in-frame	0	0	0	1	0	0	0	0	0
TRAV19FTRAJ42FCAAGANSGGSNAKLTFin-frame	TRAV19	F	TRAJ42	F	CAAGANSGGSNAKLTF	in-frame	0	0	0	1	0	0	0	0	0
TRAV19FTRAJ42FCAAGAPSGGSNAKLTFin-frame	TRAV19	F	TRAJ42	F	CAAGAPSGGSNAKLTF	in-frame	0	0	0	1	0	0	0	0	0
TRAV19FTRAJ42FCAAGAQSGGSNAKLTFin-frame	TRAV19	F	TRAJ42	F	CAAGAQSGGSNAKLTF	in-frame	0	0	0	1	0	0	0	0	0
TRAV19FTRAJ42FCAAGAYSGGINEKLTVin-frame	TRAV19	F	TRAJ42	F	CAAGAYSGGINEKLTV	in-frame	0	0	0	1	0	0	0	0	0
TRAV19FTRAJ42FCAAGTHSGGSNAKLTFin-frame	TRAV19	F	TRAJ42	F	CAAGTHSGGSNAKLTF	in-frame	0	0	0	1	0	0	0	0	0
TRAV19FTRAJ42FCAAGVHSGGSNAKLTFin-frame	TRAV19	F	TRAJ42	F	CAAGVHSGGSNAKLTF	in-frame	0	0	0	1	0	0	0	0	0
TRAV19FTRAJ42FCAASAHSRGSNAKLTFin-frame	TRAV19	F	TRAJ42	F	CAASAHSRGSNAKLTF	in-frame	0	0	0	1	0	0	0	0	0
TRAV19FTRAJ42FCAEGAHSGGSNAKLTCin-frame	TRAV19	F	TRAJ42	F	CAEGAHSGGSNAKLTC	in-frame	0	0	0	1	0	0	0	0	0
TRAV19FTRAJ42FCAEGAHSGGSNAKLTFin-frame	TRAV19	F	TRAJ42	F	CAEGAHSGGSNAKLTF	in-frame	0	0	0	1	0	0	0	0	0
TRAV19FTRAJ42FCALWRDQWNLC*Fout-of-frame	TRAV19	F	TRAJ42	F	CALWRDQWNLC*F	out-of-frame	0	0	0	1	0	0	0	0	0
TRAV19FTRAJ42FCEAGAHSGGSKAKLTFin-frame	TRAV19	F	TRAJ42	F	CEAGAHSGGSKAKLTF	in-frame	0	0	0	1	0	0	0	0	0
TRAV19FTRAJ42FCPFGQQVLILEEAMKAK*Lout-of-frame	TRAV19	F	TRAJ42	F	CPFGQQVLILEEAMKAK*L	out-of-frame	0	0	0	1	0	0	0	0	0
TRAV19FTRAJ42FCTAGARSGGSNAKLTFin-frame	TRAV19	F	TRAJ42	F	CTAGARSGGSNAKLTF	in-frame	0	0	0	1	0	0	0	0	0
TRAV19FTRAJ42FCVAAAHSGGSNAKLTFin-frame	TRAV19	F	TRAJ42	F	CVAAAHSGGSNAKLTF	in-frame	0	0	0	1	0	0	0	0	0
TRAV19FTRAJ42FCVAGAHSGGSNAKLTFin-frame	TRAV19	F	TRAJ42	F	CVAGAHSGGSNAKLTF	in-frame	0	0	0	1	0	0	0	0	0
TRAV19FTRAJ42FFAAGAHSGGSNAKLTFin-frame	TRAV19	F	TRAJ42	F	FAAGAHSGGSNAKLTF	in-frame	0	0	0	1	0	0	0	0	0
TRAV19FTRAJ42FGAAGAHSGGSNAKLTFin-frame	TRAV19	F	TRAJ42	F	GAAGAHSGGSNAKLTF	in-frame	0	0	0	1	0	0	0	0	0
TRAV19FTRAJ42FGATGAHYGGSNAKLTCin-frame	TRAV19	F	TRAJ42	F	GATGAHYGGSNAKLTC	in-frame	0	0	0	1	0	0	0	0	0
TRAV19FTRAJ42FRAAGAHSEGSNAKLTFin-frame	TRAV19	F	TRAJ42	F	RAAGAHSEGSNAKLTF	in-frame	0	0	0	1	0	0	0	0	0
TRAV19FTRAJ43F.AAGAMGNNAPRFout-of-frame	TRAV19	F	TRAJ43	F	.AAGAMGNNAPRF	out-of-frame	0	0	0	1	0	0	0	0	0
TRAV19FTRAJ43FCAAAAMSNAAPRFin-frame	TRAV19	F	TRAJ43	F	CAAAAMSNAAPRF	in-frame	0	0	0	1	0	0	0	0	0
TRAV19FTRAJ43FCAADAMGNNAPRFin-frame	TRAV19	F	TRAJ43	F	CAADAMGNNAPRF	in-frame	0	0	0	1	0	0	0	0	0
TRAV19FTRAJ43FCAAGAIGDNAPRFin-frame	TRAV19	F	TRAJ43	F	CAAGAIGDNAPRF	in-frame	0	0	0	1	0	0	0	0	0
TRAV19FTRAJ43FCAAGAIGNNAPRFin-frame	TRAV19	F	TRAJ43	F	CAAGAIGNNAPRF	in-frame	0	0	0	1	0	0	0	0	0
TRAV19FTRAJ43FCAAGAKGNNAPRFin-frame	TRAV19	F	TRAJ43	F	CAAGAKGNNAPRF	in-frame	0	0	0	1	0	0	0	0	0
TRAV19FTRAJ43FCAAGAMDNNAPRLin-frame	TRAV19	F	TRAJ43	F	CAAGAMDNNAPRL	in-frame	0	0	0	1	0	0	0	0	0
TRAV19FTRAJ43FCAAGAMDNNDPRFin-frame	TRAV19	F	TRAJ43	F	CAAGAMDNNDPRF	in-frame	0	0	0	1	0	0	0	0	0
TRAV19FTRAJ43FCAAGAMGITAPRFin-frame	TRAV19	F	TRAJ43	F	CAAGAMGITAPRF	in-frame	0	0	0	1	0	0	0	0	0
TRAV19FTRAJ43FCAAGAMGKKAPRLin-frame	TRAV19	F	TRAJ43	F	CAAGAMGKKAPRL	in-frame	0	0	0	1	0	0	0	0	0
TRAV19FTRAJ43FCAAGAMGNDDPRFin-frame	TRAV19	F	TRAJ43	F	CAAGAMGNDDPRF	in-frame	0	0	0	1	0	0	0	0	0
TRAV19FTRAJ43FCAAGAMGNKAPRFin-frame	TRAV19	F	TRAJ43	F	CAAGAMGNKAPRF	in-frame	0	0	0	1	0	0	0	0	0
TRAV19FTRAJ43FCAAGAMGNNAARFin-frame	TRAV19	F	TRAJ43	F	CAAGAMGNNAARF	in-frame	0	0	0	1	0	0	0	0	0
TRAV19FTRAJ43FCAAGAMGNNAPLFin-frame	TRAV19	F	TRAJ43	F	CAAGAMGNNAPLF	in-frame	0	0	0	1	0	0	0	0	0
TRAV19FTRAJ43FCAAGAMGNNAPQFin-frame	TRAV19	F	TRAJ43	F	CAAGAMGNNAPQF	in-frame	0	0	0	1	0	0	0	0	0
TRAV19FTRAJ43FCAAGAMGNNAPRCin-frame	TRAV19	F	TRAJ43	F	CAAGAMGNNAPRC	in-frame	0	0	0	1	0	0	0	0	0
TRAV19FTRAJ43FCAAGAMGNNAPRLin-frame	TRAV19	F	TRAJ43	F	CAAGAMGNNAPRL	in-frame	0	0	0	1	0	0	0	0	0
TRAV19FTRAJ43FCAAGAMGNNAQRFin-frame	TRAV19	F	TRAJ43	F	CAAGAMGNNAQRF	in-frame	0	0	0	1	0	0	0	0	0
TRAV19FTRAJ43FCAAGAMGNNATRFin-frame	TRAV19	F	TRAJ43	F	CAAGAMGNNATRF	in-frame	0	0	0	1	0	0	0	0	0
TRAV19FTRAJ43FCAAGAMGNNPPRFin-frame	TRAV19	F	TRAJ43	F	CAAGAMGNNPPRF	in-frame	0	0	0	1	0	0	0	0	0
TRAV19FTRAJ43FCAAGAMGNSAPRFin-frame	TRAV19	F	TRAJ43	F	CAAGAMGNSAPRF	in-frame	0	0	0	1	0	0	0	0	0
TRAV19FTRAJ43FCAAGAMSNKAPRFin-frame	TRAV19	F	TRAJ43	F	CAAGAMSNKAPRF	in-frame	0	0	0	1	0	0	0	0	0
TRAV19FTRAJ43FCAAGAMVNNAPRFin-frame	TRAV19	F	TRAJ43	F	CAAGAMVNNAPRF	in-frame	0	0	0	1	0	0	0	0	0
TRAV19FTRAJ43FCAAGATGNNAPRFin-frame	TRAV19	F	TRAJ43	F	CAAGATGNNAPRF	in-frame	0	0	0	1	0	0	0	0	0
TRAV19FTRAJ43FCAAGAVGNNAPRFin-frame	TRAV19	F	TRAJ43	F	CAAGAVGNNAPRF	in-frame	0	0	0	1	0	0	0	0	0
TRAV19FTRAJ43FCAAGGMVNNAPRFin-frame	TRAV19	F	TRAJ43	F	CAAGGMVNNAPRF	in-frame	0	0	0	1	0	0	0	0	0
TRAV19FTRAJ43FCAEGAIGNKAPRFin-frame	TRAV19	F	TRAJ43	F	CAEGAIGNKAPRF	in-frame	0	0	0	1	0	0	0	0	0
TRAV19FTRAJ43FCAGGAMGKNGPRFin-frame	TRAV19	F	TRAJ43	F	CAGGAMGKNGPRF	in-frame	0	0	0	1	0	0	0	0	0
TRAV19FTRAJ43FCGAGAMGNNAPRFin-frame	TRAV19	F	TRAJ43	F	CGAGAMGNNAPRF	in-frame	0	0	0	1	0	0	0	0	0
TRAV19FTRAJ43FCTAGAMGKNAARFin-frame	TRAV19	F	TRAJ43	F	CTAGAMGKNAARF	in-frame	0	0	0	1	0	0	0	0	0
TRAV19FTRAJ43FCTAGAMGNKGLRFin-frame	TRAV19	F	TRAJ43	F	CTAGAMGNKGLRF	in-frame	0	0	0	1	0	0	0	0	0
TRAV19FTRAJ43FCVAGAMGNNAPRFin-frame	TRAV19	F	TRAJ43	F	CVAGAMGNNAPRF	in-frame	0	0	0	1	0	0	0	0	0
TRAV19FTRAJ43FGAAGAMGNDAPRFin-frame	TRAV19	F	TRAJ43	F	GAAGAMGNDAPRF	in-frame	0	0	0	1	0	0	0	0	0
TRAV19FTRAJ43FGAAGAMGNNAPRFin-frame	TRAV19	F	TRAJ43	F	GAAGAMGNNAPRF	in-frame	0	0	0	1	0	0	0	0	0
TRAV19FTRAJ43FSAAGARGNEALRFin-frame	TRAV19	F	TRAJ43	F	SAAGARGNEALRF	in-frame	0	0	0	1	0	0	0	0	0
TRAV19FTRAJ43FSAAGEMGNNEPRLin-frame	TRAV19	F	TRAJ43	F	SAAGEMGNNEPRL	in-frame	0	0	0	1	0	0	0	0	0
TRAV19FTRAJ43FYAAGAMGNNAPRFin-frame	TRAV19	F	TRAJ43	F	YAAGAMGNNAPRF	in-frame	0	0	0	1	0	0	0	0	0
TRAV19FTRAJ6FCAAGGNYKPTFin-frame	TRAV19	F	TRAJ6	F	CAAGGNYKPTF	in-frame	0	0	0	1	0	1	0	0	0
TRAV20PTRAJ45FCAPGSYRGCRETH*Fout-of-frame	TRAV20	P	TRAJ45	F	CAPGSYRGCRETH*F	out-of-frame	0	0	0	1	0	0	0	0	0
TRAV20PTRAJ45FCAPGSYRRCR*RLNFout-of-frame	TRAV20	P	TRAJ45	F	CAPGSYRRCR*RLNF	out-of-frame	0	0	0	1	0	0	0	0	0
TRAV20PTRAJ45FCAPGSYRRSR*RLTFout-of-frame	TRAV20	P	TRAJ45	F	CAPGSYRRSR*RLTF	out-of-frame	0	0	0	1	0	0	0	0	0
TRAV20PTRAJ45FCARGSYRRCR*RLTFout-of-frame	TRAV20	P	TRAJ45	F	CARGSYRRCR*RLTF	out-of-frame	0	0	0	1	0	0	0	0	0
TRAV20PTRAJ45FCEPGSYRRCR*RLTFout-of-frame	TRAV20	P	TRAJ45	F	CEPGSYRRCR*RLTF	out-of-frame	0	0	0	1	0	0	0	0	0
TRAV20PTRAJ45FCEPGSYRRGR*RITFout-of-frame	TRAV20	P	TRAJ45	F	CEPGSYRRGR*RITF	out-of-frame	0	0	0	1	0	0	0	0	0
TRAV20PTRAJ45FCPLGTGLIQEVLIDS**Fout-of-frame	TRAV20	P	TRAJ45	F	CPLGTGLIQEVLIDS**F	out-of-frame	0	0	0	1	0	0	0	0	0
TRAV20PTRAJ45FCVPGSYRRCR*RLTFout-of-frame	TRAV20	P	TRAJ45	F	CVPGSYRRCR*RLTF	out-of-frame	0	0	0	1	0	0	0	0	0
TRAV20PTRAJ45FGEPGSKRRCR*RLTFout-of-frame	TRAV20	P	TRAJ45	F	GEPGSKRRCR*RLTF	out-of-frame	0	0	0	1	0	0	0	0	0
TRAV21/DV12FTRAJ16FCILGVSLQVARSW**Fout-of-frame	TRAV21/DV12	F	TRAJ16	F	CILGVSLQVARSW**F	out-of-frame	0	0	0	1	0	0	0	0	0
TRAV21/DV12FTRAJ16FCILIVALQVARSW**Fout-of-frame	TRAV21/DV12	F	TRAJ16	F	CILIVALQVARSW**F	out-of-frame	0	0	0	1	0	0	0	0	0
TRAV21/DV12FTRAJ16FCILKVARQVARSW**Fout-of-frame	TRAV21/DV12	F	TRAJ16	F	CILKVARQVARSW**F	out-of-frame	0	0	0	1	0	0	0	0	0
TRAV21/DV12FTRAJ16FCILMVSIKVARSW**Fout-of-frame	TRAV21/DV12	F	TRAJ16	F	CILMVSIKVARSW**F	out-of-frame	0	0	0	1	0	0	0	0	0
TRAV21/DV12FTRAJ16FCILRGSNQVARRW**Fout-of-frame	TRAV21/DV12	F	TRAJ16	F	CILRGSNQVARRW**F	out-of-frame	0	0	0	1	0	0	0	0	0
TRAV21/DV12FTRAJ16FCILRISLQVARSW*Fout-of-frame	TRAV21/DV12	F	TRAJ16	F	CILRISLQVARSW*F	out-of-frame	0	0	0	1	0	0	0	0	0
TRAV21/DV12FTRAJ16FCILRVALQVARSW**Fout-of-frame	TRAV21/DV12	F	TRAJ16	F	CILRVALQVARSW**F	out-of-frame	0	0	0	1	0	0	0	0	0
TRAV21/DV12FTRAJ16FCILRVSHQVARSW**Fout-of-frame	TRAV21/DV12	F	TRAJ16	F	CILRVSHQVARSW**F	out-of-frame	0	0	0	1	0	0	0	0	0
TRAV21/DV12FTRAJ16FCILRVSHQVARSWFWin-frame	TRAV21/DV12	F	TRAJ16	F	CILRVSHQVARSWFW	in-frame	0	0	0	1	0	0	0	0	0
TRAV21/DV12FTRAJ16FCILRVSIQVARSW**Fout-of-frame	TRAV21/DV12	F	TRAJ16	F	CILRVSIQVARSW**F	out-of-frame	0	0	0	1	0	0	0	0	0
TRAV21/DV12FTRAJ16FCILRVSLKVARSW**Fout-of-frame	TRAV21/DV12	F	TRAJ16	F	CILRVSLKVARSW**F	out-of-frame	0	0	0	1	0	0	0	0	0
TRAV21/DV12FTRAJ16FCILRVSLPVARRW**Dout-of-frame	TRAV21/DV12	F	TRAJ16	F	CILRVSLPVARRW**D	out-of-frame	0	0	0	1	0	0	0	0	0
TRAV21/DV12FTRAJ16FCILRVSLQATRSW**Fout-of-frame	TRAV21/DV12	F	TRAJ16	F	CILRVSLQATRSW**F	out-of-frame	0	0	0	1	0	0	0	0	0
TRAV21/DV12FTRAJ16FCILRVSLQGARSW**Fout-of-frame	TRAV21/DV12	F	TRAJ16	F	CILRVSLQGARSW**F	out-of-frame	0	0	0	1	0	0	0	0	0
TRAV21/DV12FTRAJ16FCILRVSLQVAGSW**Fout-of-frame	TRAV21/DV12	F	TRAJ16	F	CILRVSLQVAGSW**F	out-of-frame	0	0	0	1	0	0	0	0	0
TRAV21/DV12FTRAJ16FCILRVSLQVAISG**Vout-of-frame	TRAV21/DV12	F	TRAJ16	F	CILRVSLQVAISG**V	out-of-frame	0	0	0	1	0	0	0	0	0
TRAV21/DV12FTRAJ16FCILRVSLQVARIW**Fout-of-frame	TRAV21/DV12	F	TRAJ16	F	CILRVSLQVARIW**F	out-of-frame	0	0	0	1	0	0	0	0	0
TRAV21/DV12FTRAJ16FCILRVSLQVARRW**Fout-of-frame	TRAV21/DV12	F	TRAJ16	F	CILRVSLQVARRW**F	out-of-frame	0	0	0	1	0	0	0	0	0
TRAV21/DV12FTRAJ16FCILRVSLQVARSW**Lout-of-frame	TRAV21/DV12	F	TRAJ16	F	CILRVSLQVARSW**L	out-of-frame	0	0	0	1	0	0	0	0	0
TRAV21/DV12FTRAJ16FCILRVSLQVARSW**Vout-of-frame	TRAV21/DV12	F	TRAJ16	F	CILRVSLQVARSW**V	out-of-frame	0	0	0	1	0	0	0	0	0
TRAV21/DV12FTRAJ16FCILRVSLQVARSW**Yout-of-frame	TRAV21/DV12	F	TRAJ16	F	CILRVSLQVARSW**Y	out-of-frame	0	0	0	1	0	0	0	0	0
TRAV21/DV12FTRAJ16FCILRVSLRVARSW**Fout-of-frame	TRAV21/DV12	F	TRAJ16	F	CILRVSLRVARSW**F	out-of-frame	0	0	0	1	0	0	0	0	0
TRAV21/DV12FTRAJ16FCILRVSLTAARSW**Fout-of-frame	TRAV21/DV12	F	TRAJ16	F	CILRVSLTAARSW**F	out-of-frame	0	0	0	1	0	0	0	0	0
TRAV21/DV12FTRAJ16FCILRVSRQVARSW**Fout-of-frame	TRAV21/DV12	F	TRAJ16	F	CILRVSRQVARSW**F	out-of-frame	0	0	0	1	0	0	0	0	0
TRAV21/DV12FTRAJ16FCILRVTLQVTRSC**Fout-of-frame	TRAV21/DV12	F	TRAJ16	F	CILRVTLQVTRSC**F	out-of-frame	0	0	0	1	0	0	0	0	0
TRAV21/DV12FTRAJ16FCILRVYLQVARSW**Fout-of-frame	TRAV21/DV12	F	TRAJ16	F	CILRVYLQVARSW**F	out-of-frame	0	0	0	1	0	0	0	0	0
TRAV21/DV12FTRAJ16FCILSVSLQVARSW**Fout-of-frame	TRAV21/DV12	F	TRAJ16	F	CILSVSLQVARSW**F	out-of-frame	0	0	0	1	0	0	0	0	0
TRAV21/DV12FTRAJ16FCIMRVSLQVARSW**Fout-of-frame	TRAV21/DV12	F	TRAJ16	F	CIMRVSLQVARSW**F	out-of-frame	0	0	0	1	0	0	0	0	0
TRAV21/DV12FTRAJ16FCIRRVPFKWPEAG*Fout-of-frame	TRAV21/DV12	F	TRAJ16	F	CIRRVPFKWPEAG*F	out-of-frame	0	0	0	1	0	0	0	0	0
TRAV21/DV12FTRAJ16FCIRRVSLQVARSW**Fout-of-frame	TRAV21/DV12	F	TRAJ16	F	CIRRVSLQVARSW**F	out-of-frame	0	0	0	1	0	0	0	0	0
TRAV21/DV12FTRAJ16FCKEAG*Wout-of-frame	TRAV21/DV12	F	TRAJ16	F	CKEAG*W	out-of-frame	0	0	0	1	0	0	0	0	0
TRAV21/DV12FTRAJ16FCKLRVKLQVARSW**Fout-of-frame	TRAV21/DV12	F	TRAJ16	F	CKLRVKLQVARSW**F	out-of-frame	0	0	0	1	0	0	0	0	0
TRAV21/DV12FTRAJ16FCKLRVSIQVERSW**.out-of-frame	TRAV21/DV12	F	TRAJ16	F	CKLRVSIQVERSW**.	out-of-frame	0	0	0	1	0	0	0	0	0
TRAV21/DV12FTRAJ16FCMLRVSLQVARSW**Fout-of-frame	TRAV21/DV12	F	TRAJ16	F	CMLRVSLQVARSW**F	out-of-frame	0	0	0	1	0	0	0	0	0
TRAV21/DV12FTRAJ16FCNLRVSLQVARNL**Fout-of-frame	TRAV21/DV12	F	TRAJ16	F	CNLRVSLQVARNL**F	out-of-frame	0	0	0	1	0	0	0	0	0
TRAV21/DV12FTRAJ16FCRLRVSRQVGRSW**Fout-of-frame	TRAV21/DV12	F	TRAJ16	F	CRLRVSRQVGRSW**F	out-of-frame	0	0	0	1	0	0	0	0	0
TRAV21/DV12FTRAJ16FCSLRVSLQVARSG**Fout-of-frame	TRAV21/DV12	F	TRAJ16	F	CSLRVSLQVARSG**F	out-of-frame	0	0	0	1	0	0	0	0	0
TRAV21/DV12FTRAJ16FCTLRVSLQVARSW**Fout-of-frame	TRAV21/DV12	F	TRAJ16	F	CTLRVSLQVARSW**F	out-of-frame	0	0	0	1	0	0	0	0	0
TRAV21/DV12FTRAJ16FCVLRVMVQVARSW**Fout-of-frame	TRAV21/DV12	F	TRAJ16	F	CVLRVMVQVARSW**F	out-of-frame	0	0	0	1	0	0	0	0	0
TRAV21/DV12FTRAJ16FGILRVSLQVARSW**Fout-of-frame	TRAV21/DV12	F	TRAJ16	F	GILRVSLQVARSW**F	out-of-frame	0	0	0	1	0	0	0	0	0
TRAV21/DV12FTRAJ16FGIVRVSHQVARSW**Fout-of-frame	TRAV21/DV12	F	TRAJ16	F	GIVRVSHQVARSW**F	out-of-frame	0	0	0	1	0	0	0	0	0
TRAV21/DV12FTRAJ16FRILRVSLQVARSW**Fout-of-frame	TRAV21/DV12	F	TRAJ16	F	RILRVSLQVARSW**F	out-of-frame	0	0	0	1	0	0	0	0	0
TRAV21/DV12FTRAJ16FSILRVSLQVARSW**Fout-of-frame	TRAV21/DV12	F	TRAJ16	F	SILRVSLQVARSW**F	out-of-frame	0	0	0	1	0	0	0	0	0
TRAV21/DV12FTRAJ16FYVLRVSLQVARSW**Fout-of-frame	TRAV21/DV12	F	TRAJ16	F	YVLRVSLQVARSW**F	out-of-frame	0	0	0	1	0	0	0	0	0
TRAV21/DV12FTRAJ23FCAKEKKGKPTFin-frame	TRAV21/DV12	F	TRAJ23	F	CAKEKKGKPTF	in-frame	0	0	0	1	0	0	0	0	0
TRAV21/DV12FTRAJ23FCILGVPEL*N.GEVIFout-of-frame	TRAV21/DV12	F	TRAJ23	F	CILGVPEL*N.GEVIF	out-of-frame	0	0	0	1	0	0	0	0	0
TRAV21/DV12FTRAJ23FCILGVPEL*N.GKLIFout-of-frame	TRAV21/DV12	F	TRAJ23	F	CILGVPEL*N.GKLIF	out-of-frame	0	0	0	1	0	0	0	0	0
TRAV21/DV12FTRAJ23FCILRGPE*NN.GKLIFout-of-frame	TRAV21/DV12	F	TRAJ23	F	CILRGPE*NN.GKLIF	out-of-frame	0	0	0	1	0	0	0	0	0
TRAV21/DV12FTRAJ23FCILRIPEL*N.KKLIFout-of-frame	TRAV21/DV12	F	TRAJ23	F	CILRIPEL*N.KKLIF	out-of-frame	0	0	0	1	0	0	0	0	0
TRAV21/DV12FTRAJ23FCILRVLEL*N.GKLIFout-of-frame	TRAV21/DV12	F	TRAJ23	F	CILRVLEL*N.GKLIF	out-of-frame	0	0	0	1	0	0	0	0	0
TRAV21/DV12FTRAJ23FCILRVPDL*NSGKIIFout-of-frame	TRAV21/DV12	F	TRAJ23	F	CILRVPDL*NSGKIIF	out-of-frame	0	0	0	1	0	0	0	0	0
TRAV21/DV12FTRAJ23FCILRVPE*DN.GKIIFout-of-frame	TRAV21/DV12	F	TRAJ23	F	CILRVPE*DN.GKIIF	out-of-frame	0	0	0	1	0	0	0	0	0
TRAV21/DV12FTRAJ23FCILRVPEL.LGEAYLDout-of-frame	TRAV21/DV12	F	TRAJ23	F	CILRVPEL.LGEAYLD	out-of-frame	0	0	0	1	0	0	0	0	0
TRAV21/DV12FTRAJ23FCILRVPEL.LGKLIFout-of-frame	TRAV21/DV12	F	TRAJ23	F	CILRVPEL.LGKLIF	out-of-frame	0	0	0	1	0	0	0	0	0
TRAV21/DV12FTRAJ23FCILRVPEL*N.EKLIFout-of-frame	TRAV21/DV12	F	TRAJ23	F	CILRVPEL*N.EKLIF	out-of-frame	0	0	0	1	0	0	0	0	0
TRAV21/DV12FTRAJ23FCILRVPEL*N.GKLISout-of-frame	TRAV21/DV12	F	TRAJ23	F	CILRVPEL*N.GKLIS	out-of-frame	0	0	0	1	0	0	0	0	0
TRAV21/DV12FTRAJ23FCILRVPEL*NQGKLIFout-of-frame	TRAV21/DV12	F	TRAJ23	F	CILRVPEL*NQGKLIF	out-of-frame	0	0	0	1	0	0	0	0	0
TRAV21/DV12FTRAJ23FCILRVPEL*S.GKLIFout-of-frame	TRAV21/DV12	F	TRAJ23	F	CILRVPEL*S.GKLIF	out-of-frame	0	0	0	1	0	0	0	0	0
TRAV21/DV12FTRAJ23FCILRVPELEPGKAY*Cout-of-frame	TRAV21/DV12	F	TRAJ23	F	CILRVPELEPGKAY*C	out-of-frame	0	0	0	1	0	0	0	0	0
TRAV21/DV12FTRAJ23FCILRVPEV*N.GKLIFout-of-frame	TRAV21/DV12	F	TRAJ23	F	CILRVPEV*N.GKLIF	out-of-frame	0	0	0	1	0	0	0	0	0
TRAV21/DV12FTRAJ23FCILRVPNYN.GKLIFout-of-frame	TRAV21/DV12	F	TRAJ23	F	CILRVPNYN.GKLIF	out-of-frame	0	0	0	1	0	0	0	0	0
TRAV21/DV12FTRAJ23FCIMRVPEL*SKGKLIFout-of-frame	TRAV21/DV12	F	TRAJ23	F	CIMRVPEL*SKGKLIF	out-of-frame	0	0	0	1	0	0	0	0	0
TRAV21/DV12FTRAJ23FCIQRVPEL*N.GKLIFout-of-frame	TRAV21/DV12	F	TRAJ23	F	CIQRVPEL*N.GKLIF	out-of-frame	0	0	0	1	0	0	0	0	0
TRAV21/DV12FTRAJ23FCV*ERQLRRLGIPDSVNYNQGKLIFout-of-frame	TRAV21/DV12	F	TRAJ23	F	CV*ERQLRRLGIPDSVNYNQGKLIF	out-of-frame	0	0	0	1	0	0	0	0	0
TRAV21/DV12FTRAJ23FGILRVPEL*N.GKLIFout-of-frame	TRAV21/DV12	F	TRAJ23	F	GILRVPEL*N.GKLIF	out-of-frame	0	0	0	1	0	0	0	0	0
TRAV21/DV12FTRAJ23FLILGGPEL*N.GKLIFout-of-frame	TRAV21/DV12	F	TRAJ23	F	LILGGPEL*N.GKLIF	out-of-frame	0	0	0	1	0	0	0	0	0
TRAV21/DV12FTRAJ23FWILRVPEL*N.GKLIFout-of-frame	TRAV21/DV12	F	TRAJ23	F	WILRVPEL*N.GKLIF	out-of-frame	0	0	0	1	0	0	0	0	0
TRAV21/DV12FTRAJ32FCAASDGSSGNKLIFin-frame	TRAV21/DV12	F	TRAJ32	F	CAASDGSSGNKLIF	in-frame	0	0	0	1	0	0	0	6	0
TRAV21/DV12FTRAJ32FCILRVPEL*N.GKLIFout-of-frame	TRAV21/DV12	F	TRAJ32	F	CILRVPEL*N.GKLIF	out-of-frame	0	0	0	1	0	0	0	0	0
TRAV21/DV12FTRAJ58FCILLVGARHWV*KLSFout-of-frame	TRAV21/DV12	F	TRAJ58	F	CILLVGARHWV*KLSF	out-of-frame	0	0	0	1	0	0	0	0	0
TRAV21/DV12FTRAJ58FCILRGGARHWV*KLSFout-of-frame	TRAV21/DV12	F	TRAJ58	F	CILRGGARHWV*KLSF	out-of-frame	0	0	0	1	0	0	0	0	0
TRAV21/DV12FTRAJ58FCILRGGARHWV*KVAFout-of-frame	TRAV21/DV12	F	TRAJ58	F	CILRGGARHWV*KVAF	out-of-frame	0	0	0	1	0	0	0	0	0
TRAV21/DV12FTRAJ58FCILRVGARHCV*KLSFout-of-frame	TRAV21/DV12	F	TRAJ58	F	CILRVGARHCV*KLSF	out-of-frame	0	0	0	1	0	0	0	0	0
TRAV21/DV12FTRAJ58FCILRVGARHWG*KLSFout-of-frame	TRAV21/DV12	F	TRAJ58	F	CILRVGARHWG*KLSF	out-of-frame	0	0	0	1	0	0	0	0	0
TRAV21/DV12FTRAJ58FCILRVGARHWV*KLSSout-of-frame	TRAV21/DV12	F	TRAJ58	F	CILRVGARHWV*KLSS	out-of-frame	0	0	0	1	0	0	0	0	0
TRAV21/DV12FTRAJ58FCILRVGARHWV*KRSFout-of-frame	TRAV21/DV12	F	TRAJ58	F	CILRVGARHWV*KRSF	out-of-frame	0	0	0	1	0	0	0	0	0
TRAV21/DV12FTRAJ58FCILRVGGRHGV*KLSIout-of-frame	TRAV21/DV12	F	TRAJ58	F	CILRVGGRHGV*KLSI	out-of-frame	0	0	0	1	0	0	0	0	0
TRAV21/DV12FTRAJ58FCILRVWGKALGLSC**Fout-of-frame	TRAV21/DV12	F	TRAJ58	F	CILRVWGKALGLSC**F	out-of-frame	0	0	0	1	0	0	0	0	0
TRAV21/DV12FTRAJ58FCILSLGARRGV*KLTFout-of-frame	TRAV21/DV12	F	TRAJ58	F	CILSLGARRGV*KLTF	out-of-frame	0	0	0	1	0	0	0	0	0
TRAV21/DV12FTRAJ58FCIMRVGARHWV*KPSFout-of-frame	TRAV21/DV12	F	TRAJ58	F	CIMRVGARHWV*KPSF	out-of-frame	0	0	0	1	0	0	0	0	0
TRAV21/DV12FTRAJ58FCIPRVGARHWVEAV*Fout-of-frame	TRAV21/DV12	F	TRAJ58	F	CIPRVGARHWVEAV*F	out-of-frame	0	0	0	1	0	0	0	0	0
TRAV21/DV12FTRAJ58FCIQRVGARHWV*KLSFout-of-frame	TRAV21/DV12	F	TRAJ58	F	CIQRVGARHWV*KLSF	out-of-frame	0	0	0	1	0	0	0	0	0
TRAV21/DV12FTRAJ58FCIVRVGARHWV*KLSFout-of-frame	TRAV21/DV12	F	TRAJ58	F	CIVRVGARHWV*KLSF	out-of-frame	0	0	0	1	0	0	0	0	0
TRAV21/DV12FTRAJ58FCLPRVGARYWLQAV*Fout-of-frame	TRAV21/DV12	F	TRAJ58	F	CLPRVGARYWLQAV*F	out-of-frame	0	0	0	1	0	0	0	0	0
TRAV21/DV12FTRAJ58FCNLRVGARHWV*KLSFout-of-frame	TRAV21/DV12	F	TRAJ58	F	CNLRVGARHWV*KLSF	out-of-frame	0	0	0	1	0	0	0	0	0
TRAV21/DV12FTRAJ58FCNLRVGERHWV*KLSFout-of-frame	TRAV21/DV12	F	TRAJ58	F	CNLRVGERHWV*KLSF	out-of-frame	0	0	0	1	0	0	0	0	0
TRAV21/DV12FTRAJ58FCSLRVGARHWV*KVSLout-of-frame	TRAV21/DV12	F	TRAJ58	F	CSLRVGARHWV*KVSL	out-of-frame	0	0	0	1	0	0	0	0	0
TRAV21/DV12FTRAJ58FGFLRVGARHWI*KLSFout-of-frame	TRAV21/DV12	F	TRAJ58	F	GFLRVGARHWI*KLSF	out-of-frame	0	0	0	1	0	0	0	0	0
TRAV21/DV12FTRAJ58FGILRVGERHWF*KLSFout-of-frame	TRAV21/DV12	F	TRAJ58	F	GILRVGERHWF*KLSF	out-of-frame	0	0	0	1	0	0	0	0	0
TRAV21/DV12FTRAJ58FSILRVGARDWV*KLSFout-of-frame	TRAV21/DV12	F	TRAJ58	F	SILRVGARDWV*KLSF	out-of-frame	0	0	0	1	0	0	0	0	0
TRAV21/DV12FTRAJ58FYILRVGARHWV*KL.Fout-of-frame	TRAV21/DV12	F	TRAJ58	F	YILRVGARHWV*KL.F	out-of-frame	0	0	0	1	0	0	0	0	0
TRAV21/DV12FTRAJ6FCILRVGARHWV*KLSFout-of-frame	TRAV21/DV12	F	TRAJ6	F	CILRVGARHWV*KLSF	out-of-frame	0	0	0	1	0	0	0	0	0
TRAV3-4FTRAJ32FCATSDGSSGNKLIFin-frame	TRAV3-4	F	TRAJ32	F	CATSDGSSGNKLIF	in-frame	0	0	0	1	0	0	1	0	0
TRAV3-4FTRAJ40FCAVSPIQETTIP**Fout-of-frame	TRAV3-4	F	TRAJ40	F	CAVSPIQETTIP**F	out-of-frame	0	0	0	1	0	0	0	0	0
TRAV3-4FTRAJ56F**SSHQATGGNNKLTFout-of-frame	TRAV3-4	F	TRAJ56	F	**SSHQATGGNNKLTF	out-of-frame	0	0	0	1	0	0	0	0	0
TRAV3-4FTRAJ56FCADIRLLEAIIS**TFout-of-frame	TRAV3-4	F	TRAJ56	F	CADIRLLEAIIS**TF	out-of-frame	0	0	0	1	0	0	0	0	0
TRAV3-4FTRAJ56FCAFIGLLEEIISD**Lout-of-frame	TRAV3-4	F	TRAJ56	F	CAFIGLLEEIISD**L	out-of-frame	0	0	0	1	0	0	0	0	0
TRAV3-4FTRAJ56FCAFIRLLEAIIS**TFout-of-frame	TRAV3-4	F	TRAJ56	F	CAFIRLLEAIIS**TF	out-of-frame	0	0	0	1	0	0	0	0	0
TRAV3-4FTRAJ56FCAGIRILEEIIS**TFout-of-frame	TRAV3-4	F	TRAJ56	F	CAGIRILEEIIS**TF	out-of-frame	0	0	0	1	0	0	0	0	0
TRAV3-4FTRAJ56FCAGVRLLEAIIS**TFout-of-frame	TRAV3-4	F	TRAJ56	F	CAGVRLLEAIIS**TF	out-of-frame	0	0	0	1	0	0	0	0	0
TRAV3-4FTRAJ56FCAIIRLLEEIIS**TFout-of-frame	TRAV3-4	F	TRAJ56	F	CAIIRLLEEIIS**TF	out-of-frame	0	0	0	1	0	0	0	0	0
TRAV3-4FTRAJ56FCAQLSGYWGQ*KKLNFout-of-frame	TRAV3-4	F	TRAJ56	F	CAQLSGYWGQ*KKLNF	out-of-frame	0	0	0	1	0	0	0	0	0
TRAV3-4FTRAJ56FCAVFRLLEAVISW**Fout-of-frame	TRAV3-4	F	TRAJ56	F	CAVFRLLEAVISW**F	out-of-frame	0	0	0	1	0	0	0	0	0
TRAV3-4FTRAJ56FCAVHRLLEAIIS**TFout-of-frame	TRAV3-4	F	TRAJ56	F	CAVHRLLEAIIS**TF	out-of-frame	0	0	0	1	0	0	0	0	0
TRAV3-4FTRAJ56FCAVIGLLEAIIS**TFout-of-frame	TRAV3-4	F	TRAJ56	F	CAVIGLLEAIIS**TF	out-of-frame	0	0	0	1	0	0	0	0	0
TRAV3-4FTRAJ56FCAVIGLLEVIIS**TFout-of-frame	TRAV3-4	F	TRAJ56	F	CAVIGLLEVIIS**TF	out-of-frame	0	0	0	1	0	0	0	0	0
TRAV3-4FTRAJ56FCAVIGLPEAIIS**TFout-of-frame	TRAV3-4	F	TRAJ56	F	CAVIGLPEAIIS**TF	out-of-frame	0	0	0	1	0	0	0	0	0
TRAV3-4FTRAJ56FCAVIGLQEAVIS**TFout-of-frame	TRAV3-4	F	TRAJ56	F	CAVIGLQEAVIS**TF	out-of-frame	0	0	0	1	0	0	0	0	0
TRAV3-4FTRAJ56FCAVIRLLEAIIS.LWout-of-frame	TRAV3-4	F	TRAJ56	F	CAVIRLLEAIIS.LW	out-of-frame	0	0	0	1	0	0	0	0	0
TRAV3-4FTRAJ56FCAVIRLLEAIIS**TLout-of-frame	TRAV3-4	F	TRAJ56	F	CAVIRLLEAIIS**TL	out-of-frame	0	0	0	1	0	0	0	0	0
TRAV3-4FTRAJ56FCAVIRLLEAIIS**TVout-of-frame	TRAV3-4	F	TRAJ56	F	CAVIRLLEAIIS**TV	out-of-frame	0	0	0	1	0	0	0	0	0
TRAV3-4FTRAJ56FCAVIRLLEAILS**TFout-of-frame	TRAV3-4	F	TRAJ56	F	CAVIRLLEAILS**TF	out-of-frame	0	0	0	1	0	0	0	0	0
TRAV3-4FTRAJ56FCAVIRLLEAIMSR**Fout-of-frame	TRAV3-4	F	TRAJ56	F	CAVIRLLEAIMSR**F	out-of-frame	0	0	0	1	0	0	0	0	0
TRAV3-4FTRAJ56FCAVIRLLEAIRS**TFout-of-frame	TRAV3-4	F	TRAJ56	F	CAVIRLLEAIRS**TF	out-of-frame	0	0	0	1	0	0	0	0	0
TRAV3-4FTRAJ56FCAVIRLLEAKIS**TFout-of-frame	TRAV3-4	F	TRAJ56	F	CAVIRLLEAKIS**TF	out-of-frame	0	0	0	1	0	0	0	0	0
TRAV3-4FTRAJ56FCAVIRLLEATIS**TFout-of-frame	TRAV3-4	F	TRAJ56	F	CAVIRLLEATIS**TF	out-of-frame	0	0	0	1	0	0	0	0	0
TRAV3-4FTRAJ56FCAVIRLLEGIIS**TFout-of-frame	TRAV3-4	F	TRAJ56	F	CAVIRLLEGIIS**TF	out-of-frame	0	0	0	1	0	0	0	0	0
TRAV3-4FTRAJ56FCAVIRLLETVIS**TFout-of-frame	TRAV3-4	F	TRAJ56	F	CAVIRLLETVIS**TF	out-of-frame	0	0	0	1	0	0	0	0	0
TRAV3-4FTRAJ56FCAVIRLLGAIISW**Fout-of-frame	TRAV3-4	F	TRAJ56	F	CAVIRLLGAIISW**F	out-of-frame	0	0	0	1	0	0	0	0	0
TRAV3-4FTRAJ56FCAVIRLMEAIIS**TVout-of-frame	TRAV3-4	F	TRAJ56	F	CAVIRLMEAIIS**TV	out-of-frame	0	0	0	1	0	0	0	0	0
TRAV3-4FTRAJ56FCAVIRLVEVIIS**TFout-of-frame	TRAV3-4	F	TRAJ56	F	CAVIRLVEVIIS**TF	out-of-frame	0	0	0	1	0	0	0	0	0
TRAV3-4FTRAJ56FCAVIRPLEAIIS**TFout-of-frame	TRAV3-4	F	TRAJ56	F	CAVIRPLEAIIS**TF	out-of-frame	0	0	0	1	0	0	0	0	0
TRAV3-4FTRAJ56FCAVIRRLEAIRS**TVout-of-frame	TRAV3-4	F	TRAJ56	F	CAVIRRLEAIRS**TV	out-of-frame	0	0	0	1	0	0	0	0	0
TRAV3-4FTRAJ56FCAVIRRLEAVKS**TFout-of-frame	TRAV3-4	F	TRAJ56	F	CAVIRRLEAVKS**TF	out-of-frame	0	0	0	1	0	0	0	0	0
TRAV3-4FTRAJ56FCAVIRRMEAIIS**TFout-of-frame	TRAV3-4	F	TRAJ56	F	CAVIRRMEAIIS**TF	out-of-frame	0	0	0	1	0	0	0	0	0
TRAV3-4FTRAJ56FCAVIRRREAIIS**TFout-of-frame	TRAV3-4	F	TRAJ56	F	CAVIRRREAIIS**TF	out-of-frame	0	0	0	1	0	0	0	0	0
TRAV3-4FTRAJ56FCAVLKLLEEIIS**TFout-of-frame	TRAV3-4	F	TRAJ56	F	CAVLKLLEEIIS**TF	out-of-frame	0	0	0	1	0	0	0	0	0
TRAV3-4FTRAJ56FCAVLRLLEAIIS**TFout-of-frame	TRAV3-4	F	TRAJ56	F	CAVLRLLEAIIS**TF	out-of-frame	0	0	0	1	0	0	0	0	0
TRAV3-4FTRAJ56FCAVLRLLGAIIS**TFout-of-frame	TRAV3-4	F	TRAJ56	F	CAVLRLLGAIIS**TF	out-of-frame	0	0	0	1	0	0	0	0	0
TRAV3-4FTRAJ56FCAVNRLLEAIIS**TFout-of-frame	TRAV3-4	F	TRAJ56	F	CAVNRLLEAIIS**TF	out-of-frame	0	0	0	1	0	0	0	0	0
TRAV3-4FTRAJ56FCAVNRLLEAVIS**TFout-of-frame	TRAV3-4	F	TRAJ56	F	CAVNRLLEAVIS**TF	out-of-frame	0	0	0	1	0	0	0	0	0
TRAV3-4FTRAJ56FCAVNRRLVAIISI**Yout-of-frame	TRAV3-4	F	TRAJ56	F	CAVNRRLVAIISI**Y	out-of-frame	0	0	0	1	0	0	0	0	0
TRAV3-4FTRAJ56FCAVSGVLEAIIS**TFout-of-frame	TRAV3-4	F	TRAJ56	F	CAVSGVLEAIIS**TF	out-of-frame	0	0	0	1	0	0	0	0	0
TRAV3-4FTRAJ56FCAVTRLLEAIIS**TFout-of-frame	TRAV3-4	F	TRAJ56	F	CAVTRLLEAIIS**TF	out-of-frame	0	0	0	1	0	0	0	0	0
TRAV3-4FTRAJ56FCAVVRLLGAIIS**TFout-of-frame	TRAV3-4	F	TRAJ56	F	CAVVRLLGAIIS**TF	out-of-frame	0	0	0	1	0	0	0	0	0
TRAV3-4FTRAJ56FCEVIRLLEAIIS**TFout-of-frame	TRAV3-4	F	TRAJ56	F	CEVIRLLEAIIS**TF	out-of-frame	0	0	0	1	0	0	0	0	0
TRAV3-4FTRAJ56FCGVIRLLEAIIS**TFout-of-frame	TRAV3-4	F	TRAJ56	F	CGVIRLLEAIIS**TF	out-of-frame	0	0	0	1	0	0	0	0	0
TRAV3-4FTRAJ56FCPVIRLLEAIIS**TFout-of-frame	TRAV3-4	F	TRAJ56	F	CPVIRLLEAIIS**TF	out-of-frame	0	0	0	1	0	0	0	0	0
TRAV3-4FTRAJ56FCSHRDNGGNNKLTFin-frame	TRAV3-4	F	TRAJ56	F	CSHRDNGGNNKLTF	in-frame	0	0	0	1	0	0	0	0	0
TRAV3-4FTRAJ56FCVVIRLLEAIIS**TFout-of-frame	TRAV3-4	F	TRAJ56	F	CVVIRLLEAIIS**TF	out-of-frame	0	0	0	1	0	0	0	0	0
TRAV3-4FTRAJ56FGAVVRLMEAMRS**TFout-of-frame	TRAV3-4	F	TRAJ56	F	GAVVRLMEAMRS**TF	out-of-frame	0	0	0	1	0	0	0	0	0
TRAV3-4FTRAJ56FHAVISLLEAIKT**TFout-of-frame	TRAV3-4	F	TRAJ56	F	HAVISLLEAIKT**TF	out-of-frame	0	0	0	1	0	0	0	0	0
TRAV3-4FTRAJ56FRAVIRLLEAIIS**TFout-of-frame	TRAV3-4	F	TRAJ56	F	RAVIRLLEAIIS**TF	out-of-frame	0	0	0	1	0	0	0	0	0
TRAV3-4FTRAJ56FSAVIGVLEAIGS**TLout-of-frame	TRAV3-4	F	TRAJ56	F	SAVIGVLEAIGS**TL	out-of-frame	0	0	0	1	0	0	0	0	0
TRAV3-4FTRAJ56FSAVIRLLEAIIS**NFout-of-frame	TRAV3-4	F	TRAJ56	F	SAVIRLLEAIIS**NF	out-of-frame	0	0	0	1	0	0	0	0	0
TRAV3-4FTRAJ56FSAVIRLLEAIIS**TFout-of-frame	TRAV3-4	F	TRAJ56	F	SAVIRLLEAIIS**TF	out-of-frame	0	0	0	1	0	0	0	0	0
TRAV3-4FTRAJ6FCAAGGNYKPTFin-frame	TRAV3-4	F	TRAJ6	F	CAAGGNYKPTF	in-frame	0	0	0	1	0	0	1	0	0
TRAV3D-3FTRAJ19ORFCL**RGS.YDAEFPLFFFHKFSSout-of-frame	TRAV3D-3	F	TRAJ19	ORF	CL**RGS.YDAEFPLFFFHKFSS	out-of-frame	0	0	0	1	0	0	0	0	0
TRAV3D-3FTRAJ27FCAGRRRMPVMIN**TFout-of-frame	TRAV3D-3	F	TRAJ27	F	CAGRRRMPVMIN**TF	out-of-frame	0	0	0	1	0	0	0	0	0
TRAV3D-3FTRAJ30F**SSQGTNAYKVIFout-of-frame	TRAV3D-3	F	TRAJ30	F	**SSQGTNAYKVIF	out-of-frame	0	0	0	1	0	0	0	0	0
TRAV3D-3FTRAJ30FCAFRAPMLTKS**Fout-of-frame	TRAV3D-3	F	TRAJ30	F	CAFRAPMLTKS**F	out-of-frame	0	0	0	1	0	0	0	0	0
[truncated: 110,914 more rows]
