# Supplementary material for: A distinct antigen presentation pathway drives potent T cell immunity in lipid nanoparticle–based mRNA vaccines
Source: Sci Adv. 2026 Jul 17;12(29):eaec7827. doi: 10.1126/sciadv.aec7827 (PMC13378541; doi:10.1126/sciadv.aec7827)
Supplement: Supplementary file 2 — Data S1 and S2 [file sciadv.aec7827_data_s1_and_s2.zip › aec7827_data_s2.csv]

name	col1	col2	col3	col4	col5	col6	Tota_GFP.CD8_1	Tota_GFP.CD8_2	Tota_GFP.CD8_3	mRNA_TetPos_D14_1	mRNA_TetPos_D14_2	mRNA_TetPos_D14_3	PolyIC_TetPos_D14_1	PolyIC_TetPos_D14_2	PolyIC_TetPos_D14_3
TRAV5D-4FTRAJ32FCAASDGSSGNKLIFin-frame	TRAV5D-4	FALSE	TRAJ32	FALSE	CAASDGSSGNKLIF	in-frame	0.253703944	0.186158563	0.615501809	30.11955769	32.74784527	33.96716897	20.10275745	53.4391625	47.33172073
TRAV5N-4FTRAJ32FCAASDGSSGNKLIFin-frame	TRAV5N-4	FALSE	TRAJ32	FALSE	CAASDGSSGNKLIF	in-frame	0.024566403	0.08760403	0.280327557	13.70235935	12.44332339	6.935943245	15.31085976	7.550174669	7.010881127
TRAV14N-1FTRAJ6FCASGGNYKPTFin-frame	TRAV14N-1	FALSE	TRAJ6	FALSE	CASGGNYKPTF	in-frame	0.02143977	0	0	2.144180216	2.004615825	0.150173476	0.366674059	1.174737996	0.430990332
TRAV14N-1FTRAJ6FCAAGGNYKPTFin-frame	TRAV14N-1	FALSE	TRAJ6	FALSE	CAAGGNYKPTF	in-frame	0.030819669	0.020905507	0.056370215	1.987015174	3.820309628	3.881725441	3.115990242	4.943260954	0.000787917
TRAV14N-1FTRAJ6FCAVGGNYKPTFin-frame	TRAV14N-1	FALSE	TRAJ6	FALSE	CAVGGNYKPTF	in-frame	0	0	0	1.949594926	1.079408521	2.407954016	1.642640645	3.449437176	3.462893072
TRAV19FTRAJ43FCAAGAMGNNAPRFin-frame	TRAV19	FALSE	TRAJ43	FALSE	CAAGAMGNNAPRF	in-frame	0	0	0	1.817688551	0	0	0	0	0
TRAV9N-3FTRAJ11FCAVSSDSGYNKLTFin-frame	TRAV9N-3	FALSE	TRAJ11	FALSE	CAVSSDSGYNKLTF	in-frame	0.044666187	0.072671525	0	1.491196887	0	0	0	0	0
TRAV12-3FTRAJ40FCALRDTGNYKYVFin-frame	TRAV12-3	FALSE	TRAJ40	FALSE	CALRDTGNYKYVF	in-frame	0	0	0	1.408872341	0	0	0	0	0
TRAV8N-2FTRAJ9FCATDDMGYKLTFin-frame	TRAV8N-2	FALSE	TRAJ9	FALSE	CATDDMGYKLTF	in-frame	0.075932518	0.018914506	0.06855837	1.2217711	0.607614068	3.505773911	7.379315443	0	0.535783228
TRAV14N-1FTRAJ26FCAASANQGLTFin-frame	TRAV14N-1	FALSE	TRAJ26	FALSE	CAASANQGLTF	in-frame	0	0	0	1.144124086	0	0	0.002217787	0.003424892	0
TRAV14D-1FTRAJ6FCAAGGNYKPTFin-frame	TRAV14D-1	FALSE	TRAJ6	FALSE	CAAGGNYKPTF	in-frame	0.000446662	0	0	1.025314798	0.121522814	0.573766247	0.011828195	0.2825536	0
TRAV14D-1FTRAJ31FCAAGVSNNRIFFin-frame	TRAV14D-1	FALSE	TRAJ31	FALSE	CAAGVSNNRIFF	in-frame	0	0	0	0.992572081	0.150116417	0.645228108	0	0.937278809	0
TRAV19FTRAJ27FCAAADNTNTGKLTFin-frame	TRAV19	FALSE	TRAJ27	FALSE	CAAADNTNTGKLTF	in-frame	0	0.034842512	0	0.989765562	0	0	0	0	0
TRAV8-2FTRAJ49FCATPPNTGYQNFYFin-frame	TRAV8-2	FALSE	TRAJ49	FALSE	CATPPNTGYQNFYF	in-frame	0	0	0	0.975732969	0	0	0	0	0
TRAV12D-1FTRAJ31FCALSEGSNNRIFFin-frame	TRAV12D-1	FALSE	TRAJ31	FALSE	CALSEGSNNRIFF	in-frame	0.060746015	0.073667025	0.207198629	0.973861957	0	0	0	0	0
TRAV7N-4FTRAJ30FCATDTNAYKVIFin-frame	TRAV7N-4	FALSE	TRAJ30	FALSE	CATDTNAYKVIF	in-frame	0	0.013937005	0	0.870956274	0	0	0	0	0
TRAV5N-4FTRAJ32FCAADDGSSGNKLIFin-frame	TRAV5N-4	FALSE	TRAJ32	FALSE	CAADDGSSGNKLIF	in-frame	0	0	0	0.827922989	0	0.136709647	0	0.018836907	0.744581104
TRAV5D-4FTRAJ32FCAASDGSSDNKLIFin-frame	TRAV5D-4	FALSE	TRAJ32	FALSE	CAASDGSSDNKLIF	in-frame	0.001786647	0.0009955	0.001523519	0.825116471	0.952779707	0.083890011	0.043616471	0.11302144	0.078791651
TRAV14D-1FTRAJ31FCAASSNNRIFFin-frame	TRAV14D-1	FALSE	TRAJ31	FALSE	CAASSNNRIFF	in-frame	0.16928485	0.195118066	0.117310988	0.77834116	0.987500511	0	0.523397649	0	0
TRAV14N-1FTRAJ6FCATGGNYKPTFin-frame	TRAV14N-1	FALSE	TRAJ6	FALSE	CATGGNYKPTF	in-frame	0	0	0	0.734372369	0.302275234	0.871006162	0.001478524	0.003995707	0.000787917
TRAV14N-1FTRAJ33FCAASDNYQLIWin-frame	TRAV14N-1	FALSE	TRAJ33	FALSE	CAASDNYQLIW	in-frame	0	0	0.00076176	0.654854342	0.98341571	3.768836414	4.017890146	1.640523324	4.194867512
TRAV17FTRAJ6FCALLTSGGNYKPTFin-frame	TRAV17	FALSE	TRAJ6	FALSE	CALLTSGGNYKPTF	in-frame	0	0	0	0.632402193	0	0	0	0	0
TRAV19FTRAJ42FCAAGAHSGGSNAKLTFin-frame	TRAV19	FALSE	TRAJ42	FALSE	CAAGAHSGGSNAKLTF	in-frame	0	0.063712022	0	0.612756563	0	0	0	0	0
TRAV5D-4FTRAJ6FCAAGGNYKPTFin-frame	TRAV5D-4	FALSE	TRAJ6	FALSE	CAAGGNYKPTF	in-frame	0	0	0	0.549142141	0.038805604	1.20138781	0.011088933	0.017124461	0
TRAV5N-4FTRAJ32FCAANGGSSGNKLIFin-frame	TRAV5N-4	FALSE	TRAJ32	FALSE	CAANGGSSGNKLIF	in-frame	0	0	0	0.444365446	0.024508803	0.022784941	0	0	0
TRAV14N-1FTRAJ6FCAGGGNYKPTFin-frame	TRAV14N-1	FALSE	TRAJ6	FALSE	CAGGGNYKPTF	in-frame	0	0.017919006	0	0.36952495	1.008945713	0.003107037	0.005174836	0.005137338	0.005515416
TRAV5N-4FTRAJ32FCAASDGSSDNKLIFin-frame	TRAV5N-4	FALSE	TRAJ32	FALSE	CAASDGSSDNKLIF	in-frame	0.000446662	0	0.00076176	0.345201789	0.302275234	0.018642225	0.031049013	0.018836907	0.010242915
TRAV16D/DV11FTRAJ57FCAMRENQGGSAKLIFin-frame	TRAV16D/DV11	FALSE	TRAJ57	FALSE	CAMRENQGGSAKLIF	in-frame	1.577609734	0.876040298	0.984193487	0.333040208	0	0	0	0	0
TRAV14N-1FTRAJ6FCAPGGNYKPTFin-frame	TRAV14N-1	FALSE	TRAJ6	FALSE	CAPGGNYKPTF	in-frame	0	0	0	0.331169196	0.0010212	0.001035679	0.000739262	0	1.29218308
TRAV5D-4FTRAJ32FCAADDGSSGNKLIFin-frame	TRAV5D-4	FALSE	TRAJ32	FALSE	CAADDGSSGNKLIF	in-frame	0	0	0	0.319943121	0	0.912433328	0	0.649017056	0.008667082
TRAV14N-3FTRAJ26FCAAGDYAQGLTFin-frame	TRAV14N-3	FALSE	TRAJ26	FALSE	CAAGDYAQGLTF	in-frame	0	0.034842512	0	0.297490972	0	0.745688986	0	0.143274654	2.087978758
TRAV5N-4FTRAJ32FCAAGDGSSGNKLIFin-frame	TRAV5N-4	FALSE	TRAJ32	FALSE	CAAGDGSSGNKLIF	in-frame	0	0	0	0.28813591	0.005106001	0.003107037	0.003696311	0.952690824	0.120551226
TRAV5D-4FTRAJ32FCAANCGSSGNKLIFin-frame	TRAV5D-4	FALSE	TRAJ32	FALSE	CAANCGSSGNKLIF	in-frame	0	0	0	0.264748255	0.220579225	0	0	0	0.534995312
TRAV7-5FTRAJ40FCAVFNTGNYKYVFin-frame	TRAV7-5	FALSE	TRAJ40	FALSE	CAVFNTGNYKYVF	in-frame	0	0	0	0.246973637	0	0	0	0	0
TRAV7D-5FTRAJ45FCAVSMGAGGADRLTFin-frame	TRAV7D-5	FALSE	TRAJ45	FALSE	CAVSMGAGGADRLTF	in-frame	0	0	0	0.222650476	0	0	0	0	0
TRAV14N-1FTRAJ32FCAASDGSSGNKLIFin-frame	TRAV14N-1	FALSE	TRAJ32	FALSE	CAASDGSSGNKLIF	in-frame	0.000893324	0	0.00076176	0.22171497	0.26449083	0.222671017	0.166333999	0.281411969	0.147340388
TRAV14N-1FTRAJ37FCEGTGNTGKLIFin-frame	TRAV14N-1	FALSE	TRAJ37	FALSE	CEGTGNTGKLIF	in-frame	0	0	0	0.203004846	0	0.419450054	0	0	0
TRAV5D-4FTRAJ32FCAANGGSSGNKLIFin-frame	TRAV5D-4	FALSE	TRAJ32	FALSE	CAANGGSSGNKLIF	in-frame	0	0	0	0.180552697	0.416649647	0.771580964	0.000739262	0.000570815	0
TRAV14N-1FTRAJ33FCAAGDNYQLIWin-frame	TRAV14N-1	FALSE	TRAJ33	FALSE	CAAGDNYQLIW	in-frame	0	0	0	0.160907067	0.614762469	1.469628709	0.032527538	0	0
TRAV5D-4FTRAJ32FCAASDGSSSNKLIFin-frame	TRAV5D-4	FALSE	TRAJ32	FALSE	CAASDGSSSNKLIF	in-frame	0.000893324	0	0.00076176	0.094486126	0.123565214	0.068354824	0.045834257	0.036532183	0.027577078
TRAV9D-4FTRAJ48FCAVSTNYGNEKITFin-frame	TRAV9D-4	FALSE	TRAJ48	FALSE	CAVSTNYGNEKITF	in-frame	0	0	0	0.090744102	0	0	0	0	0
TRAV9-2FTRAJ48FCAASMDYGNEKITFin-frame	TRAV9-2	FALSE	TRAJ48	FALSE	CAASMDYGNEKITF	in-frame	0	0	0	0.085131064	0	0	0	0	0
TRAV5D-4FTRAJ32FCAAGDGSSGNKLIFin-frame	TRAV5D-4	FALSE	TRAJ32	FALSE	CAAGDGSSGNKLIF	in-frame	0.000446662	0	0.019805751	0.076711509	0.009190801	0.018642225	0.011088933	0.171244606	0.029152911
TRAV5D-4FTRAJ32FWAASDGSSGNKLIFin-frame	TRAV5D-4	FALSE	TRAJ32	FALSE	WAASDGSSGNKLIF	in-frame	0	0	0.00076176	0.074840496	0.057187206	0.027963337	0.015524507	0.053656643	0.040971659
TRAV14N-1FTRAJ6FCASGGSYKPTFin-frame	TRAV14N-1	FALSE	TRAJ6	FALSE	CASGGSYKPTF	in-frame	0	0	0	0.06642094	0.043911605	0	0.000739262	0	0.000787917
TRAV5D-4FTRAJ32FCAASDGGSGNKLIFin-frame	TRAV5D-4	FALSE	TRAJ32	FALSE	CAASDGGSGNKLIF	in-frame	0	0	0	0.064549928	0.082717209	0.02382062	0.017742293	0.05651072	0.094549981
TRAV5D-4FTRAJ32FCATSDGSSGNKLIFin-frame	TRAV5D-4	FALSE	TRAJ32	FALSE	CATSDGSSGNKLIF	in-frame	0.001339986	0	0.00076176	0.063614422	0.071484008	0.099425198	0.065794337	0.132429162	0.095337898
TRAV10FTRAJ56FCAATRATGGNNKLTFin-frame	TRAV10	FALSE	TRAJ56	FALSE	CAATRATGGNNKLTF	in-frame	0	0	0	0.059872397	0	0	0	0	0
TRAV19FTRAJ43FCAAGAMGSNAPRFin-frame	TRAV19	FALSE	TRAJ43	FALSE	CAAGAMGSNAPRF	in-frame	0	0	0	0.058936891	0	0	0	0	0
TRAV14D-1FTRAJ32FCAASDGSSGNKLIFin-frame	TRAV14D-1	FALSE	TRAJ32	FALSE	CAASDGSSGNKLIF	in-frame	0	0	0	0.058001385	0.017360402	0.02382062	0.029570489	0.02454506	0.005515416
TRAV14N-1FTRAJ6FCAVGGSYKPTFin-frame	TRAV14N-1	FALSE	TRAJ6	FALSE	CAVGGSYKPTF	in-frame	0	0	0	0.058001385	0.033699604	0.001035679	0.000739262	0.000570815	0.001575833
TRAV5N-4FTRAJ6FCAAGGNYKPTFin-frame	TRAV5N-4	FALSE	TRAJ6	FALSE	CAAGGNYKPTF	in-frame	0	0	0	0.053323854	0.015318002	0.027963337	0.008871147	0.003995707	0
TRAV14N-1FTRAJ6FCAAGGSYKPTFin-frame	TRAV14N-1	FALSE	TRAJ6	FALSE	CAAGGSYKPTF	in-frame	0.000446662	0	0	0.052388347	0.09190801	0.001035679	0.001478524	0.002854077	0
TRAV5D-4FTRAJ32FCAANTGSSGNKLIFin-frame	TRAV5D-4	FALSE	TRAJ32	FALSE	CAANTGSSGNKLIF	in-frame	0	0	0	0.04677531	0	0	0	0	0
TRAV5D-4FTRAJ32FCAVSDGSSGNKLIFin-frame	TRAV5D-4	FALSE	TRAJ32	FALSE	CAVSDGSSGNKLIF	in-frame	0.000446662	0	0.001523519	0.043033285	0.015318002	0.015535187	0.028831226	0.019407722	0.022061662
TRAV21/DV12FTRAJ16FCILRVSLQVARSWFWin-frame	TRAV21/DV12	FALSE	TRAJ16	FALSE	CILRVSLQVARSWFW	in-frame	0	0	0	0.040226767	0	0	0	0	0
TRAV5D-4FTRAJ48FCAASGNYGNEKITFin-frame	TRAV5D-4	FALSE	TRAJ48	FALSE	CAASGNYGNEKITF	in-frame	0	0	0	0.039291261	0	0	0	0	0
TRAV5N-4FTRAJ32FCAASDGGSGNKLIFin-frame	TRAV5N-4	FALSE	TRAJ32	FALSE	CAASDGGSGNKLIF	in-frame	0	0	0	0.038355754	0.045954005	0.008285433	0.028831226	0.011416307	0.425474917
TRAV5N-4FTRAJ32FCAASDGSSSNKLIFin-frame	TRAV5N-4	FALSE	TRAJ32	FALSE	CAASDGSSSNKLIF	in-frame	0	0	0	0.038355754	0.024508803	0.021749262	0.024395653	0.009703861	0.008667082
TRAV9N-3FTRAJ11FCAVSSDSGCNKLTFin-frame	TRAV9N-3	FALSE	TRAJ11	FALSE	CAVSSDSGCNKLTF	in-frame	0	0	0	0.037420248	0	0	0	0	0
TRAV5D-4FTRAJ32FCAARDGSSGNKLIFin-frame	TRAV5D-4	FALSE	TRAJ32	FALSE	CAARDGSSGNKLIF	in-frame	0	0	0.00076176	0.035549236	0.042890405	0.053855316	0.025134915	0.038244629	0.029152911
TRAV5D-4FTRAJ32FCAASDESSGNKLIFin-frame	TRAV5D-4	FALSE	TRAJ32	FALSE	CAASDESSGNKLIF	in-frame	0.000446662	0	0	0.035549236	0.018381602	0.018642225	0.007392622	0.017124461	0.012606664
TRAV5D-4FTRAJ32FCAASEGSSGNKLIFin-frame	TRAV5D-4	FALSE	TRAJ32	FALSE	CAASEGSSGNKLIF	in-frame	0	0	0	0.034613729	0.025530003	0.028999016	0.012567458	0.019407722	0.01812208
TRAV12-3FTRAJ40FCALRDTGSYKYVFin-frame	TRAV12-3	FALSE	TRAJ40	FALSE	CALRDTGSYKYVF	in-frame	0	0	0	0.033678223	0	0	0	0	0
TRAV8N-2FTRAJ9FCATDDMDYKLTFin-frame	TRAV8N-2	FALSE	TRAJ9	FALSE	CATDDMDYKLTF	in-frame	0	0	0	0.033678223	0.011233201	0.004142717	0.011828195	0	0.000787917
TRAV14-1FTRAJ32FCAASDGSSGNKLIFin-frame	TRAV14-1	FALSE	TRAJ32	FALSE	CAASDGSSGNKLIF	in-frame	0	0	0	0.032742717	0.0030636	0.010356791	0.000739262	0.000570815	0
TRAV5D-4FTRAJ32FCAASDGSSGNKRIFin-frame	TRAV5D-4	FALSE	TRAJ32	FALSE	CAASDGSSGNKRIF	in-frame	0.000893324	0	0.00076176	0.032742717	0.035742004	0.031070374	0.014045982	0.048519305	0.024425412
TRAV5N-4FTRAJ32FCATSDGSSGNKLIFin-frame	TRAV5N-4	FALSE	TRAJ32	FALSE	CATSDGSSGNKLIF	in-frame	0	0	0	0.031807211	0.025530003	0.066283465	0.093886301	0.016553645	0.017334163
TRAV5D-4FTRAJ32FCTASDGSSGNKLIFin-frame	TRAV5D-4	FALSE	TRAJ32	FALSE	CTASDGSSGNKLIF	in-frame	0	0	0	0.030871705	0.016339202	0.022784941	0.009610409	0.038815444	0.020485829
TRAV5D-4FTRAJ32FCAASDGRSGNKLIFin-frame	TRAV5D-4	FALSE	TRAJ32	FALSE	CAASDGRSGNKLIF	in-frame	0.000446662	0	0.001523519	0.028065186	0.038805604	0.043498524	0.024395653	0.025686691	0.029152911
TRAV14N-1FTRAJ6FCATGGSYKPTFin-frame	TRAV14N-1	FALSE	TRAJ6	FALSE	CATGGSYKPTF	in-frame	0	0	0	0.02712968	0.0040848	0.002071358	0	0	0
TRAV5D-4FTRAJ32FCAASDRSSGNKLIFin-frame	TRAV5D-4	FALSE	TRAJ32	FALSE	CAASDRSSGNKLIF	in-frame	0	0	0	0.02712968	0.030636003	0.022784941	0.011828195	0.019978537	0.014970414
TRAV14D-1FTRAJ31FCAASSSNRIFFin-frame	TRAV14D-1	FALSE	TRAJ31	FALSE	CAASSSNRIFF	in-frame	0	0	0	0.025258667	0.028593603	0	0.000739262	0	0
TRAV5N-4FTRAJ32FWAASDGSSGNKLIFin-frame	TRAV5N-4	FALSE	TRAJ32	FALSE	WAASDGSSGNKLIF	in-frame	0	0	0	0.025258667	0.015318002	0.004142717	0.009610409	0.009703861	0.01575833
TRAV5D-4FTRAJ32FCVASDGSSGNKLIFin-frame	TRAV5D-4	FALSE	TRAJ32	FALSE	CVASDGSSGNKLIF	in-frame	0	0	0.00076176	0.025258667	0.028593603	0.027963337	0.025134915	0.038815444	0.040183742
TRAV14D-1FTRAJ6FCAAGGSYKPTFin-frame	TRAV14D-1	FALSE	TRAJ6	FALSE	CAAGGSYKPTF	in-frame	0	0	0	0.024323161	0.0030636	0	0	0	0
TRAV17FTRAJ32FCAASDGSSGNKLIFin-frame	TRAV17	FALSE	TRAJ32	FALSE	CAASDGSSGNKLIF	in-frame	0	0	0	0.024323161	0.005106001	0	0	0	0
TRAV5D-4FTRAJ32FCAASDGSSGKKLIFin-frame	TRAV5D-4	FALSE	TRAJ32	FALSE	CAASDGSSGKKLIF	in-frame	0	0	0	0.024323161	0.024508803	0.008285433	0.002957049	0.009133046	0.009454998
TRAV5N-4FTRAJ32FCAADDGSSDNKLIFin-frame	TRAV5N-4	FALSE	TRAJ32	FALSE	CAADDGSSDNKLIF	in-frame	0	0	0	0.024323161	0	0.002071358	0	0	0.000787917
TRAV8-2FTRAJ49FCATPPNTGCQNFYFin-frame	TRAV8-2	FALSE	TRAJ49	FALSE	CATPPNTGCQNFYF	in-frame	0	0	0	0.024323161	0	0	0	0	0
TRAV5D-4FTRAJ32FCAESDGSSGNKLIFin-frame	TRAV5D-4	FALSE	TRAJ32	FALSE	CAESDGSSGNKLIF	in-frame	0.000893324	0	0	0.024323161	0.023487603	0.011392471	0.011088933	0.022832614	0.026789161
TRAV12D-1FTRAJ31FCALSEGSSNRIFFin-frame	TRAV12D-1	FALSE	TRAJ31	FALSE	CALSEGSSNRIFF	in-frame	0	0	0	0.023387655	0	0	0	0	0
TRAV14N-1FTRAJ26FCAASASQGLTFin-frame	TRAV14N-1	FALSE	TRAJ26	FALSE	CAASASQGLTF	in-frame	0	0	0	0.023387655	0.482006454	0	0.000739262	0	0
TRAV14N-1FTRAJ33FCAASDSYQLIWin-frame	TRAV14N-1	FALSE	TRAJ33	FALSE	CAASDSYQLIW	in-frame	0	0	0	0.022452149	0.027572403	0.002071358	0.000739262	0.001712446	0.003151666
TRAV19FTRAJ32FCAASDGSSGNKLIFin-frame	TRAV19	FALSE	TRAJ32	FALSE	CAASDGSSGNKLIF	in-frame	0	0	0	0.022452149	0.0040848	0.010356791	0	0.025115876	0.022061662
TRAV5D-4FTRAJ32FCAASGGSSGNKLIFin-frame	TRAV5D-4	FALSE	TRAJ32	FALSE	CAASGGSSGNKLIF	in-frame	0	0	0	0.022452149	0.029614803	0.026927658	0.010349671	0.023403429	0.017334163
TRAV14D-1FTRAJ31FCAAGVSSNRIFFin-frame	TRAV14D-1	FALSE	TRAJ31	FALSE	CAAGVSSNRIFF	in-frame	0	0	0	0.021516643	0.0020424	0	0	0	0
TRAV5N-4FTRAJ32FCAASDGRSGNKLIFin-frame	TRAV5N-4	FALSE	TRAJ32	FALSE	CAASDGRSGNKLIF	in-frame	0	0	0	0.021516643	0.014296802	0.011392471	0.021438604	0.00856223	0.012606664
TRAV5D-4FTRAJ32FCAASDGSSGNKLILin-frame	TRAV5D-4	FALSE	TRAJ32	FALSE	CAASDGSSGNKLIL	in-frame	0	0	0.00076176	0.021516643	0.020424002	0.030034695	0.018481555	0.082197411	0.081155401
TRAV14D-3/DV8FTRAJ32FCAASDGSSGNKLIFin-frame	TRAV14D-3/DV8	FALSE	TRAJ32	FALSE	CAASDGSSGNKLIF	in-frame	0	0	0	0.020581136	0.015318002	0.004142717	0.017003031	0.001712446	0
TRAV14N-1FTRAJ33FCVASDNYQLIWin-frame	TRAV14N-1	FALSE	TRAJ33	FALSE	CVASDNYQLIW	in-frame	0	0	0	0.020581136	0.0020424	0.004142717	0.001478524	0.001141631	0.003151666
TRAV5D-4FTRAJ32FCAASDGSSGNELIFin-frame	TRAV5D-4	FALSE	TRAJ32	FALSE	CAASDGSSGNELIF	in-frame	0	0	0	0.01964563	0.015318002	0.009321112	0.003696311	0.022261799	0.026789161
TRAV5D-4FTRAJ32FCAASDGSSGSKLIFin-frame	TRAV5D-4	FALSE	TRAJ32	FALSE	CAASDGSSGSKLIF	in-frame	0	0	0	0.01964563	0.017360402	0.006214075	0.945516375	0.006849784	0.010242915
TRAV5D-4FTRAJ32FCAASDGSSGNKPIFin-frame	TRAV5D-4	FALSE	TRAJ32	FALSE	CAASDGSSGNKPIF	in-frame	0	0	0	0.018710124	0.029614803	0.041427166	0.01330672	0.035390552	0.024425412
TRAV5D-4FTRAJ32FCAASDGNSGNKLIFin-frame	TRAV5D-4	FALSE	TRAJ32	FALSE	CAASDGNSGNKLIF	in-frame	0	0	0.00076176	0.018710124	0.026551203	0.020713583	0.01330672	0.022832614	0.030728744
TRAV4-4/DV10FTRAJ32FCAASDGSSGNKLIFin-frame	TRAV4-4/DV10	FALSE	TRAJ32	FALSE	CAASDGSSGNKLIF	in-frame	0	0	0	0.017774618	0.037784404	0.018642225	0	0.002854077	0
TRAV5D-4FTRAJ32FCDASDGSSGNKLIFin-frame	TRAV5D-4	FALSE	TRAJ32	FALSE	CDASDGSSGNKLIF	in-frame	0	0	0	0.017774618	0.018381602	0.011392471	0.004435573	0.005137338	0.005515416
TRAV5D-4FTRAJ32FCAASDGSRGNKLIFin-frame	TRAV5D-4	FALSE	TRAJ32	FALSE	CAASDGSRGNKLIF	in-frame	0	0	0.002285279	0.017774618	0.024508803	0.039355808	0.031788275	0.025115876	0.026001245
TRAV5D-4FTRAJ32FCAASDGSSGNKLSFin-frame	TRAV5D-4	FALSE	TRAJ32	FALSE	CAASDGSSGNKLSF	in-frame	0.002233309	0.0009955	0.005332318	0.017774618	0.020424002	0.041427166	0.037702373	0.059364797	0.041759575
TRAV5D-4FTRAJ32FCAASDGSSGDKLIFin-frame	TRAV5D-4	FALSE	TRAJ32	FALSE	CAASDGSSGDKLIF	in-frame	0	0	0	0.016839112	0.014296802	0.01242815	0.00665336	0.017695276	0.014182497
TRAV5N-4FTRAJ32FCAANCGSSGNKLIFin-frame	TRAV5N-4	FALSE	TRAJ32	FALSE	CAANCGSSGNKLIF	in-frame	0	0	0	0.016839112	0.018381602	0	0	0	0.011030831
TRAV3D-3FTRAJ32FCAASDGSSGNKLIFin-frame	TRAV3D-3	FALSE	TRAJ32	FALSE	CAASDGSSGNKLIF	in-frame	0.000446662	0	0	0.016839112	0.005106001	0	0	0	0.000787917
TRAV5D-4FTRAJ6FCAAGGSYKPTFin-frame	TRAV5D-4	FALSE	TRAJ6	FALSE	CAAGGSYKPTF	in-frame	0	0	0	0.015903605	0.0030636	0	0	0	0
TRAV5N-4FTRAJ32FCAASDESSGNKLIFin-frame	TRAV5N-4	FALSE	TRAJ32	FALSE	CAASDESSGNKLIF	in-frame	0	0	0	0.015903605	0.012254401	0.002071358	0.003696311	0.002283261	0.00236375
TRAV3-4FTRAJ32FCAASDGSSGNKLIFin-frame	TRAV3-4	FALSE	TRAJ32	FALSE	CAASDGSSGNKLIF	in-frame	0.000893324	0	0	0.015903605	0	0.018642225	0.01330672	0.001712446	0.014182497
TRAV5D-4FTRAJ6FCASGGNYKPTFin-frame	TRAV5D-4	FALSE	TRAJ6	FALSE	CASGGNYKPTF	in-frame	0	0	0	0.014968099	0.010212001	0.002071358	0.002217787	0.006278969	0.000787917
TRAV5N-4FTRAJ32FCAASGGSSGNKLIFin-frame	TRAV5N-4	FALSE	TRAJ32	FALSE	CAASGGSSGNKLIF	in-frame	0	0	0	0.014968099	0.016339202	0.005178396	0.007392622	0.0074206	0.006303332
TRAV5N-4FTRAJ32FCAASDGSSGNKLICin-frame	TRAV5N-4	FALSE	TRAJ32	FALSE	CAASDGSSGNKLIC	in-frame	0.000893324	0.001991001	0.003047039	0.014968099	0.008169601	0.002071358	0.010349671	0.003995707	0.005515416
TRAV5D-4FTRAJ32FCAASDGSSGNKLNFin-frame	TRAV5D-4	FALSE	TRAJ32	FALSE	CAASDGSSGNKLNF	in-frame	0	0	0	0.014032593	0.010212001	0.007249754	0.009610409	0.059935612	0.055942072
TRAV14N-1FTRAJ31FCAASSNNRIFFin-frame	TRAV14N-1	FALSE	TRAJ31	FALSE	CAASSNNRIFF	in-frame	0	0.0009955	0	0.014032593	0.038805604	0	0.005174836	0	0
TRAV5N-4FTRAJ32FCAASDGSSGNELIFin-frame	TRAV5N-4	FALSE	TRAJ32	FALSE	CAASDGSSGNELIF	in-frame	0	0	0	0.013097087	0.0040848	0.002071358	0.004435573	0.006849784	0.003939583
TRAV7N-4FTRAJ32FCAASDGSSGNKLIFin-frame	TRAV7N-4	FALSE	TRAJ32	FALSE	CAASDGSSGNKLIF	in-frame	0	0	0	0.013097087	0	0	0	0	0
TRAV5N-4FTRAJ32FCAARDGSSGNKLIFin-frame	TRAV5N-4	FALSE	TRAJ32	FALSE	CAARDGSSGNKLIF	in-frame	0	0	0.00076176	0.013097087	0.017360402	0.009321112	0.022177866	0.011416307	0.013394581
TRAV14-1FTRAJ6FCASGGNYKPTFin-frame	TRAV14-1	FALSE	TRAJ6	FALSE	CASGGNYKPTF	in-frame	0	0	0	0.012161581	0.0020424	0	0	0	0
TRAV14-1FTRAJ6FCAVGGNYKPTFin-frame	TRAV14-1	FALSE	TRAJ6	FALSE	CAVGGNYKPTF	in-frame	0	0	0	0.012161581	0.0010212	0	0	0	0
TRAV14D-1FTRAJ6FCASGGNYKPTFin-frame	TRAV14D-1	FALSE	TRAJ6	FALSE	CASGGNYKPTF	in-frame	0	0	0	0.012161581	0.007148401	0.003107037	0	0.000570815	0
TRAV17FTRAJ6FCALLTSGGSYKPTFin-frame	TRAV17	FALSE	TRAJ6	FALSE	CALLTSGGSYKPTF	in-frame	0	0	0	0.012161581	0	0	0	0	0
TRAV5D-4FTRAJ6FCAVGGNYKPTFin-frame	TRAV5D-4	FALSE	TRAJ6	FALSE	CAVGGNYKPTF	in-frame	0	0	0	0.012161581	0.005106001	0.030034695	0.005914098	0.01598283	0.014970414
TRAV7-5FTRAJ40FCAVFNTGSYKYVFin-frame	TRAV7-5	FALSE	TRAJ40	FALSE	CAVFNTGSYKYVF	in-frame	0	0	0	0.012161581	0	0	0	0	0
TRAV5D-4FTRAJ32FCAASDGSNGNKLIFin-frame	TRAV5D-4	FALSE	TRAJ32	FALSE	CAASDGSNGNKLIF	in-frame	0.000446662	0	0	0.012161581	0.023487603	0.019677904	0.011088933	0.020549353	0.022849579
TRAV5D-4FTRAJ32FCAASDGSSGNKLICin-frame	TRAV5D-4	FALSE	TRAJ32	FALSE	CAASDGSSGNKLIC	in-frame	0.000446662	0	0.006094077	0.012161581	0.011233201	0.011392471	0.009610409	0.018836907	0.010242915
TRAV14N-1FTRAJ6FCAGGGSYKPTFin-frame	TRAV14N-1	FALSE	TRAJ6	FALSE	CAGGGSYKPTF	in-frame	0	0	0	0.011226074	0.026551203	0	0	0	0
TRAV19FTRAJ42FCAAGAHSGGSSAKLTFin-frame	TRAV19	FALSE	TRAJ42	FALSE	CAAGAHSGGSSAKLTF	in-frame	0	0	0	0.011226074	0	0	0	0	0
TRAV5D-4FTRAJ32FCAASDGSSGNKIIFin-frame	TRAV5D-4	FALSE	TRAJ32	FALSE	CAASDGSSGNKIIF	in-frame	0	0	0	0.011226074	0.017360402	0.004142717	0.002957049	0.01598283	0.019697913
TRAV5D-4FTRAJ32FCAASDWSSGNKLIFin-frame	TRAV5D-4	FALSE	TRAJ32	FALSE	CAASDWSSGNKLIF	in-frame	0	0	0	0.011226074	0.017360402	0.057998032	0.034745324	0.009133046	0.012606664
TRAV5D-4FTRAJ32FCAASNGSSGNKLIFin-frame	TRAV5D-4	FALSE	TRAJ32	FALSE	CAASNGSSGNKLIF	in-frame	0	0	0	0.011226074	0.016339202	0.005178396	0.00665336	0.019978537	0.011818748
TRAV5N-4FTRAJ32FCAANGGSSDNKLIFin-frame	TRAV5N-4	FALSE	TRAJ32	FALSE	CAANGGSSDNKLIF	in-frame	0	0	0	0.011226074	0	0	0	0	0
TRAV5N-4FTRAJ32FCAASDRSSGNKLIFin-frame	TRAV5N-4	FALSE	TRAJ32	FALSE	CAASDRSSGNKLIF	in-frame	0	0	0	0.011226074	0.012254401	0.007249754	0.005174836	0.002854077	0.003939583
TRAV5D-4FTRAJ32FCAASDGSGGNKLIFin-frame	TRAV5D-4	FALSE	TRAJ32	FALSE	CAASDGSGGNKLIF	in-frame	0.000446662	0	0	0.011226074	0.007148401	0.015535187	0.00665336	0.014841199	0.022849579
TRAV5D-4FTRAJ32FCAASDGSSGNKHIFin-frame	TRAV5D-4	FALSE	TRAJ32	FALSE	CAASDGSSGNKHIF	in-frame	0	0.0009955	0	0.011226074	0.017360402	0.015535187	0.009610409	0.014841199	0.01575833
TRAV5D-4FTRAJ32FCAASDGSSGNKLIVin-frame	TRAV5D-4	FALSE	TRAJ32	FALSE	CAASDGSSGNKLIV	in-frame	0.001339986	0.001991001	0.003047039	0.011226074	0.012254401	0.011392471	0.010349671	0.018836907	0.026789161
TRAV5D-4FTRAJ32FCAADDGSSDNKLIFin-frame	TRAV5D-4	FALSE	TRAJ32	FALSE	CAADDGSSDNKLIF	in-frame	0	0	0	0.010290568	0	0.001035679	0	0.002854077	0
TRAV5N-4FTRAJ32FCAVSDGSSGNKLIFin-frame	TRAV5N-4	FALSE	TRAJ32	FALSE	CAVSDGSSGNKLIF	in-frame	0	0	0	0.010290568	0.007148401	0.004142717	0.010349671	0.004566523	0.003939583
TRAV5N-4FTRAJ32FCTASDGSSGNKLIFin-frame	TRAV5N-4	FALSE	TRAJ32	FALSE	CTASDGSSGNKLIF	in-frame	0	0	0	0.010290568	0.008169601	0.003107037	0.008131884	0.003995707	0.003939583
TRAV9-4FTRAJ32FCAASDGSSGNKLIFin-frame	TRAV9-4	FALSE	TRAJ32	FALSE	CAASDGSSGNKLIF	in-frame	0	0	0	0.010290568	0.0010212	0	0	0	0.000787917
TRAV14D-1FTRAJ6FCAVGGNYKPTFin-frame	TRAV14D-1	FALSE	TRAJ6	FALSE	CAVGGNYKPTF	in-frame	0	0	0	0.009355062	0.0010212	0.005178396	0.002957049	0.001712446	0.001575833
TRAV14D-3/DV8FTRAJ6FCASGGNYKPTFin-frame	TRAV14D-3/DV8	FALSE	TRAJ6	FALSE	CASGGNYKPTF	in-frame	0	0	0	0.009355062	0.005106001	0	0	0	0
TRAV14N-1FTRAJ6FCAPGGSYKPTFin-frame	TRAV14N-1	FALSE	TRAJ6	FALSE	CAPGGSYKPTF	in-frame	0	0	0	0.009355062	0	0	0	0	0
TRAV5D-4FTRAJ32FCAASDGCSGNKLIFin-frame	TRAV5D-4	FALSE	TRAJ32	FALSE	CAASDGCSGNKLIF	in-frame	0	0	0	0.009355062	0.011233201	0.026927658	0.014785244	0.005708154	0.010242915
TRAV5D-4FTRAJ32FYAASDGSSGNKLIFin-frame	TRAV5D-4	FALSE	TRAJ32	FALSE	YAASDGSSGNKLIF	in-frame	0	0	0	0.009355062	0.010212001	0.049712599	0.038441635	0.010845492	0.007091249
TRAV5N-4FTRAJ32FCAASDGSSGKKLIFin-frame	TRAV5N-4	FALSE	TRAJ32	FALSE	CAASDGSSGKKLIF	in-frame	0	0	0	0.009355062	0.011233201	0.004142717	0.007392622	0.003995707	0.001575833
TRAV5N-4FTRAJ32FCAASDGSSGNKRIFin-frame	TRAV5N-4	FALSE	TRAJ32	FALSE	CAASDGSSGNKRIF	in-frame	0	0	0	0.009355062	0.009190801	0.006214075	0.005914098	0.00856223	0.009454998
TRAV9-4FTRAJ42FCAVRGGGSNAKLTFin-frame	TRAV9-4	FALSE	TRAJ42	FALSE	CAVRGGGSNAKLTF	in-frame	0	0	0	0.009355062	0	0	0	0	0
TRAV14-1FTRAJ6FCAAGGNYKPTFin-frame	TRAV14-1	FALSE	TRAJ6	FALSE	CAAGGNYKPTF	in-frame	0.000893324	0	0	0.009355062	0.0030636	0.008285433	0	0	0
TRAV5D-4FTRAJ32FCAASDGSSGNKLVFin-frame	TRAV5D-4	FALSE	TRAJ32	FALSE	CAASDGSSGNKLVF	in-frame	0	0	0.00076176	0.009355062	0.010212001	0.004142717	0.001478524	0.011416307	0.008667082
TRAV5N-4FTRAJ32FCVASDGSSGNKLIFin-frame	TRAV5N-4	FALSE	TRAJ32	FALSE	CVASDGSSGNKLIF	in-frame	0	0.0009955	0	0.009355062	0.009190801	0.01242815	0.014045982	0.003424892	0.005515416
TRAV12D-1FTRAJ32FCAASDGSSGNKLIFin-frame	TRAV12D-1	FALSE	TRAJ32	FALSE	CAASDGSSGNKLIF	in-frame	0	0	0	0.008419556	0	0	0	0	0
TRAV19FTRAJ43FCAAGAMSNNAPRFin-frame	TRAV19	FALSE	TRAJ43	FALSE	CAAGAMSNNAPRF	in-frame	0	0	0	0.008419556	0	0	0	0	0
TRAV5D-4FTRAJ32FCAASAGSSGNKLIFin-frame	TRAV5D-4	FALSE	TRAJ32	FALSE	CAASAGSSGNKLIF	in-frame	0	0	0	0.008419556	0.012254401	0.066283465	0.042877209	0.007991415	0.004727499
TRAV5D-4FTRAJ32FRAASDGSSGNKLIFin-frame	TRAV5D-4	FALSE	TRAJ32	FALSE	RAASDGSSGNKLIF	in-frame	0.000446662	0	0	0.008419556	0.006127201	0.008285433	0.011088933	0.017695276	0.014182497
TRAV9N-3FTRAJ11FCAVGSDSGYNKLTFin-frame	TRAV9N-3	FALSE	TRAJ11	FALSE	CAVGSDSGYNKLTF	in-frame	0.000446662	0	0	0.008419556	0	0	0	0	0
TRAV14D-1FTRAJ31FCAAGVSNNRIVFin-frame	TRAV14D-1	FALSE	TRAJ31	FALSE	CAAGVSNNRIVF	in-frame	0	0	0	0.00748405	0.0020424	0.002071358	0	0	0
TRAV5D-4FTRAJ32FCAASDGSSGNKLIIin-frame	TRAV5D-4	FALSE	TRAJ32	FALSE	CAASDGSSGNKLII	in-frame	0	0	0	0.00748405	0.0040848	0.009321112	0.008871147	0.011987122	0.007879165
TRAV5N-4FTRAJ32FCAAGDGSSDNKLIFin-frame	TRAV5N-4	FALSE	TRAJ32	FALSE	CAAGDGSSDNKLIF	in-frame	0	0	0	0.00748405	0	0	0	0.002854077	0
TRAV5N-4FTRAJ32FCAASDGSSGNKPIFin-frame	TRAV5N-4	FALSE	TRAJ32	FALSE	CAASDGSSGNKPIF	in-frame	0	0	0	0.00748405	0.007148401	0.004142717	0.011088933	0.005137338	0.006303332
TRAV7-3FTRAJ32FCAASDGSSGNKLIFin-frame	TRAV7-3	FALSE	TRAJ32	FALSE	CAASDGSSGNKLIF	in-frame	0	0	0	0.00748405	0	0	0.028091964	0	0
TRAV14N-1FTRAJ6FWAAGGNYKPTFin-frame	TRAV14N-1	FALSE	TRAJ6	FALSE	WAAGGNYKPTF	in-frame	0.001339986	0	0	0.00748405	0.008169601	0.009321112	0.008871147	0.011416307	0
TRAV5D-4FTRAJ32FCAASDGSSGNKVIFin-frame	TRAV5D-4	FALSE	TRAJ32	FALSE	CAASDGSSGNKVIF	in-frame	0	0	0.00076176	0.00748405	0.0030636	0.001035679	0.000739262	0.003995707	0.003151666
TRAV5N-4FTRAJ32FCAASDGSSGNKLSFin-frame	TRAV5N-4	FALSE	TRAJ32	FALSE	CAASDGSSGNKLSF	in-frame	0.001339986	0.0009955	0.00076176	0.00748405	0.009190801	0.019677904	0.029570489	0.011987122	0.009454998
TRAV14N-1FTRAJ6FCASGGDYKPTFin-frame	TRAV14N-1	FALSE	TRAJ6	FALSE	CASGGDYKPTF	in-frame	0	0	0	0.006548543	0.0040848	0	0.000739262	0	0.001575833
TRAV5D-4FTRAJ26FCAASANQGLTFin-frame	TRAV5D-4	FALSE	TRAJ26	FALSE	CAASANQGLTF	in-frame	0	0	0	0.006548543	0	0	0	0	0
TRAV5D-4FTRAJ32FCAANCGSSDNKLIFin-frame	TRAV5D-4	FALSE	TRAJ32	FALSE	CAANCGSSDNKLIF	in-frame	0	0	0	0.006548543	0.008169601	0	0	0	0.001575833
TRAV5D-4FTRAJ32FCAASDGSSCNKLIFin-frame	TRAV5D-4	FALSE	TRAJ32	FALSE	CAASDGSSCNKLIF	in-frame	0	0	0	0.006548543	0.009190801	0.02382062	0.01330672	0.021120168	0.019697913
TRAV5N-4FTRAJ32FCAASDGNSGNKLIFin-frame	TRAV5N-4	FALSE	TRAJ32	FALSE	CAASDGNSGNKLIF	in-frame	0	0	0	0.006548543	0.013275601	0.002071358	0.008871147	0.006278969	0.004727499
TRAV5N-4FTRAJ32FCAASDGSSCNKLIFin-frame	TRAV5N-4	FALSE	TRAJ32	FALSE	CAASDGSSCNKLIF	in-frame	0	0	0	0.006548543	0.0020424	0.003107037	0.010349671	0.003995707	0.004727499
TRAV5N-4FTRAJ32FCAASDGSSGDKLIFin-frame	TRAV5N-4	FALSE	TRAJ32	FALSE	CAASDGSSGDKLIF	in-frame	0	0	0	0.006548543	0.006127201	0.004142717	0.004435573	0.005137338	0.000787917
TRAV5N-4FTRAJ32FCAASDGSSGNKLILin-frame	TRAV5N-4	FALSE	TRAJ32	FALSE	CAASDGSSGNKLIL	in-frame	0	0	0	0.006548543	0.007148401	0.003107037	0.012567458	0.016553645	0.014182497
TRAV5N-4FTRAJ32FCAASDGSSGSKLIFin-frame	TRAV5N-4	FALSE	TRAJ32	FALSE	CAASDGSSGSKLIF	in-frame	0	0	0	0.006548543	0.008169601	0.002071358	0.055444666	0.001712446	0.000787917
TRAV14D-3/DV8FTRAJ6FCAAGGNYKPTFin-frame	TRAV14D-3/DV8	FALSE	TRAJ6	FALSE	CAAGGNYKPTF	in-frame	0.000893324	0	0.00076176	0.006548543	0.016339202	0.004142717	0.000739262	0	0
TRAV5D-4FTRAJ31FCAASSNNRIFFin-frame	TRAV5D-4	FALSE	TRAJ31	FALSE	CAASSNNRIFF	in-frame	0.000446662	0	0	0.006548543	0.009190801	0	0	0	0
TRAV5N-4FTRAJ32FCAASDGSSGNKLIVin-frame	TRAV5N-4	FALSE	TRAJ32	FALSE	CAASDGSSGNKLIV	in-frame	0	0	0.00076176	0.006548543	0.0020424	0.007249754	0.009610409	0.0074206	0.008667082
TRAV5N-4FTRAJ32FGAASDGSSGNKLIFin-frame	TRAV5N-4	FALSE	TRAJ32	FALSE	GAASDGSSGNKLIF	in-frame	0	0	0.001523519	0.006548543	0.007148401	0.005178396	0.004435573	0.003995707	0.005515416
TRAV14D-1FTRAJ26FCAASANQGLTFin-frame	TRAV14D-1	FALSE	TRAJ26	FALSE	CAASANQGLTF	in-frame	0	0	0	0.005613037	0	0	0	0	0
TRAV14D-3/DV8FTRAJ33FCAASDNYQLIWin-frame	TRAV14D-3/DV8	FALSE	TRAJ33	FALSE	CAASDNYQLIW	in-frame	0	0	0	0.005613037	0.0040848	0.004142717	0.000739262	0	0.000787917
TRAV14D-3/DV8FTRAJ6FCAVGGNYKPTFin-frame	TRAV14D-3/DV8	FALSE	TRAJ6	FALSE	CAVGGNYKPTF	in-frame	0	0	0	0.005613037	0.0040848	0.002071358	0	0	0.000787917
TRAV14N-1FTRAJ31FCAAGVSNNRIFFin-frame	TRAV14N-1	FALSE	TRAJ31	FALSE	CAAGVSNNRIFF	in-frame	0	0	0	0.005613037	0.008169601	0.014499508	0	0.022261799	0
TRAV14N-1FTRAJ33FCAAGDSYQLIWin-frame	TRAV14N-1	FALSE	TRAJ33	FALSE	CAAGDSYQLIW	in-frame	0	0	0	0.005613037	0.019402802	0	0	0	0
TRAV14N-1FTRAJ6FCAAGGNYKPTLin-frame	TRAV14N-1	FALSE	TRAJ6	FALSE	CAAGGNYKPTL	in-frame	0	0	0	0.005613037	0	0.007249754	0.007392622	0.014841199	0
TRAV14N-1FTRAJ6FCAARGNYKPTFin-frame	TRAV14N-1	FALSE	TRAJ6	FALSE	CAARGNYKPTF	in-frame	0	0	0	0.005613037	0.011233201	0.003107037	0.002957049	0.00856223	0
TRAV14N-1FTRAJ6FCASGGNDKPTFin-frame	TRAV14N-1	FALSE	TRAJ6	FALSE	CASGGNDKPTF	in-frame	0	0	0	0.005613037	0.0030636	0	0	0.001141631	0.000787917
TRAV14N-1FTRAJ6FCAVGGDYKPTFin-frame	TRAV14N-1	FALSE	TRAJ6	FALSE	CAVGGDYKPTF	in-frame	0	0	0	0.005613037	0.0020424	0.001035679	0.000739262	0.002854077	0.00236375
TRAV14N-1FTRAJ6FCAVGGNDKPTFin-frame	TRAV14N-1	FALSE	TRAJ6	FALSE	CAVGGNDKPTF	in-frame	0	0	0	0.005613037	0.005106001	0.004142717	0.003696311	0.002283261	0
TRAV14N-1FTRAJ6FCVAGGNYKPTFin-frame	TRAV14N-1	FALSE	TRAJ6	FALSE	CVAGGNYKPTF	in-frame	0	0	0	0.005613037	0.011233201	0.01242815	0.005914098	0.014841199	0
TRAV14N-1FTRAJ6FCVVGGNYKPTFin-frame	TRAV14N-1	FALSE	TRAJ6	FALSE	CVVGGNYKPTF	in-frame	0	0	0	0.005613037	0.0040848	0.008285433	0.008131884	0.012557938	0.011818748
TRAV14N-1FTRAJ6FWASGGNYKPTFin-frame	TRAV14N-1	FALSE	TRAJ6	FALSE	WASGGNYKPTF	in-frame	0	0	0	0.005613037	0.007148401	0	0.000739262	0.002283261	0
TRAV19FTRAJ27FCAAADNTKTGKLTFin-frame	TRAV19	FALSE	TRAJ27	FALSE	CAAADNTKTGKLTF	in-frame	0	0	0	0.005613037	0	0	0	0	0
TRAV19FTRAJ43FCAAGAMDNNAPRFin-frame	TRAV19	FALSE	TRAJ43	FALSE	CAAGAMDNNAPRF	in-frame	0	0	0	0.005613037	0	0	0	0	0
TRAV19FTRAJ43FCAAGVMGNNAPRFin-frame	TRAV19	FALSE	TRAJ43	FALSE	CAAGVMGNNAPRF	in-frame	0	0	0	0.005613037	0	0	0	0	0
TRAV5D-4FTRAJ31FCAAGVSNNRIFFin-frame	TRAV5D-4	FALSE	TRAJ31	FALSE	CAAGVSNNRIFF	in-frame	0	0	0	0.005613037	0.0020424	0.002071358	0	0.002283261	0
TRAV5D-4FTRAJ6FCATGGNYKPTFin-frame	TRAV5D-4	FALSE	TRAJ6	FALSE	CATGGNYKPTF	in-frame	0	0	0	0.005613037	0.0040848	0.009321112	0	0	0
TRAV5N-4FTRAJ32FCAANTGSSGNKLIFin-frame	TRAV5N-4	FALSE	TRAJ32	FALSE	CAANTGSSGNKLIF	in-frame	0	0	0	0.005613037	0	0	0	0	0
TRAV5N-4FTRAJ32FCAASDGCSGNKLIFin-frame	TRAV5N-4	FALSE	TRAJ32	FALSE	CAASDGCSGNKLIF	in-frame	0	0	0	0.005613037	0.0040848	0.009321112	0.01330672	0.001712446	0.00236375
TRAV5N-4FTRAJ32FCAASDGSSGNKHIFin-frame	TRAV5N-4	FALSE	TRAJ32	FALSE	CAASDGSSGNKHIF	in-frame	0	0	0	0.005613037	0.0040848	0.003107037	0.004435573	0.002283261	0.003939583
TRAV5N-4FTRAJ32FCDASDGSSGNKLIFin-frame	TRAV5N-4	FALSE	TRAJ32	FALSE	CDASDGSSGNKLIF	in-frame	0	0	0	0.005613037	0.007148401	0.005178396	0.003696311	0.003424892	0.001575833
TRAV5N-4FTRAJ32FYAASDGSSGNKLIFin-frame	TRAV5N-4	FALSE	TRAJ32	FALSE	YAASDGSSGNKLIF	in-frame	0	0	0	0.005613037	0.005106001	0.011392471	0.021438604	0.001712446	0.001575833
TRAV5N-4FTRAJ6FCASGGNYKPTFin-frame	TRAV5N-4	FALSE	TRAJ6	FALSE	CASGGNYKPTF	in-frame	0	0	0	0.005613037	0.009190801	0.001035679	0	0.000570815	0
TRAV8N-2FTRAJ9FCATDDRGYKLTFin-frame	TRAV8N-2	FALSE	TRAJ9	FALSE	CATDDRGYKLTF	in-frame	0	0	0	0.005613037	0	0.018642225	0.038441635	0	0.000787917
TRAV9N-3FTRAJ11FCAVSSDSRYNKLTFin-frame	TRAV9N-3	FALSE	TRAJ11	FALSE	CAVSSDSRYNKLTF	in-frame	0	0	0	0.005613037	0	0	0	0	0
TRAV5D-4FTRAJ32FCAASDGSSGNQLIFin-frame	TRAV5D-4	FALSE	TRAJ32	FALSE	CAASDGSSGNQLIF	in-frame	0	0	0.00076176	0.005613037	0.006127201	0.011392471	0.008871147	0.009133046	0.003151666
TRAV5D-4FTRAJ32FCAASDGSSGNRLIFin-frame	TRAV5D-4	FALSE	TRAJ32	FALSE	CAASDGSSGNRLIF	in-frame	0.000446662	0	0	0.005613037	0.008169601	0.006214075	0.002217787	0.009703861	0.008667082
TRAV5N-4FTRAJ32FCAASEGSSGNKLIFin-frame	TRAV5N-4	FALSE	TRAJ32	FALSE	CAASEGSSGNKLIF	in-frame	0.000446662	0	0.001523519	0.005613037	0.009190801	0.003107037	0.011828195	0.003424892	0.007879165
TRAV5N-4FTRAJ32FCAESDGSSGNKLIFin-frame	TRAV5N-4	FALSE	TRAJ32	FALSE	CAESDGSSGNKLIF	in-frame	0	0	0.001523519	0.005613037	0.007148401	0.004142717	0.010349671	0.006278969	0.003151666
TRAV9N-3FTRAJ11FCVVSSDSGYNKLTFin-frame	TRAV9N-3	FALSE	TRAJ11	FALSE	CVVSSDSGYNKLTF	in-frame	0.000446662	0	0	0.005613037	0	0	0	0	0
TRAV12-3FTRAJ40FCALRDTGNYKDVFin-frame	TRAV12-3	FALSE	TRAJ40	FALSE	CALRDTGNYKDVF	in-frame	0	0	0	0.004677531	0	0	0	0	0
TRAV14D-3/DV8FTRAJ26FCAASANQGLTFin-frame	TRAV14D-3/DV8	FALSE	TRAJ26	FALSE	CAASANQGLTF	in-frame	0	0	0	0.004677531	0	0	0	0	0
TRAV14N-1FTRAJ26FCAASANQRLTFin-frame	TRAV14N-1	FALSE	TRAJ26	FALSE	CAASANQRLTF	in-frame	0	0	0	0.004677531	0	0	0	0	0
TRAV14N-1FTRAJ6FCAAGRNYKPTFin-frame	TRAV14N-1	FALSE	TRAJ6	FALSE	CAAGRNYKPTF	in-frame	0	0	0	0.004677531	0.006127201	0.006214075	0.008131884	0.011987122	0
TRAV14N-1FTRAJ6FCASGGNYNPTFin-frame	TRAV14N-1	FALSE	TRAJ6	FALSE	CASGGNYNPTF	in-frame	0	0	0	0.004677531	0.0020424	0.001035679	0.001478524	0.000570815	0.000787917
TRAV14N-1FTRAJ6FCASGRNYKPTFin-frame	TRAV14N-1	FALSE	TRAJ6	FALSE	CASGRNYKPTF	in-frame	0	0	0	0.004677531	0.0040848	0	0	0.003424892	0.000787917
TRAV14N-1FTRAJ6FCAVGGNNKPTFin-frame	TRAV14N-1	FALSE	TRAJ6	FALSE	CAVGGNNKPTF	in-frame	0	0	0	0.004677531	0	0.001035679	0.001478524	0.001141631	0.000787917
TRAV14N-1FTRAJ6FCVSGGNYKPTFin-frame	TRAV14N-1	FALSE	TRAJ6	FALSE	CVSGGNYKPTF	in-frame	0	0	0	0.004677531	0.0040848	0	0	0.002283261	0.00236375
TRAV19FTRAJ27FCAAADNTNTGKLAFin-frame	TRAV19	FALSE	TRAJ27	FALSE	CAAADNTNTGKLAF	in-frame	0	0	0	0.004677531	0	0	0	0	0
TRAV5D-4FTRAJ32FCAASDGGSDNKLIFin-frame	TRAV5D-4	FALSE	TRAJ32	FALSE	CAASDGGSDNKLIF	in-frame	0	0	0	0.004677531	0.0010212	0	0	0.000570815	0
TRAV5D-4FTRAJ32FCAASDVSSGNKLIFin-frame	TRAV5D-4	FALSE	TRAJ32	FALSE	CAASDVSSGNKLIF	in-frame	0	0	0	0.004677531	0.007148401	0.013463829	0.005914098	0.015412015	0.003939583
TRAV5D-4FTRAJ32FGAASDGSSGNKLIFin-frame	TRAV5D-4	FALSE	TRAJ32	FALSE	GAASDGSSGNKLIF	in-frame	0	0	0	0.004677531	0.007148401	0.015535187	0.00665336	0.018836907	0.018909996
TRAV5D-4FTRAJ33FCAASDNYQLIWin-frame	TRAV5D-4	FALSE	TRAJ33	FALSE	CAASDNYQLIW	in-frame	0	0	0	0.004677531	0.011233201	0.041427166	0.027352702	0.013699568	0.029152911
TRAV5N-4FTRAJ32FCAADDGSSSNKLIFin-frame	TRAV5N-4	FALSE	TRAJ32	FALSE	CAADDGSSSNKLIF	in-frame	0	0	0	0.004677531	0	0	0	0	0.000787917
TRAV5N-4FTRAJ32FCAASDGSGGNKLIFin-frame	TRAV5N-4	FALSE	TRAJ32	FALSE	CAASDGSGGNKLIF	in-frame	0	0	0	0.004677531	0.006127201	0.002071358	0.005914098	0.002854077	0.00236375
TRAV5N-4FTRAJ32FCAASDGSNGNKLIFin-frame	TRAV5N-4	FALSE	TRAJ32	FALSE	CAASDGSNGNKLIF	in-frame	0	0	0	0.004677531	0.007148401	0.006214075	0.00665336	0.003995707	0.010242915
TRAV5N-4FTRAJ32FCAASVGSSGNKLIFin-frame	TRAV5N-4	FALSE	TRAJ32	FALSE	CAASVGSSGNKLIF	in-frame	0	0	0	0.004677531	0.0030636	0.002071358	0.004435573	0.000570815	0
TRAV5N-4FTRAJ32FCAGSDGSSGNKLIFin-frame	TRAV5N-4	FALSE	TRAJ32	FALSE	CAGSDGSSGNKLIF	in-frame	0	0	0	0.004677531	0.0010212	0.002071358	0.001478524	0.002283261	0.022061662
TRAV5N-4FTRAJ32FRAASDGSSGNKLIFin-frame	TRAV5N-4	FALSE	TRAJ32	FALSE	RAASDGSSGNKLIF	in-frame	0	0	0	0.004677531	0.006127201	0.001035679	0.003696311	0.003424892	0.00236375
TRAV5N-4FTRAJ32FSAASDGSSGNKLIFin-frame	TRAV5N-4	FALSE	TRAJ32	FALSE	SAASDGSSGNKLIF	in-frame	0	0	0	0.004677531	0	0.002071358	0.000739262	0.002283261	0
TRAV5N-4FTRAJ33FCAASDNYQLIWin-frame	TRAV5N-4	FALSE	TRAJ33	FALSE	CAASDNYQLIW	in-frame	0	0	0	0.004677531	0.007148401	0.006214075	0.011828195	0.001141631	0.001575833
TRAV8N-2FTRAJ9FCATDDIGYKLTFin-frame	TRAV8N-2	FALSE	TRAJ9	FALSE	CATDDIGYKLTF	in-frame	0	0	0	0.004677531	0	0.007249754	0.017003031	0	0.000787917
TRAV8N-2FTRAJ9FCATDDMSYKLTFin-frame	TRAV8N-2	FALSE	TRAJ9	FALSE	CATDDMSYKLTF	in-frame	0	0	0	0.004677531	0.0040848	0.019677904	0.022177866	0	0
TRAV9N-3FTRAJ11FCAVRSDSGYNKLTFin-frame	TRAV9N-3	FALSE	TRAJ11	FALSE	CAVRSDSGYNKLTF	in-frame	0	0	0	0.004677531	0	0	0	0	0
TRAV12D-1FTRAJ31FCALSEGSNNRIIFin-frame	TRAV12D-1	FALSE	TRAJ31	FALSE	CALSEGSNNRIIF	in-frame	0	0.0009955	0.00076176	0.004677531	0	0	0	0	0
TRAV12D-1FTRAJ31FCALSEGSNNRIVFin-frame	TRAV12D-1	FALSE	TRAJ31	FALSE	CALSEGSNNRIVF	in-frame	0.000446662	0	0	0.004677531	0	0	0	0	0
TRAV14D-1FTRAJ31FCAASSNNRIVFin-frame	TRAV14D-1	FALSE	TRAJ31	FALSE	CAASSNNRIVF	in-frame	0.000446662	0	0.002285279	0.004677531	0.0040848	0	0.002217787	0	0
TRAV14N-2FTRAJ6FCAAGGNYKPTFin-frame	TRAV14N-2	FALSE	TRAJ6	FALSE	CAAGGNYKPTF	in-frame	0	0.0009955	0	0.004677531	0.006127201	0.005178396	0.008871147	0.29111583	0
TRAV5D-4FTRAJ32FCSASDGSSGNKLIFin-frame	TRAV5D-4	FALSE	TRAJ32	FALSE	CSASDGSSGNKLIF	in-frame	0.000446662	0	0	0.004677531	0.0010212	0.038320128	0.011088933	0.0074206	0.003939583
TRAV5D-4FTRAJ32FSAASDGSSGNKLIFin-frame	TRAV5D-4	FALSE	TRAJ32	FALSE	SAASDGSSGNKLIF	in-frame	0	0	0.00076176	0.004677531	0.0040848	0.011392471	0.008131884	0.009133046	0.011818748
TRAV5N-4FTRAJ32FCAASDGSSGNQLIFin-frame	TRAV5N-4	FALSE	TRAJ32	FALSE	CAASDGSSGNQLIF	in-frame	0	0	0.00076176	0.004677531	0.0030636	0.006214075	0.003696311	0.002854077	0.004727499
TRAV10FTRAJ32FCAASDGSSGNKLIFin-frame	TRAV10	FALSE	TRAJ32	FALSE	CAASDGSSGNKLIF	in-frame	0	0	0	0.003742025	0	0	0	0	0
TRAV12-3FTRAJ40FCALRDTGDYKYVFin-frame	TRAV12-3	FALSE	TRAJ40	FALSE	CALRDTGDYKYVF	in-frame	0	0	0	0.003742025	0	0	0	0	0
TRAV12D-1FTRAJ31FCAPSEGSNNRIFFin-frame	TRAV12D-1	FALSE	TRAJ31	FALSE	CAPSEGSNNRIFF	in-frame	0	0	0	0.003742025	0	0	0	0	0
TRAV14-1FTRAJ26FCAASANQGLTFin-frame	TRAV14-1	FALSE	TRAJ26	FALSE	CAASANQGLTF	in-frame	0	0	0	0.003742025	0	0	0	0	0
TRAV14-1FTRAJ6FCATGGNYKPTFin-frame	TRAV14-1	FALSE	TRAJ6	FALSE	CATGGNYKPTF	in-frame	0	0	0	0.003742025	0	0	0	0	0
TRAV14D-1FTRAJ31FCAAGVSDNRIFFin-frame	TRAV14D-1	FALSE	TRAJ31	FALSE	CAAGVSDNRIFF	in-frame	0	0	0	0.003742025	0	0	0	0.000570815	0
TRAV14D-1FTRAJ31FCAASSNDRIFFin-frame	TRAV14D-1	FALSE	TRAJ31	FALSE	CAASSNDRIFF	in-frame	0	0	0	0.003742025	0.0020424	0	0	0	0
TRAV14D-1FTRAJ31FCAASSNNRVFFin-frame	TRAV14D-1	FALSE	TRAJ31	FALSE	CAASSNNRVFF	in-frame	0	0	0	0.003742025	0.0020424	0	0	0	0
TRAV14D-1FTRAJ33FCAASDNYQLIWin-frame	TRAV14D-1	FALSE	TRAJ33	FALSE	CAASDNYQLIW	in-frame	0	0	0	0.003742025	0	0.006214075	0.012567458	0.000570815	0.004727499
TRAV14D-1FTRAJ6FCAAGGDYKPTFin-frame	TRAV14D-1	FALSE	TRAJ6	FALSE	CAAGGDYKPTF	in-frame	0	0	0	0.003742025	0	0	0	0	0
TRAV14D-1FTRAJ6FCATGGNYKPTFin-frame	TRAV14D-1	FALSE	TRAJ6	FALSE	CATGGNYKPTF	in-frame	0	0	0	0.003742025	0	0.001035679	0	0	0
TRAV14D-3/DV8FTRAJ31FCAAGVSNNRIFFin-frame	TRAV14D-3/DV8	FALSE	TRAJ31	FALSE	CAAGVSNNRIFF	in-frame	0	0	0	0.003742025	0.0020424	0	0	0.000570815	0
TRAV14N-1FTRAJ26FYAASANQGLTFin-frame	TRAV14N-1	FALSE	TRAJ26	FALSE	YAASANQGLTF	in-frame	0	0	0	0.003742025	0	0	0	0	0
TRAV14N-1FTRAJ6FCAAGGNDKPTFin-frame	TRAV14N-1	FALSE	TRAJ6	FALSE	CAAGGNDKPTF	in-frame	0	0	0	0.003742025	0.018381602	0.006214075	0.004435573	0.003995707	0
TRAV14N-1FTRAJ6FCAAGGNYKPAFin-frame	TRAV14N-1	FALSE	TRAJ6	FALSE	CAAGGNYKPAF	in-frame	0	0	0	0.003742025	0.009190801	0.001035679	0.000739262	0.001141631	0
TRAV14N-1FTRAJ6FCASGGKYKPTFin-frame	TRAV14N-1	FALSE	TRAJ6	FALSE	CASGGKYKPTF	in-frame	0	0	0	0.003742025	0.0040848	0	0.000739262	0	0
TRAV14N-1FTRAJ6FCAVGGNHKPTFin-frame	TRAV14N-1	FALSE	TRAJ6	FALSE	CAVGGNHKPTF	in-frame	0	0	0	0.003742025	0	0.001035679	0.001478524	0.001141631	0.003151666
TRAV14N-1FTRAJ6FCAVGGNYNPTFin-frame	TRAV14N-1	FALSE	TRAJ6	FALSE	CAVGGNYNPTF	in-frame	0	0	0	0.003742025	0.0010212	0.016570866	0.007392622	0.003424892	0
TRAV14N-1FTRAJ6FCAVGRNYKPTFin-frame	TRAV14N-1	FALSE	TRAJ6	FALSE	CAVGRNYKPTF	in-frame	0	0	0	0.003742025	0	0.004142717	0.002217787	0.003995707	0.00236375
TRAV14N-1FTRAJ6FCESGGNYKPTFin-frame	TRAV14N-1	FALSE	TRAJ6	FALSE	CESGGNYKPTF	in-frame	0	0	0	0.003742025	0	0	0	0.001712446	0
TRAV14N-1FTRAJ6FWATGGNYKPTFin-frame	TRAV14N-1	FALSE	TRAJ6	FALSE	WATGGNYKPTF	in-frame	0	0	0	0.003742025	0	0.003107037	0	0	0
TRAV16D/DV11FTRAJ32FCAMRENQGGSAKLIFin-frame	TRAV16D/DV11	FALSE	TRAJ32	FALSE	CAMRENQGGSAKLIF	in-frame	0	0	0	0.003742025	0	0	0	0	0
TRAV19FTRAJ27FCAAADNANTGKLTFin-frame	TRAV19	FALSE	TRAJ27	FALSE	CAAADNANTGKLTF	in-frame	0	0	0	0.003742025	0	0	0	0	0
TRAV19FTRAJ27FCAAADNTNTGKLTVin-frame	TRAV19	FALSE	TRAJ27	FALSE	CAAADNTNTGKLTV	in-frame	0	0	0	0.003742025	0	0	0	0	0
TRAV19FTRAJ42FCAAGAHAGGSNAKLTFin-frame	TRAV19	FALSE	TRAJ42	FALSE	CAAGAHAGGSNAKLTF	in-frame	0	0	0	0.003742025	0	0	0	0	0
TRAV19FTRAJ43FCAAGAMGDNAPRFin-frame	TRAV19	FALSE	TRAJ43	FALSE	CAAGAMGDNAPRF	in-frame	0	0	0	0.003742025	0	0	0	0	0
TRAV19FTRAJ43FCAAGEMGNNAPRFin-frame	TRAV19	FALSE	TRAJ43	FALSE	CAAGEMGNNAPRF	in-frame	0	0	0	0.003742025	0	0	0	0	0
TRAV5D-4FTRAJ32FCAAGDGSSDNKLIFin-frame	TRAV5D-4	FALSE	TRAJ32	FALSE	CAAGDGSSDNKLIF	in-frame	0	0	0	0.003742025	0	0	0	0	0
TRAV5D-4FTRAJ32FCAANGGSSDNKLIFin-frame	TRAV5D-4	FALSE	TRAJ32	FALSE	CAANGGSSDNKLIF	in-frame	0	0	0	0.003742025	0.007148401	0.002071358	0	0	0
TRAV5D-4FTRAJ32FCAASDGSSGNKLFFin-frame	TRAV5D-4	FALSE	TRAJ32	FALSE	CAASDGSSGNKLFF	in-frame	0	0	0	0.003742025	0.0020424	0.002071358	0.002957049	0.005708154	0.004727499
TRAV5D-4FTRAJ32FCAASDGSSGNTLIFin-frame	TRAV5D-4	FALSE	TRAJ32	FALSE	CAASDGSSGNTLIF	in-frame	0	0	0	0.003742025	0.005106001	0.032106054	0.011088933	0.005137338	0.00236375
TRAV5D-4FTRAJ32FCAASDGSSGYKLIFin-frame	TRAV5D-4	FALSE	TRAJ32	FALSE	CAASDGSSGYKLIF	in-frame	0	0	0	0.003742025	0.0010212	0.003107037	0.002217787	0.006278969	0.005515416
TRAV5D-4FTRAJ32FCAASDGSSVNKLIFin-frame	TRAV5D-4	FALSE	TRAJ32	FALSE	CAASDGSSVNKLIF	in-frame	0	0	0	0.003742025	0.005106001	0.011392471	0.005914098	0.019407722	0.013394581
TRAV5D-4FTRAJ32FFAASDGSSGNKLIFin-frame	TRAV5D-4	FALSE	TRAJ32	FALSE	FAASDGSSGNKLIF	in-frame	0	0	0	0.003742025	0.0020424	0.082854332	0.017742293	0.00856223	0.007091249
TRAV5N-4FTRAJ32FCAASDGSSGNKIIFin-frame	TRAV5N-4	FALSE	TRAJ32	FALSE	CAASDGSSGNKIIF	in-frame	0	0	0	0.003742025	0.005106001	0	0.004435573	0.005137338	0.009454998
TRAV5N-4FTRAJ32FCAASDGSSGNTLIFin-frame	TRAV5N-4	FALSE	TRAJ32	FALSE	CAASDGSSGNTLIF	in-frame	0	0	0	0.003742025	0.0040848	0.003107037	0.009610409	0.002283261	0.000787917
TRAV5N-4FTRAJ32FCAASNGSSGNKLIFin-frame	TRAV5N-4	FALSE	TRAJ32	FALSE	CAASNGSSGNKLIF	in-frame	0	0	0	0.003742025	0.005106001	0	0.005914098	0.001141631	0.003151666
TRAV5N-4FTRAJ32FCAASPPNYGGSGNKLIFin-frame	TRAV5N-4	FALSE	TRAJ32	FALSE	CAASPPNYGGSGNKLIF	in-frame	0	0	0	0.003742025	0	0	0	0	0
TRAV7N-4FTRAJ30FCATETNAYKVIFin-frame	TRAV7N-4	FALSE	TRAJ30	FALSE	CATETNAYKVIF	in-frame	0	0	0	0.003742025	0	0	0	0	0
TRAV8N-2FTRAJ32FCAASDGSSGNKLIFin-frame	TRAV8N-2	FALSE	TRAJ32	FALSE	CAASDGSSGNKLIF	in-frame	0	0	0	0.003742025	0.0020424	0.009321112	0.009610409	0	0.001575833
TRAV8N-2FTRAJ9FCATDDMGYKLAFin-frame	TRAV8N-2	FALSE	TRAJ9	FALSE	CATDDMGYKLAF	in-frame	0	0	0	0.003742025	0	0.002071358	0.003696311	0	0
TRAV9N-3FTRAJ11FRAVSSDSGYNKLTFin-frame	TRAV9N-3	FALSE	TRAJ11	FALSE	RAVSSDSGYNKLTF	in-frame	0	0	0	0.003742025	0	0	0	0	0
TRAV9N-3FTRAJ32FCAASDGSSGNKLIFin-frame	TRAV9N-3	FALSE	TRAJ32	FALSE	CAASDGSSGNKLIF	in-frame	0	0	0	0.003742025	0	0.001035679	0.002217787	0	0.003151666
TRAV14D-1FTRAJ31FCAASSKNRIFFin-frame	TRAV14D-1	FALSE	TRAJ31	FALSE	CAASSKNRIFF	in-frame	0.000446662	0.0009955	0	0.003742025	0.005106001	0	0	0	0
TRAV5D-4FTRAJ32FCAGSDGSSGNKLIFin-frame	TRAV5D-4	FALSE	TRAJ32	FALSE	CAGSDGSSGNKLIF	in-frame	0	0	0.00076176	0.003742025	0.008169601	0.003107037	0.001478524	0.007991415	0.818645256
TRAV9N-3FTRAJ11FCAVSSESGYNKLTFin-frame	TRAV9N-3	FALSE	TRAJ11	FALSE	CAVSSESGYNKLTF	in-frame	0	0.0009955	0	0.003742025	0	0	0	0	0
TRAV12-2FTRAJ31FCALSEGSNNRIFFin-frame	TRAV12-2	FALSE	TRAJ31	FALSE	CALSEGSNNRIFF	in-frame	0	0	0	0.002806519	0	0	0	0	0
TRAV12-3FTRAJ40FCALRDIGNYKYVFin-frame	TRAV12-3	FALSE	TRAJ40	FALSE	CALRDIGNYKYVF	in-frame	0	0	0	0.002806519	0	0	0	0	0
TRAV12-3FTRAJ40FCALRDTENYKYVFin-frame	TRAV12-3	FALSE	TRAJ40	FALSE	CALRDTENYKYVF	in-frame	0	0	0	0.002806519	0	0	0	0	0
TRAV12-3FTRAJ40FCALRDTGNYKCVFin-frame	TRAV12-3	FALSE	TRAJ40	FALSE	CALRDTGNYKCVF	in-frame	0	0	0	0.002806519	0	0	0	0	0
TRAV12-3FTRAJ40FCALRDTGNYKYIFin-frame	TRAV12-3	FALSE	TRAJ40	FALSE	CALRDTGNYKYIF	in-frame	0	0	0	0.002806519	0	0	0	0	0
TRAV12D-1FTRAJ31FCALREGSNNRIFFin-frame	TRAV12D-1	FALSE	TRAJ31	FALSE	CALREGSNNRIFF	in-frame	0	0	0	0.002806519	0	0	0	0	0
TRAV12N-3FTRAJ32FCAASDGSSGNKLIFin-frame	TRAV12N-3	FALSE	TRAJ32	FALSE	CAASDGSSGNKLIF	in-frame	0	0	0	0.002806519	0	0	0	0	0
TRAV14-1FTRAJ31FCAAGVSNNRIFFin-frame	TRAV14-1	FALSE	TRAJ31	FALSE	CAAGVSNNRIFF	in-frame	0	0	0	0.002806519	0	0.001035679	0	0	0
TRAV14-1FTRAJ31FCAASSNNRIFFin-frame	TRAV14-1	FALSE	TRAJ31	FALSE	CAASSNNRIFF	in-frame	0	0	0	0.002806519	0	0	0	0	0
TRAV14-1FTRAJ33FCAASDNYQLIWin-frame	TRAV14-1	FALSE	TRAJ33	FALSE	CAASDNYQLIW	in-frame	0	0	0	0.002806519	0.0030636	0.003107037	0.000739262	0	0.000787917
TRAV14D-1FTRAJ31FCAAGVSKNRIFFin-frame	TRAV14D-1	FALSE	TRAJ31	FALSE	CAAGVSKNRIFF	in-frame	0	0	0	0.002806519	0	0	0	0	0
TRAV14D-1FTRAJ31FCAAGVSNNRSFFin-frame	TRAV14D-1	FALSE	TRAJ31	FALSE	CAAGVSNNRSFF	in-frame	0	0	0	0.002806519	0	0	0	0	0
TRAV14D-1FTRAJ31FWAAGVSNNRIFFin-frame	TRAV14D-1	FALSE	TRAJ31	FALSE	WAAGVSNNRIFF	in-frame	0	0	0	0.002806519	0	0.003107037	0	0.001712446	0
TRAV14D-1FTRAJ32FCAASDGSSDNKLIFin-frame	TRAV14D-1	FALSE	TRAJ32	FALSE	CAASDGSSDNKLIF	in-frame	0	0	0	0.002806519	0	0	0	0	0
TRAV14D-1FTRAJ6FCAAGGNDKPTFin-frame	TRAV14D-1	FALSE	TRAJ6	FALSE	CAAGGNDKPTF	in-frame	0	0	0	0.002806519	0	0.001035679	0	0	0
TRAV14D-3/DV8FTRAJ6FCATGGNYKPTFin-frame	TRAV14D-3/DV8	FALSE	TRAJ6	FALSE	CATGGNYKPTF	in-frame	0	0	0	0.002806519	0	0.001035679	0	0	0
TRAV14N-1FTRAJ26FCAASANQGLAFin-frame	TRAV14N-1	FALSE	TRAJ26	FALSE	CAASANQGLAF	in-frame	0	0	0	0.002806519	0	0	0	0	0
TRAV14N-1FTRAJ26FCAASANQGLTLin-frame	TRAV14N-1	FALSE	TRAJ26	FALSE	CAASANQGLTL	in-frame	0	0	0	0.002806519	0	0	0	0	0
TRAV14N-1FTRAJ26FCAASANQGLTYin-frame	TRAV14N-1	FALSE	TRAJ26	FALSE	CAASANQGLTY	in-frame	0	0	0	0.002806519	0	0	0	0	0
TRAV14N-1FTRAJ32FCAADDGSSGNKLIFin-frame	TRAV14N-1	FALSE	TRAJ32	FALSE	CAADDGSSGNKLIF	in-frame	0	0	0	0.002806519	0	0.004142717	0	0.002283261	0.000787917
TRAV14N-1FTRAJ32FCAAGDGSSGNKLIFin-frame	TRAV14N-1	FALSE	TRAJ32	FALSE	CAAGDGSSGNKLIF	in-frame	0	0	0	0.002806519	0.0010212	0	0	0.003995707	0.001575833
TRAV14N-1FTRAJ32FCAANGGSSGNKLIFin-frame	TRAV14N-1	FALSE	TRAJ32	FALSE	CAANGGSSGNKLIF	in-frame	0	0	0	0.002806519	0.0030636	0.004142717	0	0	0
TRAV14N-1FTRAJ6FCAAGGNYNPTFin-frame	TRAV14N-1	FALSE	TRAJ6	FALSE	CAAGGNYNPTF	in-frame	0	0	0	0.002806519	0.0040848	0.020713583	0.020699342	0.001712446	0
TRAV14N-1FTRAJ6FCAEGGNYKPTFin-frame	TRAV14N-1	FALSE	TRAJ6	FALSE	CAEGGNYKPTF	in-frame	0	0	0	0.002806519	0.005106001	0	0.001478524	0.001141631	0.000787917
TRAV14N-1FTRAJ6FCASRGNYKPTFin-frame	TRAV14N-1	FALSE	TRAJ6	FALSE	CASRGNYKPTF	in-frame	0	0	0	0.002806519	0.0010212	0	0	0	0
TRAV14N-1FTRAJ6FCATGGNDKPTFin-frame	TRAV14N-1	FALSE	TRAJ6	FALSE	CATGGNDKPTF	in-frame	0	0	0	0.002806519	0.0010212	0.001035679	0	0	0
TRAV14N-1FTRAJ6FCAVGGNCKPTFin-frame	TRAV14N-1	FALSE	TRAJ6	FALSE	CAVGGNCKPTF	in-frame	0	0	0	0.002806519	0	0	0	0.001141631	0.003151666
TRAV14N-1FTRAJ6FCAVGGNYKPTLin-frame	TRAV14N-1	FALSE	TRAJ6	FALSE	CAVGGNYKPTL	in-frame	0	0	0	0.002806519	0	0.002071358	0.000739262	0.009703861	0.006303332
TRAV14N-1FTRAJ6FCAVRGNYKPTFin-frame	TRAV14N-1	FALSE	TRAJ6	FALSE	CAVRGNYKPTF	in-frame	0	0	0	0.002806519	0	0.003107037	0.002217787	0.003424892	0.00236375
TRAV14N-1FTRAJ6FCTAGGNYKPTFin-frame	TRAV14N-1	FALSE	TRAJ6	FALSE	CTAGGNYKPTF	in-frame	0	0	0	0.002806519	0.0030636	0.002071358	0.000739262	0.003424892	0
TRAV14N-1FTRAJ6FGATGGNYKPTFin-frame	TRAV14N-1	FALSE	TRAJ6	FALSE	GATGGNYKPTF	in-frame	0	0	0	0.002806519	0.0020424	0.002071358	0	0	0
TRAV19FTRAJ27FCTAADNTNTGKLTFin-frame	TRAV19	FALSE	TRAJ27	FALSE	CTAADNTNTGKLTF	in-frame	0	0	0	0.002806519	0	0	0	0	0
TRAV19FTRAJ27FGAAADNTNTGKLTFin-frame	TRAV19	FALSE	TRAJ27	FALSE	GAAADNTNTGKLTF	in-frame	0	0	0	0.002806519	0	0	0	0	0
TRAV19FTRAJ43FCAAGAMGNNTPRFin-frame	TRAV19	FALSE	TRAJ43	FALSE	CAAGAMGNNTPRF	in-frame	0	0	0	0.002806519	0	0	0	0	0
TRAV19FTRAJ43FCAAGAMGNNVPRFin-frame	TRAV19	FALSE	TRAJ43	FALSE	CAAGAMGNNVPRF	in-frame	0	0	0	0.002806519	0	0	0	0	0
TRAV19FTRAJ43FCATGAMGNNAPRFin-frame	TRAV19	FALSE	TRAJ43	FALSE	CATGAMGNNAPRF	in-frame	0	0	0	0.002806519	0	0	0	0	0
TRAV5D-4FTRAJ32FCAAGDGGSGNKLIFin-frame	TRAV5D-4	FALSE	TRAJ32	FALSE	CAAGDGGSGNKLIF	in-frame	0	0	0	0.002806519	0.0010212	0	0	0.000570815	0
TRAV5D-4FTRAJ32FCAANCGGSGNKLIFin-frame	TRAV5D-4	FALSE	TRAJ32	FALSE	CAANCGGSGNKLIF	in-frame	0	0	0	0.002806519	0.0010212	0	0	0	0
TRAV5D-4FTRAJ32FCAANGGGSGNKLIFin-frame	TRAV5D-4	FALSE	TRAJ32	FALSE	CAANGGGSGNKLIF	in-frame	0	0	0	0.002806519	0.0010212	0.001035679	0	0.000570815	0
TRAV5D-4FTRAJ32FCAANTGSSDNKLIFin-frame	TRAV5D-4	FALSE	TRAJ32	FALSE	CAANTGSSDNKLIF	in-frame	0	0	0	0.002806519	0	0	0	0	0
TRAV5D-4FTRAJ32FCAASDASSGNKLIFin-frame	TRAV5D-4	FALSE	TRAJ32	FALSE	CAASDASSGNKLIF	in-frame	0	0	0	0.002806519	0.0020424	0.01242815	0.007392622	0.004566523	0.003939583
TRAV5D-4FTRAJ32FCAASDGISGNKLIFin-frame	TRAV5D-4	FALSE	TRAJ32	FALSE	CAASDGISGNKLIF	in-frame	0	0	0	0.002806519	0	0.009321112	0.005914098	0.006278969	0.006303332
TRAV5D-4FTRAJ32FCAASDGRSSNKLIFin-frame	TRAV5D-4	FALSE	TRAJ32	FALSE	CAASDGRSSNKLIF	in-frame	0	0	0	0.002806519	0.0010212	0	0	0	0
TRAV5D-4FTRAJ32FCAASDGSCGNKLIFin-frame	TRAV5D-4	FALSE	TRAJ32	FALSE	CAASDGSCGNKLIF	in-frame	0	0	0	0.002806519	0.0040848	0.002071358	0.001478524	0.001712446	0.00236375
TRAV5D-4FTRAJ32FCAASDGSSDKKLIFin-frame	TRAV5D-4	FALSE	TRAJ32	FALSE	CAASDGSSDKKLIF	in-frame	0	0	0	0.002806519	0.0010212	0	0	0	0
TRAV5D-4FTRAJ32FCAASDGSSGNKLIYin-frame	TRAV5D-4	FALSE	TRAJ32	FALSE	CAASDGSSGNKLIY	in-frame	0	0	0	0.002806519	0.008169601	0.006214075	0.003696311	0.003424892	0.004727499
TRAV5D-4FTRAJ32FCAASDGSSGNKLMFin-frame	TRAV5D-4	FALSE	TRAJ32	FALSE	CAASDGSSGNKLMF	in-frame	0	0	0	0.002806519	0.006127201	0.007249754	0.002217787	0.002283261	0
TRAV5D-4FTRAJ32FCAASDGSSGNMLIFin-frame	TRAV5D-4	FALSE	TRAJ32	FALSE	CAASDGSSGNMLIF	in-frame	0	0	0	0.002806519	0.0040848	0.01242815	0.003696311	0.004566523	0.000787917
TRAV5D-4FTRAJ32FCAASDGSSRNKLIFin-frame	TRAV5D-4	FALSE	TRAJ32	FALSE	CAASDGSSRNKLIF	in-frame	0	0	0	0.002806519	0.0010212	0.002071358	0.004435573	0.003995707	0.00236375
TRAV5D-4FTRAJ32FCAASGGGSGNKLIFin-frame	TRAV5D-4	FALSE	TRAJ32	FALSE	CAASGGGSGNKLIF	in-frame	0	0	0	0.002806519	0.0020424	0.001035679	0	0.000570815	0
TRAV5D-4FTRAJ32FCAASVGSSGNKLIFin-frame	TRAV5D-4	FALSE	TRAJ32	FALSE	CAASVGSSGNKLIF	in-frame	0	0	0	0.002806519	0.005106001	0.006214075	0.00665336	0.003995707	0.004727499
TRAV5D-4FTRAJ32FCAASYGSSGNKLIFin-frame	TRAV5D-4	FALSE	TRAJ32	FALSE	CAASYGSSGNKLIF	in-frame	0	0	0	0.002806519	0.0020424	0.011392471	0.007392622	0.006849784	0.004727499
TRAV5D-4FTRAJ32FCASSDGSSGNKLIFin-frame	TRAV5D-4	FALSE	TRAJ32	FALSE	CASSDGSSGNKLIF	in-frame	0	0	0	0.002806519	0.0030636	0.004142717	0.003696311	0.0074206	0.005515416
TRAV5D-4FTRAJ33FCAAGDNYQLIWin-frame	TRAV5D-4	FALSE	TRAJ33	FALSE	CAAGDNYQLIW	in-frame	0	0	0	0.002806519	0.0020424	0.009321112	0.000739262	0	0
TRAV5D-4FTRAJ6FCAGGGNYKPTFin-frame	TRAV5D-4	FALSE	TRAJ6	FALSE	CAGGGNYKPTF	in-frame	0	0	0	0.002806519	0.007148401	0.001035679	0	0	0
TRAV5N-4FTRAJ26FCAASANQGLTFin-frame	TRAV5N-4	FALSE	TRAJ26	FALSE	CAASANQGLTF	in-frame	0	0	0	0.002806519	0	0	0	0	0
TRAV5N-4FTRAJ32FCAADDGGSGNKLIFin-frame	TRAV5N-4	FALSE	TRAJ32	FALSE	CAADDGGSGNKLIF	in-frame	0	0	0	0.002806519	0	0	0	0	0
TRAV5N-4FTRAJ32FCAASAGSSGNKLIFin-frame	TRAV5N-4	FALSE	TRAJ32	FALSE	CAASAGSSGNKLIF	in-frame	0	0	0	0.002806519	0.0020424	0.020713583	0.017003031	0.005137338	0.001575833
TRAV5N-4FTRAJ32FCAASDASSGNKLIFin-frame	TRAV5N-4	FALSE	TRAJ32	FALSE	CAASDASSGNKLIF	in-frame	0	0	0	0.002806519	0.0010212	0.002071358	0.005174836	0.001141631	0.001575833
TRAV5N-4FTRAJ32FCAASDGSCGNKLIFin-frame	TRAV5N-4	FALSE	TRAJ32	FALSE	CAASDGSCGNKLIF	in-frame	0	0	0	0.002806519	0.0010212	0	0.002217787	0	0.000787917
TRAV5N-4FTRAJ32FCAASDGSSGNKFIFin-frame	TRAV5N-4	FALSE	TRAJ32	FALSE	CAASDGSSGNKFIF	in-frame	0	0	0	0.002806519	0.0030636	0.001035679	0.004435573	0.004566523	0.005515416
TRAV5N-4FTRAJ32FCAASDGSSGNKLNFin-frame	TRAV5N-4	FALSE	TRAJ32	FALSE	CAASDGSSGNKLNF	in-frame	0	0	0	0.002806519	0.0040848	0.001035679	0.004435573	0.002854077	0.006303332
TRAV5N-4FTRAJ32FCAASDGSSGNKLVFin-frame	TRAV5N-4	FALSE	TRAJ32	FALSE	CAASDGSSGNKLVF	in-frame	0	0	0	0.002806519	0.006127201	0	0.005174836	0.002854077	0.000787917
TRAV5N-4FTRAJ32FCAASDGSSGNKVIFin-frame	TRAV5N-4	FALSE	TRAJ32	FALSE	CAASDGSSGNKVIF	in-frame	0	0	0	0.002806519	0.0010212	0	0.000739262	0.001712446	0.000787917
TRAV5N-4FTRAJ32FCAASDGSSGNMLIFin-frame	TRAV5N-4	FALSE	TRAJ32	FALSE	CAASDGSSGNMLIF	in-frame	0	0	0	0.002806519	0.0010212	0	0.002217787	0	0.000787917
TRAV5N-4FTRAJ32FCAASDGSSGNRLIFin-frame	TRAV5N-4	FALSE	TRAJ32	FALSE	CAASDGSSGNRLIF	in-frame	0	0	0	0.002806519	0.0010212	0.002071358	0.005174836	0.002283261	0.00236375
TRAV5N-4FTRAJ32FCAASDVSSGNKLIFin-frame	TRAV5N-4	FALSE	TRAJ32	FALSE	CAASDVSSGNKLIF	in-frame	0	0	0	0.002806519	0.0030636	0.001035679	0.004435573	0.001712446	0.00236375
TRAV5N-4FTRAJ32FCAVGDGSSGNKLIFin-frame	TRAV5N-4	FALSE	TRAJ32	FALSE	CAVGDGSSGNKLIF	in-frame	0	0	0	0.002806519	0.0020424	0	0	0.001712446	0
TRAV5N-4FTRAJ32FFAASDGSSGNKLIFin-frame	TRAV5N-4	FALSE	TRAJ32	FALSE	FAASDGSSGNKLIF	in-frame	0	0	0	0.002806519	0	0.016570866	0.008131884	0.002283261	0.004727499
TRAV5N-4FTRAJ32FWAASDGGSGNKLIFin-frame	TRAV5N-4	FALSE	TRAJ32	FALSE	WAASDGGSGNKLIF	in-frame	0	0	0	0.002806519	0	0	0.000739262	0	0.00236375
TRAV5N-4FTRAJ48FCAASGNYGNEKITFin-frame	TRAV5N-4	FALSE	TRAJ48	FALSE	CAASGNYGNEKITF	in-frame	0	0	0	0.002806519	0	0	0	0	0
TRAV5N-4FTRAJ6FCAAGGSYKPTFin-frame	TRAV5N-4	FALSE	TRAJ6	FALSE	CAAGGSYKPTF	in-frame	0	0	0	0.002806519	0	0	0	0	0
TRAV5N-4FTRAJ6FCATGGNYKPTFin-frame	TRAV5N-4	FALSE	TRAJ6	FALSE	CATGGNYKPTF	in-frame	0	0	0	0.002806519	0	0	0	0	0
TRAV7-5FTRAJ40FCAVFNTGDYKYVFin-frame	TRAV7-5	FALSE	TRAJ40	FALSE	CAVFNTGDYKYVF	in-frame	0	0	0	0.002806519	0	0	0	0	0
TRAV7N-4FTRAJ30FCATDTNAYKGIFin-frame	TRAV7N-4	FALSE	TRAJ30	FALSE	CATDTNAYKGIF	in-frame	0	0	0	0.002806519	0	0	0	0	0
TRAV7N-4FTRAJ32FCATDTNAYKVIFin-frame	TRAV7N-4	FALSE	TRAJ32	FALSE	CATDTNAYKVIF	in-frame	0	0	0	0.002806519	0	0	0	0	0
TRAV8-2FTRAJ49FCATPPKTGYQNFYFin-frame	TRAV8-2	FALSE	TRAJ49	FALSE	CATPPKTGYQNFYF	in-frame	0	0	0	0.002806519	0	0	0	0	0
TRAV8N-2FTRAJ9FCANDDMGYKLTFin-frame	TRAV8N-2	FALSE	TRAJ9	FALSE	CANDDMGYKLTF	in-frame	0	0	0	0.002806519	0.0010212	0.003107037	0.001478524	0	0
TRAV8N-2FTRAJ9FCATDDMGYKLPFin-frame	TRAV8N-2	FALSE	TRAJ9	FALSE	CATDDMGYKLPF	in-frame	0	0	0	0.002806519	0	0.002071358	0.005914098	0	0
TRAV8N-2FTRAJ9FCATDDMGYKLTVin-frame	TRAV8N-2	FALSE	TRAJ9	FALSE	CATDDMGYKLTV	in-frame	0	0	0	0.002806519	0	0.006214075	0.008871147	0	0
TRAV9N-3FTRAJ11FCAMSSDSGYNKLTFin-frame	TRAV9N-3	FALSE	TRAJ11	FALSE	CAMSSDSGYNKLTF	in-frame	0	0	0	0.002806519	0	0	0	0	0
TRAV9N-3FTRAJ11FCAVSRDSGYNKLTFin-frame	TRAV9N-3	FALSE	TRAJ11	FALSE	CAVSRDSGYNKLTF	in-frame	0	0	0	0.002806519	0	0	0	0	0
TRAV9N-3FTRAJ11FCAVSSDSGDNKLTFin-frame	TRAV9N-3	FALSE	TRAJ11	FALSE	CAVSSDSGDNKLTF	in-frame	0	0	0	0.002806519	0	0	0	0	0
TRAV9N-3FTRAJ11FCAVSSDSGNNKLTFin-frame	TRAV9N-3	FALSE	TRAJ11	FALSE	CAVSSDSGNNKLTF	in-frame	0	0	0	0.002806519	0	0	0	0	0
TRAV9N-3FTRAJ11FCAVSSDSGYKKLTFin-frame	TRAV9N-3	FALSE	TRAJ11	FALSE	CAVSSDSGYKKLTF	in-frame	0	0	0	0.002806519	0	0	0	0	0
TRAV9N-3FTRAJ11FCAVSSDSGYNELTFin-frame	TRAV9N-3	FALSE	TRAJ11	FALSE	CAVSSDSGYNELTF	in-frame	0	0	0	0.002806519	0	0	0	0	0
TRAV9N-3FTRAJ11FCAVSSDSGYNKRTFin-frame	TRAV9N-3	FALSE	TRAJ11	FALSE	CAVSSDSGYNKRTF	in-frame	0	0	0	0.002806519	0	0	0	0	0
TRAV9N-3FTRAJ11FWAVSSDSGYNKLTFin-frame	TRAV9N-3	FALSE	TRAJ11	FALSE	WAVSSDSGYNKLTF	in-frame	0	0	0	0.002806519	0	0	0	0	0
TRAV12D-1FTRAJ31FCALSEGSDNRIFFin-frame	TRAV12D-1	FALSE	TRAJ31	FALSE	CALSEGSDNRIFF	in-frame	0.000446662	0	0	0.002806519	0	0	0	0	0
TRAV14D-1FTRAJ31FCAVSSNNRIFFin-frame	TRAV14D-1	FALSE	TRAJ31	FALSE	CAVSSNNRIFF	in-frame	0.000446662	0	0	0.002806519	0	0	0	0	0
TRAV14N-3FTRAJ32FCAASDGSSGNKLIFin-frame	TRAV14N-3	FALSE	TRAJ32	FALSE	CAASDGSSGNKLIF	in-frame	0	0	0.00076176	0.002806519	0	0.009321112	0.011828195	0.001141631	0.021273746
TRAV19FTRAJ27FCAAADNTNTGKLTCin-frame	TRAV19	FALSE	TRAJ27	FALSE	CAAADNTNTGKLTC	in-frame	0	0.0009955	0	0.002806519	0	0	0	0	0
TRAV5D-4FTRAJ32FCAASDGSSGNKLTFin-frame	TRAV5D-4	FALSE	TRAJ32	FALSE	CAASDGSSGNKLTF	in-frame	0.000446662	0	0	0.002806519	0.0030636	0.007249754	0.003696311	0.053085828	0.052790406
TRAV5N-4FTRAJ32FCAASDGSRGNKLIFin-frame	TRAV5N-4	FALSE	TRAJ32	FALSE	CAASDGSRGNKLIF	in-frame	0	0	0.00076176	0.002806519	0.0040848	0.010356791	0.023656391	0.006849784	0.008667082
TRAV8N-2FTRAJ9FCATDDMGYKRTFin-frame	TRAV8N-2	FALSE	TRAJ9	FALSE	CATDDMGYKRTF	in-frame	0	0.001991001	0.001523519	0.002806519	0	0.010356791	0.011088933	0	0
TRAV8N-2FTRAJ9FCATNDMGYKLTFin-frame	TRAV8N-2	FALSE	TRAJ9	FALSE	CATNDMGYKLTF	in-frame	0	0	0.00076176	0.002806519	0.0010212	0.001035679	0.003696311	0	0
TRAV8N-2FTRAJ9FWATDDMGYKLTFin-frame	TRAV8N-2	FALSE	TRAJ9	FALSE	WATDDMGYKLTF	in-frame	0.000446662	0	0.00076176	0.002806519	0.0010212	0.014499508	0.027352702	0	0
TRAV9N-3FTRAJ11FCAVNSDSGYNKLTFin-frame	TRAV9N-3	FALSE	TRAJ11	FALSE	CAVNSDSGYNKLTF	in-frame	0	0.0009955	0	0.002806519	0	0	0	0	0
TRAV12-2FTRAJ32FCAASDGSSGNKLIFin-frame	TRAV12-2	FALSE	TRAJ32	FALSE	CAASDGSSGNKLIF	in-frame	0	0	0	0.001871012	0	0	0	0	0
TRAV12-3FTRAJ40FCALRDKGNYKYVFin-frame	TRAV12-3	FALSE	TRAJ40	FALSE	CALRDKGNYKYVF	in-frame	0	0	0	0.001871012	0	0	0	0	0
TRAV12-3FTRAJ40FCALRDTGNDKYVFin-frame	TRAV12-3	FALSE	TRAJ40	FALSE	CALRDTGNDKYVF	in-frame	0	0	0	0.001871012	0	0	0	0	0
TRAV12-3FTRAJ40FCALRDTGNYKSVFin-frame	TRAV12-3	FALSE	TRAJ40	FALSE	CALRDTGNYKSVF	in-frame	0	0	0	0.001871012	0	0	0	0	0
TRAV12-3FTRAJ40FCALRDTGNYKYVLin-frame	TRAV12-3	FALSE	TRAJ40	FALSE	CALRDTGNYKYVL	in-frame	0	0	0	0.001871012	0	0	0	0	0
TRAV12-3FTRAJ40FCALRETGNYKYVFin-frame	TRAV12-3	FALSE	TRAJ40	FALSE	CALRETGNYKYVF	in-frame	0	0	0	0.001871012	0	0	0	0	0
TRAV12-3FTRAJ40FCALRNTGNYKYVFin-frame	TRAV12-3	FALSE	TRAJ40	FALSE	CALRNTGNYKYVF	in-frame	0	0	0	0.001871012	0	0	0	0	0
TRAV12-3FTRAJ40FCAVRDTGNYKYVFin-frame	TRAV12-3	FALSE	TRAJ40	FALSE	CAVRDTGNYKYVF	in-frame	0	0	0	0.001871012	0	0	0	0	0
TRAV12-3FTRAJ40FCAWRDTGNYKYVFin-frame	TRAV12-3	FALSE	TRAJ40	FALSE	CAWRDTGNYKYVF	in-frame	0	0	0	0.001871012	0	0	0	0	0
TRAV12-3FTRAJ40FGALRDTGNYKYVFin-frame	TRAV12-3	FALSE	TRAJ40	FALSE	GALRDTGNYKYVF	in-frame	0	0	0	0.001871012	0	0	0	0	0
TRAV12-3FTRAJ40FYALRDTGNYKYVFin-frame	TRAV12-3	FALSE	TRAJ40	FALSE	YALRDTGNYKYVF	in-frame	0	0	0	0.001871012	0	0	0	0	0
TRAV12D-1FTRAJ31FCALSEGSNNRILFin-frame	TRAV12D-1	FALSE	TRAJ31	FALSE	CALSEGSNNRILF	in-frame	0	0	0	0.001871012	0	0	0	0	0
TRAV12D-1FTRAJ31FCAMSEGSNNRIFFin-frame	TRAV12D-1	FALSE	TRAJ31	FALSE	CAMSEGSNNRIFF	in-frame	0	0	0	0.001871012	0	0	0	0	0
TRAV12D-1FTRAJ31FCAVSEGSNNRIFFin-frame	TRAV12D-1	FALSE	TRAJ31	FALSE	CAVSEGSNNRIFF	in-frame	0	0	0	0.001871012	0	0	0	0	0
TRAV12D-1FTRAJ31FCTLSEGSNNRIFFin-frame	TRAV12D-1	FALSE	TRAJ31	FALSE	CTLSEGSNNRIFF	in-frame	0	0	0	0.001871012	0	0	0	0	0
TRAV14-3FTRAJ32FCAASDGSSGNKLIFin-frame	TRAV14-3	FALSE	TRAJ32	FALSE	CAASDGSSGNKLIF	in-frame	0	0	0	0.001871012	0.0030636	0	0	0	0
TRAV14D-1FTRAJ31FCAAGVGNNRIFFin-frame	TRAV14D-1	FALSE	TRAJ31	FALSE	CAAGVGNNRIFF	in-frame	0	0	0	0.001871012	0	0	0	0	0
TRAV14D-1FTRAJ31FCAAGVSNIRIFFin-frame	TRAV14D-1	FALSE	TRAJ31	FALSE	CAAGVSNIRIFF	in-frame	0	0	0	0.001871012	0	0.001035679	0	0.000570815	0
TRAV14D-1FTRAJ31FCAAGVSNNRIYFin-frame	TRAV14D-1	FALSE	TRAJ31	FALSE	CAAGVSNNRIYF	in-frame	0	0	0	0.001871012	0	0	0	0.001712446	0
TRAV14D-1FTRAJ31FCVAGVSNNRIFFin-frame	TRAV14D-1	FALSE	TRAJ31	FALSE	CVAGVSNNRIFF	in-frame	0	0	0	0.001871012	0	0	0	0.003424892	0
TRAV14D-1FTRAJ31FWAAGVSSNRIFFin-frame	TRAV14D-1	FALSE	TRAJ31	FALSE	WAAGVSSNRIFF	in-frame	0	0	0	0.001871012	0	0	0	0	0
TRAV14D-1FTRAJ31FYAAGVSNNRIFFin-frame	TRAV14D-1	FALSE	TRAJ31	FALSE	YAAGVSNNRIFF	in-frame	0	0	0	0.001871012	0	0	0	0	0
TRAV14D-1FTRAJ32FCAASSNNRIIFin-frame	TRAV14D-1	FALSE	TRAJ32	FALSE	CAASSNNRIIF	in-frame	0	0	0	0.001871012	0	0	0	0	0
TRAV14D-1FTRAJ37FCEGTGNTGKLIFin-frame	TRAV14D-1	FALSE	TRAJ37	FALSE	CEGTGNTGKLIF	in-frame	0	0	0	0.001871012	0	0	0	0	0
TRAV14D-1FTRAJ6FCAAGGNNKPTFin-frame	TRAV14D-1	FALSE	TRAJ6	FALSE	CAAGGNNKPTF	in-frame	0	0	0	0.001871012	0.0010212	0	0	0.000570815	0
TRAV14D-1FTRAJ6FCAAGGNYKPAFin-frame	TRAV14D-1	FALSE	TRAJ6	FALSE	CAAGGNYKPAF	in-frame	0	0	0	0.001871012	0	0	0	0	0
TRAV14D-1FTRAJ6FCAARGNYKPTFin-frame	TRAV14D-1	FALSE	TRAJ6	FALSE	CAARGNYKPTF	in-frame	0	0	0	0.001871012	0	0.002071358	0	0.001141631	0
TRAV14D-1FTRAJ6FCAEGGNYKPTFin-frame	TRAV14D-1	FALSE	TRAJ6	FALSE	CAEGGNYKPTF	in-frame	0	0	0	0.001871012	0	0.001035679	0	0	0
TRAV14D-3/DV8FTRAJ6FCAGGGNYKPTFin-frame	TRAV14D-3/DV8	FALSE	TRAJ6	FALSE	CAGGGNYKPTF	in-frame	0	0	0	0.001871012	0.0020424	0	0	0	0
TRAV14D-3/DV8FTRAJ6FCAPGGNYKPTFin-frame	TRAV14D-3/DV8	FALSE	TRAJ6	FALSE	CAPGGNYKPTF	in-frame	0	0	0	0.001871012	0	0	0	0	0
TRAV14N-1FTRAJ26FCAASADQGLTFin-frame	TRAV14N-1	FALSE	TRAJ26	FALSE	CAASADQGLTF	in-frame	0	0	0	0.001871012	0	0	0	0	0
TRAV14N-1FTRAJ26FCAASANKGLTFin-frame	TRAV14N-1	FALSE	TRAJ26	FALSE	CAASANKGLTF	in-frame	0	0	0	0.001871012	0	0	0	0	0
TRAV14N-1FTRAJ26FCAASANQELTFin-frame	TRAV14N-1	FALSE	TRAJ26	FALSE	CAASANQELTF	in-frame	0	0	0	0.001871012	0	0	0	0	0
TRAV14N-1FTRAJ26FCAESANQGLTFin-frame	TRAV14N-1	FALSE	TRAJ26	FALSE	CAESANQGLTF	in-frame	0	0	0	0.001871012	0	0	0	0.000570815	0
TRAV14N-1FTRAJ26FGAASANQGLTFin-frame	TRAV14N-1	FALSE	TRAJ26	FALSE	GAASANQGLTF	in-frame	0	0	0	0.001871012	0	0	0	0.000570815	0
TRAV14N-1FTRAJ26FWAASANQGLTFin-frame	TRAV14N-1	FALSE	TRAJ26	FALSE	WAASANQGLTF	in-frame	0	0	0	0.001871012	0	0	0	0	0
TRAV14N-1FTRAJ33FCAASDNNQLIWin-frame	TRAV14N-1	FALSE	TRAJ33	FALSE	CAASDNNQLIW	in-frame	0	0	0	0.001871012	0.0010212	0	0.002217787	0	0
TRAV14N-1FTRAJ33FCAASDTYQLIWin-frame	TRAV14N-1	FALSE	TRAJ33	FALSE	CAASDTYQLIW	in-frame	0	0	0	0.001871012	0	0.003107037	0.001478524	0.002283261	0.001575833
TRAV14N-1FTRAJ33FCAASENYQLIWin-frame	TRAV14N-1	FALSE	TRAJ33	FALSE	CAASENYQLIW	in-frame	0	0	0	0.001871012	0.0020424	0.002071358	0.002217787	0	0.00236375
TRAV14N-1FTRAJ33FCTASDNYQLIWin-frame	TRAV14N-1	FALSE	TRAJ33	FALSE	CTASDNYQLIW	in-frame	0	0	0	0.001871012	0	0.006214075	0.000739262	0.001712446	0.00236375
TRAV14N-1FTRAJ33FCVASDSYQLIWin-frame	TRAV14N-1	FALSE	TRAJ33	FALSE	CVASDSYQLIW	in-frame	0	0	0	0.001871012	0	0	0	0	0
TRAV14N-1FTRAJ48FCAASGNYGNEKITFin-frame	TRAV14N-1	FALSE	TRAJ48	FALSE	CAASGNYGNEKITF	in-frame	0	0	0	0.001871012	0	0	0	0	0
TRAV14N-1FTRAJ6FCAAGENYKPTFin-frame	TRAV14N-1	FALSE	TRAJ6	FALSE	CAAGENYKPTF	in-frame	0	0	0	0.001871012	0.0020424	0.006214075	0.001478524	0.005708154	0
TRAV14N-1FTRAJ6FCAAGGDYKPTFin-frame	TRAV14N-1	FALSE	TRAJ6	FALSE	CAAGGDYKPTF	in-frame	0	0	0	0.001871012	0.006127201	0.001035679	0	0.002283261	0
TRAV14N-1FTRAJ6FCAAGGKCKPTFin-frame	TRAV14N-1	FALSE	TRAJ6	FALSE	CAAGGKCKPTF	in-frame	0	0	0	0.001871012	0	0	0	0	0
TRAV14N-1FTRAJ6FCAAGGNHKPTFin-frame	TRAV14N-1	FALSE	TRAJ6	FALSE	CAAGGNHKPTF	in-frame	0	0	0	0.001871012	0.0010212	0	0.002957049	0.003424892	0
TRAV14N-1FTRAJ6FCAAGGNNKPTFin-frame	TRAV14N-1	FALSE	TRAJ6	FALSE	CAAGGNNKPTF	in-frame	0	0	0	0.001871012	0.005106001	0.002071358	0.002217787	0.002283261	0
TRAV14N-1FTRAJ6FCAAGGNYEPTFin-frame	TRAV14N-1	FALSE	TRAJ6	FALSE	CAAGGNYEPTF	in-frame	0	0	0	0.001871012	0	0.001035679	0.001478524	0.001712446	0
TRAV14N-1FTRAJ6FCAAGGNYKTTFin-frame	TRAV14N-1	FALSE	TRAJ6	FALSE	CAAGGNYKTTF	in-frame	0	0	0	0.001871012	0.0020424	0	0	0.001712446	0
TRAV14N-1FTRAJ6FCAGGGNYQPTFin-frame	TRAV14N-1	FALSE	TRAJ6	FALSE	CAGGGNYQPTF	in-frame	0	0	0	0.001871012	0	0	0	0	0
TRAV14N-1FTRAJ6FCAMGGNYKPTFin-frame	TRAV14N-1	FALSE	TRAJ6	FALSE	CAMGGNYKPTF	in-frame	0	0	0	0.001871012	0.0010212	0	0	0.000570815	0
TRAV14N-1FTRAJ6FCASEGNYKPTFin-frame	TRAV14N-1	FALSE	TRAJ6	FALSE	CASEGNYKPTF	in-frame	0	0	0	0.001871012	0.0010212	0	0	0	0
TRAV14N-1FTRAJ6FCASGGNCKPTFin-frame	TRAV14N-1	FALSE	TRAJ6	FALSE	CASGGNCKPTF	in-frame	0	0	0	0.001871012	0.0020424	0	0	0.000570815	0
TRAV14N-1FTRAJ6FCASGGNYRPTFin-frame	TRAV14N-1	FALSE	TRAJ6	FALSE	CASGGNYRPTF	in-frame	0	0	0	0.001871012	0.0020424	0	0	0.000570815	0
TRAV14N-1FTRAJ6FCATEGNYKPTFin-frame	TRAV14N-1	FALSE	TRAJ6	FALSE	CATEGNYKPTF	in-frame	0	0	0	0.001871012	0	0	0	0	0
TRAV14N-1FTRAJ6FCATGGNYNPTFin-frame	TRAV14N-1	FALSE	TRAJ6	FALSE	CATGGNYNPTF	in-frame	0	0	0	0.001871012	0	0.006214075	0	0	0
TRAV14N-1FTRAJ6FCATGRNYKPTFin-frame	TRAV14N-1	FALSE	TRAJ6	FALSE	CATGRNYKPTF	in-frame	0	0	0	0.001871012	0	0	0	0	0
TRAV14N-1FTRAJ6FCAVGENYKPTFin-frame	TRAV14N-1	FALSE	TRAJ6	FALSE	CAVGENYKPTF	in-frame	0	0	0	0.001871012	0	0.002071358	0	0.002283261	0.000787917
TRAV14N-1FTRAJ6FCAVGGKYKPTFin-frame	TRAV14N-1	FALSE	TRAJ6	FALSE	CAVGGKYKPTF	in-frame	0	0	0	0.001871012	0	0	0.000739262	0.001141631	0
TRAV14N-1FTRAJ6FCAVGGNEKPTFin-frame	TRAV14N-1	FALSE	TRAJ6	FALSE	CAVGGNEKPTF	in-frame	0	0	0	0.001871012	0	0	0	0	0
TRAV14N-1FTRAJ6FCAVGGNYKHTFin-frame	TRAV14N-1	FALSE	TRAJ6	FALSE	CAVGGNYKHTF	in-frame	0	0	0	0.001871012	0	0.001035679	0.002217787	0.000570815	0.004727499
TRAV14N-1FTRAJ6FCAVGGNYKPKFin-frame	TRAV14N-1	FALSE	TRAJ6	FALSE	CAVGGNYKPKF	in-frame	0	0	0	0.001871012	0	0	0.001478524	0.003424892	0.004727499
TRAV14N-1FTRAJ6FCAVGGNYKPTIin-frame	TRAV14N-1	FALSE	TRAJ6	FALSE	CAVGGNYKPTI	in-frame	0	0	0	0.001871012	0	0	0.000739262	0.000570815	0
TRAV14N-1FTRAJ6FCEAGGNYKPTFin-frame	TRAV14N-1	FALSE	TRAJ6	FALSE	CEAGGNYKPTF	in-frame	0	0	0	0.001871012	0.0020424	0.003107037	0.002957049	0.005137338	0
TRAV14N-1FTRAJ6FCEVGGNYKPTFin-frame	TRAV14N-1	FALSE	TRAJ6	FALSE	CEVGGNYKPTF	in-frame	0	0	0	0.001871012	0	0.001035679	0	0	0.000787917
TRAV14N-1FTRAJ6FCGSGGNYKPTFin-frame	TRAV14N-1	FALSE	TRAJ6	FALSE	CGSGGNYKPTF	in-frame	0	0	0	0.001871012	0.206282423	0	0	0	0
TRAV14N-1FTRAJ6FCVTGGNYKPTFin-frame	TRAV14N-1	FALSE	TRAJ6	FALSE	CVTGGNYKPTF	in-frame	0	0	0	0.001871012	0	0.004142717	0	0	0
TRAV14N-1FTRAJ6FGASGGNYKPTFin-frame	TRAV14N-1	FALSE	TRAJ6	FALSE	GASGGNYKPTF	in-frame	0	0	0	0.001871012	0	0	0	0.000570815	0
TRAV14N-1FTRAJ6FGAVGGNYKPTFin-frame	TRAV14N-1	FALSE	TRAJ6	FALSE	GAVGGNYKPTF	in-frame	0	0	0	0.001871012	0	0.002071358	0	0.000570815	0.000787917
TRAV14N-1FTRAJ6FWAGGGNYKPTFin-frame	TRAV14N-1	FALSE	TRAJ6	FALSE	WAGGGNYKPTF	in-frame	0	0	0	0.001871012	0.0030636	0.002071358	0	0	0.000787917
TRAV14N-1FTRAJ6FWAVGGNYKPTFin-frame	TRAV14N-1	FALSE	TRAJ6	FALSE	WAVGGNYKPTF	in-frame	0	0	0	0.001871012	0.0020424	0.002071358	0.002217787	0.002854077	0.000787917
TRAV14N-1FTRAJ6FYAAGGNYKPTFin-frame	TRAV14N-1	FALSE	TRAJ6	FALSE	YAAGGNYKPTF	in-frame	0	0	0	0.001871012	0.0020424	0.004142717	0.000739262	0.003424892	0
TRAV14N-1FTRAJ6FYASGGNYKPTFin-frame	TRAV14N-1	FALSE	TRAJ6	FALSE	YASGGNYKPTF	in-frame	0	0	0	0.001871012	0.0010212	0	0	0.000570815	0
TRAV14N-3FTRAJ26FCAAGGYAQGLTFin-frame	TRAV14N-3	FALSE	TRAJ26	FALSE	CAAGGYAQGLTF	in-frame	0	0	0	0.001871012	0	0	0	0	0.00236375
TRAV17FTRAJ6FCAAGGNYKPTFin-frame	TRAV17	FALSE	TRAJ6	FALSE	CAAGGNYKPTF	in-frame	0	0	0	0.001871012	0	0	0	0	0
TRAV17FTRAJ6FCALLTSGGDYKPTFin-frame	TRAV17	FALSE	TRAJ6	FALSE	CALLTSGGDYKPTF	in-frame	0	0	0	0.001871012	0	0	0	0	0
TRAV17FTRAJ6FCALLTSGGNYKPAFin-frame	TRAV17	FALSE	TRAJ6	FALSE	CALLTSGGNYKPAF	in-frame	0	0	0	0.001871012	0	0	0	0	0
TRAV17FTRAJ6FCALLTSRGNYKPTFin-frame	TRAV17	FALSE	TRAJ6	FALSE	CALLTSRGNYKPTF	in-frame	0	0	0	0.001871012	0	0	0	0	0
TRAV17FTRAJ6FCARLTSGGNYKPTFin-frame	TRAV17	FALSE	TRAJ6	FALSE	CARLTSGGNYKPTF	in-frame	0	0	0	0.001871012	0	0	0	0	0
TRAV19FTRAJ27FCAAADNNNTGKLTFin-frame	TRAV19	FALSE	TRAJ27	FALSE	CAAADNNNTGKLTF	in-frame	0	0	0	0.001871012	0	0	0	0	0
TRAV19FTRAJ27FCAAADNTNTCKLTFin-frame	TRAV19	FALSE	TRAJ27	FALSE	CAAADNTNTCKLTF	in-frame	0	0	0	0.001871012	0	0	0	0	0
TRAV19FTRAJ27FCAAADNTNTDKLTFin-frame	TRAV19	FALSE	TRAJ27	FALSE	CAAADNTNTDKLTF	in-frame	0	0	0	0.001871012	0	0	0	0	0
TRAV19FTRAJ27FCAAADNTNTGKLTLin-frame	TRAV19	FALSE	TRAJ27	FALSE	CAAADNTNTGKLTL	in-frame	0	0	0	0.001871012	0	0	0	0	0
TRAV19FTRAJ27FCAAADNTNTGKLTYin-frame	TRAV19	FALSE	TRAJ27	FALSE	CAAADNTNTGKLTY	in-frame	0	0	0	0.001871012	0	0	0	0	0
TRAV19FTRAJ27FCAAADNTSTGKLTFin-frame	TRAV19	FALSE	TRAJ27	FALSE	CAAADNTSTGKLTF	in-frame	0	0	0	0.001871012	0	0	0	0	0
TRAV19FTRAJ27FCATADNTNTGKLTFin-frame	TRAV19	FALSE	TRAJ27	FALSE	CATADNTNTGKLTF	in-frame	0	0	0	0.001871012	0	0	0	0	0
TRAV19FTRAJ32FCAASDGSSDNKLIFin-frame	TRAV19	FALSE	TRAJ32	FALSE	CAASDGSSDNKLIF	in-frame	0	0	0	0.001871012	0	0	0	0	0
TRAV19FTRAJ42FCAAGAHSGGRNAKLTFin-frame	TRAV19	FALSE	TRAJ42	FALSE	CAAGAHSGGRNAKLTF	in-frame	0	0	0	0.001871012	0	0	0	0	0
TRAV19FTRAJ42FCAAGAHSGGSNAKLTSin-frame	TRAV19	FALSE	TRAJ42	FALSE	CAAGAHSGGSNAKLTS	in-frame	0	0	0	0.001871012	0	0	0	0	0
TRAV19FTRAJ42FCAAGAHSGGSNEKLTFin-frame	TRAV19	FALSE	TRAJ42	FALSE	CAAGAHSGGSNEKLTF	in-frame	0	0	0	0.001871012	0	0	0	0	0
TRAV19FTRAJ42FCAAGAHSGRSNAKLTFin-frame	TRAV19	FALSE	TRAJ42	FALSE	CAAGAHSGRSNAKLTF	in-frame	0	0	0	0.001871012	0	0	0	0	0
TRAV19FTRAJ42FCAAGDHSGGSNAKLTFin-frame	TRAV19	FALSE	TRAJ42	FALSE	CAAGDHSGGSNAKLTF	in-frame	0	0	0	0.001871012	0	0	0	0	0
TRAV19FTRAJ42FYAAGAHSGGSNAKLTFin-frame	TRAV19	FALSE	TRAJ42	FALSE	YAAGAHSGGSNAKLTF	in-frame	0	0	0	0.001871012	0	0	0	0	0
TRAV19FTRAJ43FCAAGAMGKNAPRFin-frame	TRAV19	FALSE	TRAJ43	FALSE	CAAGAMGKNAPRF	in-frame	0	0	0	0.001871012	0	0	0	0	0
TRAV19FTRAJ43FCAAGAMGNDAPRFin-frame	TRAV19	FALSE	TRAJ43	FALSE	CAAGAMGNDAPRF	in-frame	0	0	0	0.001871012	0	0	0	0	0
TRAV19FTRAJ43FCAAGARGNNAPRFin-frame	TRAV19	FALSE	TRAJ43	FALSE	CAAGARGNNAPRF	in-frame	0	0	0	0.001871012	0	0	0	0	0
TRAV19FTRAJ43FCAAGTMGNNAPRFin-frame	TRAV19	FALSE	TRAJ43	FALSE	CAAGTMGNNAPRF	in-frame	0	0	0	0.001871012	0	0	0	0	0
TRAV19FTRAJ43FCAVGAMGNNAPRFin-frame	TRAV19	FALSE	TRAJ43	FALSE	CAVGAMGNNAPRF	in-frame	0	0	0	0.001871012	0	0	0	0	0
TRAV19FTRAJ43FWAAGAMGNNAPRFin-frame	TRAV19	FALSE	TRAJ43	FALSE	WAAGAMGNNAPRF	in-frame	0	0	0	0.001871012	0	0	0	0	0
TRAV4-4/DV10FTRAJ32FCAASDGSSDNKLIFin-frame	TRAV4-4/DV10	FALSE	TRAJ32	FALSE	CAASDGSSDNKLIF	in-frame	0	0	0	0.001871012	0.0010212	0	0	0	0
TRAV4N-4FTRAJ32FCAASDGSSGNKLIFin-frame	TRAV4N-4	FALSE	TRAJ32	FALSE	CAASDGSSGNKLIF	in-frame	0	0	0	0.001871012	0	0	0	0	0
TRAV5D-4FTRAJ32FCAAGGGSSGNKLIFin-frame	TRAV5D-4	FALSE	TRAJ32	FALSE	CAAGGGSSGNKLIF	in-frame	0	0	0	0.001871012	0	0	0	0.000570815	0
TRAV5D-4FTRAJ32FCAANCWSSGNKLIFin-frame	TRAV5D-4	FALSE	TRAJ32	FALSE	CAANCWSSGNKLIF	in-frame	0	0	0	0.001871012	0	0	0	0	0.000787917
TRAV5D-4FTRAJ32FCAANDGSSGNKLIFin-frame	TRAV5D-4	FALSE	TRAJ32	FALSE	CAANDGSSGNKLIF	in-frame	0	0	0	0.001871012	0.007148401	0.006214075	0.002957049	0.010845492	0.005515416
TRAV5D-4FTRAJ32FCAANGRSSGNKLIFin-frame	TRAV5D-4	FALSE	TRAJ32	FALSE	CAANGRSSGNKLIF	in-frame	0	0	0	0.001871012	0.0010212	0.001035679	0	0	0
TRAV5D-4FTRAJ32FCAARDGSSDNKLIFin-frame	TRAV5D-4	FALSE	TRAJ32	FALSE	CAARDGSSDNKLIF	in-frame	0	0	0	0.001871012	0.0010212	0	0	0	0
TRAV5D-4FTRAJ32FCAARDGSSGNKRIFin-frame	TRAV5D-4	FALSE	TRAJ32	FALSE	CAARDGSSGNKRIF	in-frame	0	0	0	0.001871012	0	0	0.000739262	0.002283261	0.000787917
TRAV5D-4FTRAJ32FCAASDGGSCNKLIFin-frame	TRAV5D-4	FALSE	TRAJ32	FALSE	CAASDGGSCNKLIF	in-frame	0	0	0	0.001871012	0	0.001035679	0	0	0
TRAV5D-4FTRAJ32FCAASDGRSGNKRIFin-frame	TRAV5D-4	FALSE	TRAJ32	FALSE	CAASDGRSGNKRIF	in-frame	0	0	0	0.001871012	0	0	0	0	0
TRAV5D-4FTRAJ32FCAASDGSIGNKLIFin-frame	TRAV5D-4	FALSE	TRAJ32	FALSE	CAASDGSIGNKLIF	in-frame	0	0	0	0.001871012	0.0010212	0.009321112	0.00665336	0.011416307	0.007091249
TRAV5D-4FTRAJ32FCAASDGSSGKKIIFin-frame	TRAV5D-4	FALSE	TRAJ32	FALSE	CAASDGSSGKKIIF	in-frame	0	0	0	0.001871012	0	0	0	0.000570815	0
TRAV5D-4FTRAJ32FCAASDGSSGNKFIFin-frame	TRAV5D-4	FALSE	TRAJ32	FALSE	CAASDGSSGNKFIF	in-frame	0	0	0	0.001871012	0.010212001	0.021749262	0.00665336	0.018836907	0.011030831
TRAV5D-4FTRAJ32FCAASDGSSGTKLIFin-frame	TRAV5D-4	FALSE	TRAJ32	FALSE	CAASDGSSGTKLIF	in-frame	0	0	0	0.001871012	0.0010212	0.006214075	0.002217787	0.000570815	0.00236375
TRAV5D-4FTRAJ32FCAASDGSSNNKLIFin-frame	TRAV5D-4	FALSE	TRAJ32	FALSE	CAASDGSSNNKLIF	in-frame	0	0	0	0.001871012	0.0010212	0	0	0.000570815	0.000787917
TRAV5D-4FTRAJ32FCAASDGSSSNKLICin-frame	TRAV5D-4	FALSE	TRAJ32	FALSE	CAASDGSSSNKLIC	in-frame	0	0	0	0.001871012	0	0	0	0	0
TRAV5D-4FTRAJ32FCAASDGTSGNKLIFin-frame	TRAV5D-4	FALSE	TRAJ32	FALSE	CAASDGTSGNKLIF	in-frame	0	0	0	0.001871012	0	0.004142717	0.003696311	0.001141631	0.001575833
TRAV5D-4FTRAJ32FCAASDRRSGNKLIFin-frame	TRAV5D-4	FALSE	TRAJ32	FALSE	CAASDRRSGNKLIF	in-frame	0	0	0	0.001871012	0.0010212	0	0	0	0
TRAV5D-4FTRAJ32FCAASDVGSGNKLIFin-frame	TRAV5D-4	FALSE	TRAJ32	FALSE	CAASDVGSGNKLIF	in-frame	0	0	0	0.001871012	0	0	0	0	0
TRAV5D-4FTRAJ32FCAASEGSSGKKLIFin-frame	TRAV5D-4	FALSE	TRAJ32	FALSE	CAASEGSSGKKLIF	in-frame	0	0	0	0.001871012	0.0010212	0	0	0.000570815	0
TRAV5D-4FTRAJ32FCAASGGSSGKKLIFin-frame	TRAV5D-4	FALSE	TRAJ32	FALSE	CAASGGSSGKKLIF	in-frame	0	0	0	0.001871012	0	0	0	0	0
TRAV5D-4FTRAJ32FCAASNGGSGNKLIFin-frame	TRAV5D-4	FALSE	TRAJ32	FALSE	CAASNGGSGNKLIF	in-frame	0	0	0	0.001871012	0.0010212	0	0	0	0
TRAV5D-4FTRAJ32FCAESDGSSSNKLIFin-frame	TRAV5D-4	FALSE	TRAJ32	FALSE	CAESDGSSSNKLIF	in-frame	0	0	0	0.001871012	0	0	0	0	0
TRAV5D-4FTRAJ32FCGASDGSSGNKLIFin-frame	TRAV5D-4	FALSE	TRAJ32	FALSE	CGASDGSSGNKLIF	in-frame	0	0	0	0.001871012	0.0010212	0.003107037	0	0.001712446	0.00236375
TRAV5D-4FTRAJ32FSAANGGSSGNKLIFin-frame	TRAV5D-4	FALSE	TRAJ32	FALSE	SAANGGSSGNKLIF	in-frame	0	0	0	0.001871012	0	0	0	0	0
TRAV5D-4FTRAJ32FWAANDGSSGNKLIFin-frame	TRAV5D-4	FALSE	TRAJ32	FALSE	WAANDGSSGNKLIF	in-frame	0	0	0	0.001871012	0	0	0	0	0
TRAV5D-4FTRAJ32FWAANGGSSGNKLIFin-frame	TRAV5D-4	FALSE	TRAJ32	FALSE	WAANGGSSGNKLIF	in-frame	0	0	0	0.001871012	0	0	0.000739262	0	0
TRAV5D-4FTRAJ32FWAARDGSSGNKLIFin-frame	TRAV5D-4	FALSE	TRAJ32	FALSE	WAARDGSSGNKLIF	in-frame	0	0	0	0.001871012	0.0010212	0	0	0.000570815	0.001575833
TRAV5D-4FTRAJ32FWAASEGSSGNKLIFin-frame	TRAV5D-4	FALSE	TRAJ32	FALSE	WAASEGSSGNKLIF	in-frame	0	0	0	0.001871012	0.0010212	0.001035679	0	0.004566523	0.000787917
TRAV5D-4FTRAJ6FCAAGGNYKPTCin-frame	TRAV5D-4	FALSE	TRAJ6	FALSE	CAAGGNYKPTC	in-frame	0	0	0	0.001871012	0	0.003107037	0	0	0
TRAV5D-4FTRAJ6FCAVGGSYKPTFin-frame	TRAV5D-4	FALSE	TRAJ6	FALSE	CAVGGSYKPTF	in-frame	0	0	0	0.001871012	0	0	0	0	0
TRAV5N-4FTRAJ31FCAAGVSNNRIFFin-frame	TRAV5N-4	FALSE	TRAJ31	FALSE	CAAGVSNNRIFF	in-frame	0	0	0	0.001871012	0.0020424	0	0	0	0
TRAV5N-4FTRAJ31FCAASSNNRIFFin-frame	TRAV5N-4	FALSE	TRAJ31	FALSE	CAASSNNRIFF	in-frame	0	0	0	0.001871012	0.0020424	0	0	0	0
TRAV5N-4FTRAJ32FCAADGGSSGNKLIFin-frame	TRAV5N-4	FALSE	TRAJ32	FALSE	CAADGGSSGNKLIF	in-frame	0	0	0	0.001871012	0	0	0	0	0.000787917
TRAV5N-4FTRAJ32FCAAGDGGSGNKLIFin-frame	TRAV5N-4	FALSE	TRAJ32	FALSE	CAAGDGGSGNKLIF	in-frame	0	0	0	0.001871012	0	0	0	0.001141631	0
TRAV5N-4FTRAJ32FCAAGDGNSGNKLIFin-frame	TRAV5N-4	FALSE	TRAJ32	FALSE	CAAGDGNSGNKLIF	in-frame	0	0	0	0.001871012	0	0	0	0.001141631	0
TRAV5N-4FTRAJ32FCAANGGSSGKKLIFin-frame	TRAV5N-4	FALSE	TRAJ32	FALSE	CAANGGSSGKKLIF	in-frame	0	0	0	0.001871012	0	0.001035679	0	0	0
TRAV5N-4FTRAJ32FCAASDESSGNKIIFin-frame	TRAV5N-4	FALSE	TRAJ32	FALSE	CAASDESSGNKIIF	in-frame	0	0	0	0.001871012	0	0	0	0	0
TRAV5N-4FTRAJ32FCAASDGGSSNKLIFin-frame	TRAV5N-4	FALSE	TRAJ32	FALSE	CAASDGGSSNKLIF	in-frame	0	0	0	0.001871012	0	0	0	0.000570815	0.000787917
TRAV5N-4FTRAJ32FCAASDGISGNKLIFin-frame	TRAV5N-4	FALSE	TRAJ32	FALSE	CAASDGISGNKLIF	in-frame	0	0	0	0.001871012	0.0010212	0.003107037	0.008871147	0.000570815	0.00236375
TRAV5N-4FTRAJ32FCAASDGSIGNKLIFin-frame	TRAV5N-4	FALSE	TRAJ32	FALSE	CAASDGSIGNKLIF	in-frame	0	0	0	0.001871012	0	0.002071358	0.002957049	0.002283261	0
TRAV5N-4FTRAJ32FCAASDGSRCNKLIFin-frame	TRAV5N-4	FALSE	TRAJ32	FALSE	CAASDGSRCNKLIF	in-frame	0	0	0	0.001871012	0	0	0	0	0
TRAV5N-4FTRAJ32FCAASDGSSGHKLIFin-frame	TRAV5N-4	FALSE	TRAJ32	FALSE	CAASDGSSGHKLIF	in-frame	0	0	0	0.001871012	0.0010212	0.003107037	0.002957049	0.001712446	0.000787917
TRAV5N-4FTRAJ32FCAASDGSSGNKLIIin-frame	TRAV5N-4	FALSE	TRAJ32	FALSE	CAASDGSSGNKLII	in-frame	0	0	0	0.001871012	0.0030636	0.006214075	0.014045982	0.001712446	0.00236375
TRAV5N-4FTRAJ32FCAASDGSSGNKLTFin-frame	TRAV5N-4	FALSE	TRAJ32	FALSE	CAASDGSSGNKLTF	in-frame	0	0	0	0.001871012	0.0040848	0.003107037	0.001478524	0.00856223	0.007879165
TRAV5N-4FTRAJ32FCAASDGSSGYKLIFin-frame	TRAV5N-4	FALSE	TRAJ32	FALSE	CAASDGSSGYKLIF	in-frame	0	0	0	0.001871012	0.0010212	0.001035679	0	0	0.000787917
TRAV5N-4FTRAJ32FCAASDGSSVNKLIFin-frame	TRAV5N-4	FALSE	TRAJ32	FALSE	CAASDGSSVNKLIF	in-frame	0	0	0	0.001871012	0	0	0.002217787	0.005708154	0.006303332
TRAV5N-4FTRAJ32FCAASEGSSGKKLIFin-frame	TRAV5N-4	FALSE	TRAJ32	FALSE	CAASEGSSGKKLIF	in-frame	0	0	0	0.001871012	0	0	0	0.000570815	0
TRAV5N-4FTRAJ32FCAESDGSSSNKLIFin-frame	TRAV5N-4	FALSE	TRAJ32	FALSE	CAESDGSSSNKLIF	in-frame	0	0	0	0.001871012	0	0	0	0.000570815	0
TRAV5N-4FTRAJ32FCAPSDGSSGNKLIFin-frame	TRAV5N-4	FALSE	TRAJ32	FALSE	CAPSDGSSGNKLIF	in-frame	0	0	0	0.001871012	0	0.001035679	0.000739262	0.000570815	0
TRAV5N-4FTRAJ32FCASSDGSSGNKLIFin-frame	TRAV5N-4	FALSE	TRAJ32	FALSE	CASSDGSSGNKLIF	in-frame	0	0	0	0.001871012	0	0.002071358	0.002217787	0.003995707	0.000787917
TRAV5N-4FTRAJ32FCDASDGSSGKKLIFin-frame	TRAV5N-4	FALSE	TRAJ32	FALSE	CDASDGSSGKKLIF	in-frame	0	0	0	0.001871012	0	0	0	0.000570815	0
TRAV5N-4FTRAJ32FCSASDGSSGNKLIFin-frame	TRAV5N-4	FALSE	TRAJ32	FALSE	CSASDGSSGNKLIF	in-frame	0	0	0	0.001871012	0.0010212	0.007249754	0.003696311	0.003424892	0.004727499
TRAV5N-4FTRAJ32FCVADDGSSGNKLIFin-frame	TRAV5N-4	FALSE	TRAJ32	FALSE	CVADDGSSGNKLIF	in-frame	0	0	0	0.001871012	0	0	0	0	0
TRAV5N-4FTRAJ32FCVANGGSSGNKLIFin-frame	TRAV5N-4	FALSE	TRAJ32	FALSE	CVANGGSSGNKLIF	in-frame	0	0	0	0.001871012	0	0	0	0	0
TRAV5N-4FTRAJ32FGAASDGRSGNKLIFin-frame	TRAV5N-4	FALSE	TRAJ32	FALSE	GAASDGRSGNKLIF	in-frame	0	0	0	0.001871012	0	0	0.000739262	0	0
TRAV5N-4FTRAJ32FGAASEGSSGKKLIFin-frame	TRAV5N-4	FALSE	TRAJ32	FALSE	GAASEGSSGKKLIF	in-frame	0	0	0	0.001871012	0	0	0	0	0
TRAV5N-4FTRAJ32FWAADDGSSGNKLIFin-frame	TRAV5N-4	FALSE	TRAJ32	FALSE	WAADDGSSGNKLIF	in-frame	0	0	0	0.001871012	0	0	0	0	0.000787917
TRAV5N-4FTRAJ32FWAANGGSSGNKLIFin-frame	TRAV5N-4	FALSE	TRAJ32	FALSE	WAANGGSSGNKLIF	in-frame	0	0	0	0.001871012	0	0	0	0	0
TRAV6-7/DV9FTRAJ32FCAASDGSSGNKLIFin-frame	TRAV6-7/DV9	FALSE	TRAJ32	FALSE	CAASDGSSGNKLIF	in-frame	0	0	0	0.001871012	0.0030636	0.001035679	0	0	0
TRAV7D-5FTRAJ30FCATDTNAYKVIFin-frame	TRAV7D-5	FALSE	TRAJ30	FALSE	CATDTNAYKVIF	in-frame	0	0	0	0.001871012	0	0	0	0	0
TRAV7N-4FTRAJ30FCATDTNADKVIFin-frame	TRAV7N-4	FALSE	TRAJ30	FALSE	CATDTNADKVIF	in-frame	0	0	0	0.001871012	0	0	0	0	0
TRAV7N-4FTRAJ30FCATDTNDYKVIFin-frame	TRAV7N-4	FALSE	TRAJ30	FALSE	CATDTNDYKVIF	in-frame	0	0	0	0.001871012	0	0	0	0	0
TRAV7N-4FTRAJ30FCATNTNAYKVIFin-frame	TRAV7N-4	FALSE	TRAJ30	FALSE	CATNTNAYKVIF	in-frame	0	0	0	0.001871012	0	0	0	0	0
TRAV7N-4FTRAJ30FCTTDTNAYKVIFin-frame	TRAV7N-4	FALSE	TRAJ30	FALSE	CTTDTNAYKVIF	in-frame	0	0	0	0.001871012	0	0	0	0	0
TRAV8-2FTRAJ32FCAASDGSSGNKLIFin-frame	TRAV8-2	FALSE	TRAJ32	FALSE	CAASDGSSGNKLIF	in-frame	0	0	0	0.001871012	0.0030636	0	0	0	0
TRAV8-2FTRAJ49FCATPPNKGYQNFYFin-frame	TRAV8-2	FALSE	TRAJ49	FALSE	CATPPNKGYQNFYF	in-frame	0	0	0	0.001871012	0	0	0	0	0
TRAV8-2FTRAJ49FCATPPNTGNQNFYFin-frame	TRAV8-2	FALSE	TRAJ49	FALSE	CATPPNTGNQNFYF	in-frame	0	0	0	0.001871012	0	0	0	0	0
TRAV8-2FTRAJ49FCATPPNTGYKNFYFin-frame	TRAV8-2	FALSE	TRAJ49	FALSE	CATPPNTGYKNFYF	in-frame	0	0	0	0.001871012	0	0	0	0	0
TRAV8-2FTRAJ49FCATPPNTGYQNFDFin-frame	TRAV8-2	FALSE	TRAJ49	FALSE	CATPPNTGYQNFDF	in-frame	0	0	0	0.001871012	0	0	0	0	0
TRAV8-2FTRAJ49FCATPPNTGYQNFYCin-frame	TRAV8-2	FALSE	TRAJ49	FALSE	CATPPNTGYQNFYC	in-frame	0	0	0	0.001871012	0	0	0	0	0
TRAV8-2FTRAJ49FCATPPNTGYQNFYVin-frame	TRAV8-2	FALSE	TRAJ49	FALSE	CATPPNTGYQNFYV	in-frame	0	0	0	0.001871012	0	0	0	0	0
TRAV8-2FTRAJ49FCATPPNTGYQNVYFin-frame	TRAV8-2	FALSE	TRAJ49	FALSE	CATPPNTGYQNVYF	in-frame	0	0	0	0.001871012	0	0	0	0	0
TRAV8-2FTRAJ49FCVTPPNTGYQNFYFin-frame	TRAV8-2	FALSE	TRAJ49	FALSE	CVTPPNTGYQNFYF	in-frame	0	0	0	0.001871012	0	0	0	0	0
TRAV8D-2FTRAJ49FCATPPNTGYQNFYFin-frame	TRAV8D-2	FALSE	TRAJ49	FALSE	CATPPNTGYQNFYF	in-frame	0	0	0	0.001871012	0	0	0	0	0
TRAV8N-2FTRAJ9FCATDDMGCKLTFin-frame	TRAV8N-2	FALSE	TRAJ9	FALSE	CATDDMGCKLTF	in-frame	0	0	0	0.001871012	0	0.002071358	0.002957049	0	0.000787917
TRAV8N-2FTRAJ9FCATDDMGYRLTFin-frame	TRAV8N-2	FALSE	TRAJ9	FALSE	CATDDMGYRLTF	in-frame	0	0	0	0.001871012	0	0	0.001478524	0	0
TRAV8N-2FTRAJ9FCATDNMGYKLTFin-frame	TRAV8N-2	FALSE	TRAJ9	FALSE	CATDNMGYKLTF	in-frame	0	0	0	0.001871012	0	0.001035679	0.003696311	0	0
TRAV9-3FTRAJ11FCAVSSDSGYNKLTFin-frame	TRAV9-3	FALSE	TRAJ11	FALSE	CAVSSDSGYNKLTF	in-frame	0	0	0	0.001871012	0	0	0	0	0
TRAV9-4FTRAJ48FCAASMDYGNEKITFin-frame	TRAV9-4	FALSE	TRAJ48	FALSE	CAASMDYGNEKITF	in-frame	0	0	0	0.001871012	0	0	0	0	0
TRAV9D-4FTRAJ48FCAVSTNYGSEKITFin-frame	TRAV9D-4	FALSE	TRAJ48	FALSE	CAVSTNYGSEKITF	in-frame	0	0	0	0.001871012	0	0	0	0	0
TRAV9N-3FTRAJ11FCAVSSDSEYNKLTFin-frame	TRAV9N-3	FALSE	TRAJ11	FALSE	CAVSSDSEYNKLTF	in-frame	0	0	0	0.001871012	0	0	0	0	0
TRAV9N-3FTRAJ11FCAVSSDSGYNKLNFin-frame	TRAV9N-3	FALSE	TRAJ11	FALSE	CAVSSDSGYNKLNF	in-frame	0	0	0	0.001871012	0	0	0	0	0
TRAV9N-3FTRAJ11FCAVSSESRYNKLTFin-frame	TRAV9N-3	FALSE	TRAJ11	FALSE	CAVSSESRYNKLTF	in-frame	0	0	0	0.001871012	0	0	0	0	0
TRAV9N-3FTRAJ11FCAVSSNSGYNKLTFin-frame	TRAV9N-3	FALSE	TRAJ11	FALSE	CAVSSNSGYNKLTF	in-frame	0	0	0	0.001871012	0	0	0	0	0
TRAV12D-1FTRAJ31FCALGEGSNNRIFFin-frame	TRAV12D-1	FALSE	TRAJ31	FALSE	CALGEGSNNRIFF	in-frame	0	0	0.00076176	0.001871012	0	0	0	0	0
TRAV12D-1FTRAJ31FCALSEESNNRIFFin-frame	TRAV12D-1	FALSE	TRAJ31	FALSE	CALSEESNNRIFF	in-frame	0	0	0.00076176	0.001871012	0	0	0	0	0
TRAV12D-1FTRAJ31FCALSEGSNNRIFCin-frame	TRAV12D-1	FALSE	TRAJ31	FALSE	CALSEGSNNRIFC	in-frame	0	0	0.002285279	0.001871012	0	0	0	0	0
TRAV12D-1FTRAJ31FCALSEGSNNRSFFin-frame	TRAV12D-1	FALSE	TRAJ31	FALSE	CALSEGSNNRSFF	in-frame	0	0	0.00076176	0.001871012	0	0	0	0	0
TRAV12N-3FTRAJ31FCALSEGSNNRIFFin-frame	TRAV12N-3	FALSE	TRAJ31	FALSE	CALSEGSNNRIFF	in-frame	0.010273223	0.017919006	0.002285279	0.001871012	0	0	0	0	0
TRAV14D-1FTRAJ31FCAARSNNRIFFin-frame	TRAV14D-1	FALSE	TRAJ31	FALSE	CAARSNNRIFF	in-frame	0.000446662	0	0.002285279	0.001871012	0.0010212	0	0.001478524	0	0
TRAV14D-1FTRAJ31FCAASSNNRSFFin-frame	TRAV14D-1	FALSE	TRAJ31	FALSE	CAASSNNRSFF	in-frame	0	0	0.00076176	0.001871012	0.0040848	0	0.000739262	0	0
TRAV14D-1FTRAJ31FCVASSNNRIFFin-frame	TRAV14D-1	FALSE	TRAJ31	FALSE	CVASSNNRIFF	in-frame	0	0.0009955	0	0.001871012	0.0020424	0	0.000739262	0	0
TRAV14N-1FTRAJ6FCASGENYKPTFin-frame	TRAV14N-1	FALSE	TRAJ6	FALSE	CASGENYKPTF	in-frame	0.000446662	0	0	0.001871012	0.0030636	0	0.000739262	0.001141631	0
TRAV14N-3FTRAJ6FCAAGGNYKPTFin-frame	TRAV14N-3	FALSE	TRAJ6	FALSE	CAAGGNYKPTF	in-frame	0.000446662	0	0	0.001871012	0.0010212	0.005178396	0.005174836	0.000570815	0
TRAV16D/DV11FTRAJ57FCAMREDQGGSAKLIFin-frame	TRAV16D/DV11	FALSE	TRAJ57	FALSE	CAMREDQGGSAKLIF	in-frame	0.102285569	0.115478039	0.220910303	0.001871012	0	0	0	0	0
TRAV16D/DV11FTRAJ57FCAMREKQGGSAKLIFin-frame	TRAV16D/DV11	FALSE	TRAJ57	FALSE	CAMREKQGGSAKLIF	in-frame	0.004019957	0.0009955	0.002285279	0.001871012	0	0	0	0	0
TRAV16D/DV11FTRAJ57FCAMRENQGGSAKLVFin-frame	TRAV16D/DV11	FALSE	TRAJ57	FALSE	CAMRENQGGSAKLVF	in-frame	0	0	0.00076176	0.001871012	0	0	0	0	0
TRAV16D/DV11FTRAJ57FCAMRENQGGYAKLIFin-frame	TRAV16D/DV11	FALSE	TRAJ57	FALSE	CAMRENQGGYAKLIF	in-frame	0.000446662	0.0009955	0.00076176	0.001871012	0	0	0	0	0
TRAV19FTRAJ27FCAAADNTDTGKLTFin-frame	TRAV19	FALSE	TRAJ27	FALSE	CAAADNTDTGKLTF	in-frame	0	0.0009955	0	0.001871012	0	0	0	0	0
TRAV19FTRAJ42FCAAGAHSGGSNAKLTCin-frame	TRAV19	FALSE	TRAJ42	FALSE	CAAGAHSGGSNAKLTC	in-frame	0	0.0009955	0	0.001871012	0	0	0	0	0
TRAV5D-4FTRAJ32FCAARDGSSSNKLIFin-frame	TRAV5D-4	FALSE	TRAJ32	FALSE	CAARDGSSSNKLIF	in-frame	0	0	0.00076176	0.001871012	0.0010212	0.002071358	0.000739262	0	0
TRAV5N-4FTRAJ32FCAASDGSSGNNLIFin-frame	TRAV5N-4	FALSE	TRAJ32	FALSE	CAASDGSSGNNLIF	in-frame	0	0.0009955	0	0.001871012	0.0010212	0.007249754	0.004435573	0.000570815	0.000787917
TRAV8N-2FTRAJ9FCATDDMGYKLTCin-frame	TRAV8N-2	FALSE	TRAJ9	FALSE	CATDDMGYKLTC	in-frame	0	0.001991001	0.00076176	0.001871012	0	0.006214075	0.015524507	0	0
TRAV8N-2FTRAJ9FCATDDMGYKLTYin-frame	TRAV8N-2	FALSE	TRAJ9	FALSE	CATDDMGYKLTY	in-frame	0.000446662	0	0	0.001871012	0	0.002071358	0.002957049	0	0
TRAV9N-3FTRAJ11FCAVSSDSGYNKLTVin-frame	TRAV9N-3	FALSE	TRAJ11	FALSE	CAVSSDSGYNKLTV	in-frame	0.000893324	0	0	0.001871012	0	0	0	0	0
TRAV10FTRAJ56FCAATRASGGNNKLTFin-frame	TRAV10	FALSE	TRAJ56	FALSE	CAATRASGGNNKLTF	in-frame	0	0	0	0.000935506	0	0	0	0	0
TRAV10FTRAJ56FCAATRATGGNNKMTFin-frame	TRAV10	FALSE	TRAJ56	FALSE	CAATRATGGNNKMTF	in-frame	0	0	0	0.000935506	0	0	0	0	0
TRAV10FTRAJ56FCAATRATGGSNKLTFin-frame	TRAV10	FALSE	TRAJ56	FALSE	CAATRATGGSNKLTF	in-frame	0	0	0	0.000935506	0	0	0	0	0
TRAV12-2FTRAJ40FCALRDTGNYKYVGin-frame	TRAV12-2	FALSE	TRAJ40	FALSE	CALRDTGNYKYVG	in-frame	0	0	0	0.000935506	0	0	0	0	0
TRAV12-3FTRAJ40FCAFRDTGNYQYVFin-frame	TRAV12-3	FALSE	TRAJ40	FALSE	CAFRDTGNYQYVF	in-frame	0	0	0	0.000935506	0	0	0	0	0
TRAV12-3FTRAJ40FCALRDAGNYKYVFin-frame	TRAV12-3	FALSE	TRAJ40	FALSE	CALRDAGNYKYVF	in-frame	0	0	0	0.000935506	0	0	0	0	0
TRAV12-3FTRAJ40FCALRDPGNYKYVFin-frame	TRAV12-3	FALSE	TRAJ40	FALSE	CALRDPGNYKYVF	in-frame	0	0	0	0.000935506	0	0	0	0	0
TRAV12-3FTRAJ40FCALRDTANYKYVFin-frame	TRAV12-3	FALSE	TRAJ40	FALSE	CALRDTANYKYVF	in-frame	0	0	0	0.000935506	0	0	0	0	0
TRAV12-3FTRAJ40FCALRDTGKDKYVFin-frame	TRAV12-3	FALSE	TRAJ40	FALSE	CALRDTGKDKYVF	in-frame	0	0	0	0.000935506	0	0	0	0	0
TRAV12-3FTRAJ40FCALRDTGKYKYDFin-frame	TRAV12-3	FALSE	TRAJ40	FALSE	CALRDTGKYKYDF	in-frame	0	0	0	0.000935506	0	0	0	0	0
TRAV12-3FTRAJ40FCALRDTGKYKYVFin-frame	TRAV12-3	FALSE	TRAJ40	FALSE	CALRDTGKYKYVF	in-frame	0	0	0	0.000935506	0	0	0	0	0
TRAV12-3FTRAJ40FCALRDTGNKKYVCin-frame	TRAV12-3	FALSE	TRAJ40	FALSE	CALRDTGNKKYVC	in-frame	0	0	0	0.000935506	0	0	0	0	0
TRAV12-3FTRAJ40FCALRDTGNYEYVFin-frame	TRAV12-3	FALSE	TRAJ40	FALSE	CALRDTGNYEYVF	in-frame	0	0	0	0.000935506	0	0	0	0	0
TRAV12-3FTRAJ40FCALRDTGNYKFVFin-frame	TRAV12-3	FALSE	TRAJ40	FALSE	CALRDTGNYKFVF	in-frame	0	0	0	0.000935506	0	0	0	0	0
TRAV12-3FTRAJ40FCALRDTGNYKYDFin-frame	TRAV12-3	FALSE	TRAJ40	FALSE	CALRDTGNYKYDF	in-frame	0	0	0	0.000935506	0	0	0	0	0
TRAV12-3FTRAJ40FCALRDTGNYKYVVin-frame	TRAV12-3	FALSE	TRAJ40	FALSE	CALRDTGNYKYVV	in-frame	0	0	0	0.000935506	0	0	0	0	0
TRAV12-3FTRAJ40FCALRDTGNYQYVFin-frame	TRAV12-3	FALSE	TRAJ40	FALSE	CALRDTGNYQYVF	in-frame	0	0	0	0.000935506	0	0	0	0	0
TRAV12-3FTRAJ40FCALRDTRNYKYVFin-frame	TRAV12-3	FALSE	TRAJ40	FALSE	CALRDTRNYKYVF	in-frame	0	0	0	0.000935506	0	0	0	0	0
TRAV12-3FTRAJ40FCALRETGNYKCVFin-frame	TRAV12-3	FALSE	TRAJ40	FALSE	CALRETGNYKCVF	in-frame	0	0	0	0.000935506	0	0	0	0	0
TRAV12-3FTRAJ40FCALRYTGNYKYGFin-frame	TRAV12-3	FALSE	TRAJ40	FALSE	CALRYTGNYKYGF	in-frame	0	0	0	0.000935506	0	0	0	0	0
TRAV12-3FTRAJ40FCDLRDTGNYKYVFin-frame	TRAV12-3	FALSE	TRAJ40	FALSE	CDLRDTGNYKYVF	in-frame	0	0	0	0.000935506	0	0	0	0	0
TRAV12-3FTRAJ40FCTLRDTGNYKSVFin-frame	TRAV12-3	FALSE	TRAJ40	FALSE	CTLRDTGNYKSVF	in-frame	0	0	0	0.000935506	0	0	0	0	0
TRAV12-3FTRAJ40FCVLRDTGNYKYVFin-frame	TRAV12-3	FALSE	TRAJ40	FALSE	CVLRDTGNYKYVF	in-frame	0	0	0	0.000935506	0	0	0	0	0
TRAV12-3FTRAJ40FSALRDTGNYKCDVin-frame	TRAV12-3	FALSE	TRAJ40	FALSE	SALRDTGNYKCDV	in-frame	0	0	0	0.000935506	0	0	0	0	0
TRAV12-3FTRAJ40FSALRDTGNYKYVFin-frame	TRAV12-3	FALSE	TRAJ40	FALSE	SALRDTGNYKYVF	in-frame	0	0	0	0.000935506	0	0	0	0	0
TRAV12D-1FTRAJ31FCALSEGGNNRIFFin-frame	TRAV12D-1	FALSE	TRAJ31	FALSE	CALSEGGNNRIFF	in-frame	0	0	0	0.000935506	0	0	0	0	0
TRAV12D-1FTRAJ31FCALSEGRNNRIFSin-frame	TRAV12D-1	FALSE	TRAJ31	FALSE	CALSEGRNNRIFS	in-frame	0	0	0	0.000935506	0	0	0	0	0
TRAV12D-1FTRAJ31FCALSEGSKYRIFFin-frame	TRAV12D-1	FALSE	TRAJ31	FALSE	CALSEGSKYRIFF	in-frame	0	0	0	0.000935506	0	0	0	0	0
TRAV12D-1FTRAJ31FCALSEGSNHRILFin-frame	TRAV12D-1	FALSE	TRAJ31	FALSE	CALSEGSNHRILF	in-frame	0	0	0	0.000935506	0	0	0	0	0
TRAV12D-1FTRAJ31FCALSEGSNKRKVFin-frame	TRAV12D-1	FALSE	TRAJ31	FALSE	CALSEGSNKRKVF	in-frame	0	0	0	0.000935506	0	0	0	0	0
TRAV12D-1FTRAJ31FCALSEGSNNGIFFin-frame	TRAV12D-1	FALSE	TRAJ31	FALSE	CALSEGSNNGIFF	in-frame	0	0	0	0.000935506	0	0	0	0	0
TRAV12D-1FTRAJ31FCALSEGSNNRICVin-frame	TRAV12D-1	FALSE	TRAJ31	FALSE	CALSEGSNNRICV	in-frame	0	0	0	0.000935506	0	0	0	0	0
TRAV12D-1FTRAJ31FCALSEGSNNRIGFin-frame	TRAV12D-1	FALSE	TRAJ31	FALSE	CALSEGSNNRIGF	in-frame	0	0	0	0.000935506	0	0	0	0	0
TRAV12D-1FTRAJ31FCALSEGSSNRIYFin-frame	TRAV12D-1	FALSE	TRAJ31	FALSE	CALSEGSSNRIYF	in-frame	0	0	0	0.000935506	0	0	0	0	0
TRAV12D-1FTRAJ31FCALSKGSNNRIFFin-frame	TRAV12D-1	FALSE	TRAJ31	FALSE	CALSKGSNNRIFF	in-frame	0	0	0	0.000935506	0	0	0	0	0
TRAV12D-1FTRAJ31FCALSPGSNNKIFFin-frame	TRAV12D-1	FALSE	TRAJ31	FALSE	CALSPGSNNKIFF	in-frame	0	0	0	0.000935506	0	0	0	0	0
TRAV12D-1FTRAJ31FCAMGEGSNNRIFFin-frame	TRAV12D-1	FALSE	TRAJ31	FALSE	CAMGEGSNNRIFF	in-frame	0	0	0	0.000935506	0	0	0	0	0
TRAV12D-1FTRAJ31FCAQSEGSKNRILLin-frame	TRAV12D-1	FALSE	TRAJ31	FALSE	CAQSEGSKNRILL	in-frame	0	0	0	0.000935506	0	0	0	0	0
TRAV12D-1FTRAJ31FCAVREDSNNRIILin-frame	TRAV12D-1	FALSE	TRAJ31	FALSE	CAVREDSNNRIIL	in-frame	0	0	0	0.000935506	0	0	0	0	0
TRAV12D-1FTRAJ31FCDLSEGSNNRIYFin-frame	TRAV12D-1	FALSE	TRAJ31	FALSE	CDLSEGSNNRIYF	in-frame	0	0	0	0.000935506	0	0	0	0	0
TRAV12D-1FTRAJ31FCDLSEGSSNRIFFin-frame	TRAV12D-1	FALSE	TRAJ31	FALSE	CDLSEGSSNRIFF	in-frame	0	0	0	0.000935506	0	0	0	0	0
TRAV12D-1FTRAJ31FCGLSEGSNNRIFFin-frame	TRAV12D-1	FALSE	TRAJ31	FALSE	CGLSEGSNNRIFF	in-frame	0	0	0	0.000935506	0	0	0	0	0
TRAV12D-1FTRAJ31FCGVSEGSNNRIFFin-frame	TRAV12D-1	FALSE	TRAJ31	FALSE	CGVSEGSNNRIFF	in-frame	0	0	0	0.000935506	0	0	0	0	0
TRAV12D-1FTRAJ31FCPLSEGSNNRIFFin-frame	TRAV12D-1	FALSE	TRAJ31	FALSE	CPLSEGSNNRIFF	in-frame	0	0	0	0.000935506	0	0	0	0	0
TRAV12D-1FTRAJ31FCVLSEGSNNRIFFin-frame	TRAV12D-1	FALSE	TRAJ31	FALSE	CVLSEGSNNRIFF	in-frame	0	0	0	0.000935506	0	0	0	0	0
TRAV12D-1FTRAJ31FSALSEGRKKRSFYin-frame	TRAV12D-1	FALSE	TRAJ31	FALSE	SALSEGRKKRSFY	in-frame	0	0	0	0.000935506	0	0	0	0	0
TRAV12D-1FTRAJ31FSALSEGSNNRIFFin-frame	TRAV12D-1	FALSE	TRAJ31	FALSE	SALSEGSNNRIFF	in-frame	0	0	0	0.000935506	0	0	0	0	0
TRAV12D-1FTRAJ31FWALSEGSNNRIFVin-frame	TRAV12D-1	FALSE	TRAJ31	FALSE	WALSEGSNNRIFV	in-frame	0	0	0	0.000935506	0	0	0	0	0
TRAV12D-1FTRAJ31FYALSEGSNNRIFFin-frame	TRAV12D-1	FALSE	TRAJ31	FALSE	YALSEGSNNRIFF	in-frame	0	0	0	0.000935506	0	0	0	0	0
TRAV12D-1FTRAJ32FCALSEGSNNRIIFin-frame	TRAV12D-1	FALSE	TRAJ32	FALSE	CALSEGSNNRIIF	in-frame	0	0	0	0.000935506	0	0	0	0	0
TRAV12D-1FTRAJ48FCAASGNYGNEKITFin-frame	TRAV12D-1	FALSE	TRAJ48	FALSE	CAASGNYGNEKITF	in-frame	0	0	0	0.000935506	0	0	0	0	0
TRAV12D-3FTRAJ40FCALMDTGSYKYVFin-frame	TRAV12D-3	FALSE	TRAJ40	FALSE	CALMDTGSYKYVF	in-frame	0	0	0	0.000935506	0	0	0	0	0
TRAV12N-1FTRAJ40FCALRDTGNYKYVFin-frame	TRAV12N-1	FALSE	TRAJ40	FALSE	CALRDTGNYKYVF	in-frame	0	0	0	0.000935506	0	0	0	0	0
TRAV12N-1FTRAJ40FCALRDTGSYKYVFin-frame	TRAV12N-1	FALSE	TRAJ40	FALSE	CALRDTGSYKYVF	in-frame	0	0	0	0.000935506	0	0	0	0	0
TRAV13-5FTRAJ45FCADRLTFin-frame	TRAV13-5	FALSE	TRAJ45	FALSE	CADRLTF	in-frame	0	0	0	0.000935506	0	0	0	0	0
TRAV13-5FTRAJ45FCVLNLGGADRLTFin-frame	TRAV13-5	FALSE	TRAJ45	FALSE	CVLNLGGADRLTF	in-frame	0	0	0	0.000935506	0	0	0	0	0
TRAV13-5FTRAJ45FCVLTLGGADRLTFin-frame	TRAV13-5	FALSE	TRAJ45	FALSE	CVLTLGGADRLTF	in-frame	0	0	0	0.000935506	0	0	0	0	0
TRAV13N-2FTRAJ17FCAVRDDSAGNKLMFin-frame	TRAV13N-2	FALSE	TRAJ17	FALSE	CAVRDDSAGNKLMF	in-frame	0	0	0	0.000935506	0	0	0	0	0
TRAV14-1FTRAJ32FCAADDGSSGNKLIFin-frame	TRAV14-1	FALSE	TRAJ32	FALSE	CAADDGSSGNKLIF	in-frame	0	0	0	0.000935506	0	0.001035679	0	0	0
TRAV14-1FTRAJ32FCAASDGSSDNKLIFin-frame	TRAV14-1	FALSE	TRAJ32	FALSE	CAASDGSSDNKLIF	in-frame	0	0	0	0.000935506	0	0	0	0	0
TRAV14-1FTRAJ33FCAAGDNYQLIWin-frame	TRAV14-1	FALSE	TRAJ33	FALSE	CAAGDNYQLIW	in-frame	0	0	0	0.000935506	0.0020424	0.003107037	0	0	0
TRAV14-1FTRAJ37FCEGTGNTGKLIFin-frame	TRAV14-1	FALSE	TRAJ37	FALSE	CEGTGNTGKLIF	in-frame	0	0	0	0.000935506	0	0	0	0	0
TRAV14-1FTRAJ39FCAASRGAKLTFin-frame	TRAV14-1	FALSE	TRAJ39	FALSE	CAASRGAKLTF	in-frame	0	0	0	0.000935506	0	0	0	0	0
TRAV14-1FTRAJ43FCAASPQYNNAPRFin-frame	TRAV14-1	FALSE	TRAJ43	FALSE	CAASPQYNNAPRF	in-frame	0	0	0	0.000935506	0	0	0	0	0
TRAV14-1FTRAJ6FCAAGENNKPPFin-frame	TRAV14-1	FALSE	TRAJ6	FALSE	CAAGENNKPPF	in-frame	0	0	0	0.000935506	0	0	0	0	0
TRAV14-1FTRAJ6FCAGGGNYKPTFin-frame	TRAV14-1	FALSE	TRAJ6	FALSE	CAGGGNYKPTF	in-frame	0	0	0	0.000935506	0.0010212	0	0	0	0
TRAV14-1FTRAJ6FCAPGGNYKPTFin-frame	TRAV14-1	FALSE	TRAJ6	FALSE	CAPGGNYKPTF	in-frame	0	0	0	0.000935506	0	0	0	0	0.000787917
TRAV14-1FTRAJ6FCATGGSYKPTFin-frame	TRAV14-1	FALSE	TRAJ6	FALSE	CATGGSYKPTF	in-frame	0	0	0	0.000935506	0	0	0	0	0
TRAV14-1FTRAJ6FCAVGGDYKPTFin-frame	TRAV14-1	FALSE	TRAJ6	FALSE	CAVGGDYKPTF	in-frame	0	0	0	0.000935506	0	0	0	0.000570815	0
TRAV14-3FTRAJ31FCAASSNNRIFFin-frame	TRAV14-3	FALSE	TRAJ31	FALSE	CAASSNNRIFF	in-frame	0	0	0	0.000935506	0	0	0	0	0
TRAV14D-1FTRAJ27FCAAADNTNTGKLTFin-frame	TRAV14D-1	FALSE	TRAJ27	FALSE	CAAADNTNTGKLTF	in-frame	0	0	0	0.000935506	0	0	0	0	0
TRAV14D-1FTRAJ31FCAAEVSRNRIFFin-frame	TRAV14D-1	FALSE	TRAJ31	FALSE	CAAEVSRNRIFF	in-frame	0	0	0	0.000935506	0	0	0	0	0
TRAV14D-1FTRAJ31FCAAGISKNRIFFin-frame	TRAV14D-1	FALSE	TRAJ31	FALSE	CAAGISKNRIFF	in-frame	0	0	0	0.000935506	0	0	0	0	0
TRAV14D-1FTRAJ31FCAAGISNNRIFFin-frame	TRAV14D-1	FALSE	TRAJ31	FALSE	CAAGISNNRIFF	in-frame	0	0	0	0.000935506	0	0	0	0.000570815	0
TRAV14D-1FTRAJ31FCAAGSNNRLFFin-frame	TRAV14D-1	FALSE	TRAJ31	FALSE	CAAGSNNRLFF	in-frame	0	0	0	0.000935506	0	0	0	0	0
TRAV14D-1FTRAJ31FCAAGVNNNRIFFin-frame	TRAV14D-1	FALSE	TRAJ31	FALSE	CAAGVNNNRIFF	in-frame	0	0	0	0.000935506	0	0	0	0.003424892	0
TRAV14D-1FTRAJ31FCAAGVNNSRIILin-frame	TRAV14D-1	FALSE	TRAJ31	FALSE	CAAGVNNSRIIL	in-frame	0	0	0	0.000935506	0	0	0	0	0
TRAV14D-1FTRAJ31FCAAGVRNNRIFIin-frame	TRAV14D-1	FALSE	TRAJ31	FALSE	CAAGVRNNRIFI	in-frame	0	0	0	0.000935506	0	0	0	0	0
TRAV14D-1FTRAJ31FCAAGVSNNRICFin-frame	TRAV14D-1	FALSE	TRAJ31	FALSE	CAAGVSNNRICF	in-frame	0	0	0	0.000935506	0	0.001035679	0	0.001712446	0
TRAV14D-1FTRAJ31FCAAGVSNNRIFGin-frame	TRAV14D-1	FALSE	TRAJ31	FALSE	CAAGVSNNRIFG	in-frame	0	0	0	0.000935506	0	0	0	0	0
TRAV14D-1FTRAJ31FCAAGVSNNRIFVin-frame	TRAV14D-1	FALSE	TRAJ31	FALSE	CAAGVSNNRIFV	in-frame	0	0	0	0.000935506	0	0	0	0.001712446	0
TRAV14D-1FTRAJ31FCAAGVSNNRIFYin-frame	TRAV14D-1	FALSE	TRAJ31	FALSE	CAAGVSNNRIFY	in-frame	0	0	0	0.000935506	0	0	0	0	0
TRAV14D-1FTRAJ31FCAAGVSNNRILFin-frame	TRAV14D-1	FALSE	TRAJ31	FALSE	CAAGVSNNRILF	in-frame	0	0	0	0.000935506	0	0.002071358	0	0	0
TRAV14D-1FTRAJ31FCAAGVSNNRTFFin-frame	TRAV14D-1	FALSE	TRAJ31	FALSE	CAAGVSNNRTFF	in-frame	0	0	0	0.000935506	0	0	0	0	0
TRAV14D-1FTRAJ31FCAAGVSNSRIFFin-frame	TRAV14D-1	FALSE	TRAJ31	FALSE	CAAGVSNSRIFF	in-frame	0	0	0	0.000935506	0	0	0	0	0
TRAV14D-1FTRAJ31FCAAGVSNTRIFFin-frame	TRAV14D-1	FALSE	TRAJ31	FALSE	CAAGVSNTRIFF	in-frame	0	0	0	0.000935506	0	0.005178396	0	0.001141631	0
TRAV14D-1FTRAJ31FCAAGVSYNRIFFin-frame	TRAV14D-1	FALSE	TRAJ31	FALSE	CAAGVSYNRIFF	in-frame	0	0	0	0.000935506	0	0	0	0	0
TRAV14D-1FTRAJ31FCAAGVSYNRIYFin-frame	TRAV14D-1	FALSE	TRAJ31	FALSE	CAAGVSYNRIYF	in-frame	0	0	0	0.000935506	0	0	0	0	0
TRAV14D-1FTRAJ31FCAANNNNRITFin-frame	TRAV14D-1	FALSE	TRAJ31	FALSE	CAANNNNRITF	in-frame	0	0	0	0.000935506	0	0	0	0	0
TRAV14D-1FTRAJ31FCAASGNNRIFFin-frame	TRAV14D-1	FALSE	TRAJ31	FALSE	CAASGNNRIFF	in-frame	0	0	0	0.000935506	0.0010212	0	0.000739262	0	0
TRAV14D-1FTRAJ31FCAASNSNRIFFin-frame	TRAV14D-1	FALSE	TRAJ31	FALSE	CAASNSNRIFF	in-frame	0	0	0	0.000935506	0	0	0	0	0
TRAV14D-1FTRAJ31FCAASRENRIFFin-frame	TRAV14D-1	FALSE	TRAJ31	FALSE	CAASRENRIFF	in-frame	0	0	0	0.000935506	0	0	0	0	0
TRAV14D-1FTRAJ31FCAASSDNRIFFin-frame	TRAV14D-1	FALSE	TRAJ31	FALSE	CAASSDNRIFF	in-frame	0	0	0	0.000935506	0.0020424	0	0.000739262	0	0
TRAV14D-1FTRAJ31FCAASSIIRIFFin-frame	TRAV14D-1	FALSE	TRAJ31	FALSE	CAASSIIRIFF	in-frame	0	0	0	0.000935506	0	0	0	0	0
TRAV14D-1FTRAJ31FCAASSKNRIVYin-frame	TRAV14D-1	FALSE	TRAJ31	FALSE	CAASSKNRIVY	in-frame	0	0	0	0.000935506	0	0	0	0	0
TRAV14D-1FTRAJ31FCAASSNIRIFFin-frame	TRAV14D-1	FALSE	TRAJ31	FALSE	CAASSNIRIFF	in-frame	0	0	0	0.000935506	0	0	0.001478524	0	0
TRAV14D-1FTRAJ31FCAASSNNGVFFin-frame	TRAV14D-1	FALSE	TRAJ31	FALSE	CAASSNNGVFF	in-frame	0	0	0	0.000935506	0	0	0	0	0
TRAV14D-1FTRAJ31FCAASSNNRDFFin-frame	TRAV14D-1	FALSE	TRAJ31	FALSE	CAASSNNRDFF	in-frame	0	0	0	0.000935506	0	0	0	0	0
TRAV14D-1FTRAJ31FCAASSSNRIVFin-frame	TRAV14D-1	FALSE	TRAJ31	FALSE	CAASSSNRIVF	in-frame	0	0	0	0.000935506	0	0	0	0	0
TRAV14D-1FTRAJ31FCAASSTNRIFFin-frame	TRAV14D-1	FALSE	TRAJ31	FALSE	CAASSTNRIFF	in-frame	0	0	0	0.000935506	0	0	0	0	0
TRAV14D-1FTRAJ31FCAGSSNNRIFFin-frame	TRAV14D-1	FALSE	TRAJ31	FALSE	CAGSSNNRIFF	in-frame	0	0	0	0.000935506	0	0	0	0	0
TRAV14D-1FTRAJ31FCASSVSTNRIFFin-frame	TRAV14D-1	FALSE	TRAJ31	FALSE	CASSVSTNRIFF	in-frame	0	0	0	0.000935506	0	0	0	0	0
TRAV14D-1FTRAJ31FCATGVSNNRIFFin-frame	TRAV14D-1	FALSE	TRAJ31	FALSE	CATGVSNNRIFF	in-frame	0	0	0	0.000935506	0	0.001035679	0	0	0
TRAV14D-1FTRAJ31FCATSSNNRIFFin-frame	TRAV14D-1	FALSE	TRAJ31	FALSE	CATSSNNRIFF	in-frame	0	0	0	0.000935506	0.0010212	0	0.000739262	0	0
TRAV14D-1FTRAJ31FCSSRSNHTIFFin-frame	TRAV14D-1	FALSE	TRAJ31	FALSE	CSSRSNHTIFF	in-frame	0	0	0	0.000935506	0	0	0	0	0
TRAV14D-1FTRAJ31FCTAGVSNNRIFFin-frame	TRAV14D-1	FALSE	TRAJ31	FALSE	CTAGVSNNRIFF	in-frame	0	0	0	0.000935506	0	0	0	0.000570815	0
TRAV14D-1FTRAJ31FCTASSNNKIFFin-frame	TRAV14D-1	FALSE	TRAJ31	FALSE	CTASSNNKIFF	in-frame	0	0	0	0.000935506	0	0	0	0	0
TRAV14D-1FTRAJ31FCVGTAGVSNNRIIFin-frame	TRAV14D-1	FALSE	TRAJ31	FALSE	CVGTAGVSNNRIIF	in-frame	0	0	0	0.000935506	0	0	0	0	0
TRAV14D-1FTRAJ31FGAAGVSNNRIYFin-frame	TRAV14D-1	FALSE	TRAJ31	FALSE	GAAGVSNNRIYF	in-frame	0	0	0	0.000935506	0	0	0	0	0
TRAV14D-1FTRAJ31FGAASNNNRIFFin-frame	TRAV14D-1	FALSE	TRAJ31	FALSE	GAASNNNRIFF	in-frame	0	0	0	0.000935506	0	0	0	0	0
TRAV14D-1FTRAJ31FGAASSNNRIFFin-frame	TRAV14D-1	FALSE	TRAJ31	FALSE	GAASSNNRIFF	in-frame	0	0	0	0.000935506	0	0	0	0	0
TRAV14D-1FTRAJ31FGTAGVSNNRIFFin-frame	TRAV14D-1	FALSE	TRAJ31	FALSE	GTAGVSNNRIFF	in-frame	0	0	0	0.000935506	0	0	0	0	0
TRAV14D-1FTRAJ31FRAAGVSNNRIFFin-frame	TRAV14D-1	FALSE	TRAJ31	FALSE	RAAGVSNNRIFF	in-frame	0	0	0	0.000935506	0	0	0	0	0
TRAV14D-1FTRAJ31FRAASSNNRIFFin-frame	TRAV14D-1	FALSE	TRAJ31	FALSE	RAASSNNRIFF	in-frame	0	0	0	0.000935506	0	0	0	0	0
TRAV14D-1FTRAJ32FCAADDGSSGNKLIFin-frame	TRAV14D-1	FALSE	TRAJ32	FALSE	CAADDGSSGNKLIF	in-frame	0	0	0	0.000935506	0	0	0	0	0
TRAV14D-1FTRAJ32FCAAGVSNYRIFFin-frame	TRAV14D-1	FALSE	TRAJ32	FALSE	CAAGVSNYRIFF	in-frame	0	0	0	0.000935506	0	0	0	0	0
TRAV14D-1FTRAJ32FCAARDGSSGNKLIFin-frame	TRAV14D-1	FALSE	TRAJ32	FALSE	CAARDGSSGNKLIF	in-frame	0	0	0	0.000935506	0	0	0	0	0
TRAV14D-1FTRAJ32FCAASDGSSSNKLIFin-frame	TRAV14D-1	FALSE	TRAJ32	FALSE	CAASDGSSSNKLIF	in-frame	0	0	0	0.000935506	0	0	0	0	0
TRAV14D-1FTRAJ32FCAASSNNRIFFGDGSSGNKLIFin-frame	TRAV14D-1	FALSE	TRAJ32	FALSE	CAASSNNRIFFGDGSSGNKLIF	in-frame	0	0	0	0.000935506	0.0010212	0	0.000739262	0	0
TRAV14D-1FTRAJ32FGAARDGSSGNKHIVin-frame	TRAV14D-1	FALSE	TRAJ32	FALSE	GAARDGSSGNKHIV	in-frame	0	0	0	0.000935506	0	0	0	0	0
TRAV14D-1FTRAJ33FCAASDHYQLIWin-frame	TRAV14D-1	FALSE	TRAJ33	FALSE	CAASDHYQLIW	in-frame	0	0	0	0.000935506	0	0	0	0	0
TRAV14D-1FTRAJ33FCAASDNDQLIWin-frame	TRAV14D-1	FALSE	TRAJ33	FALSE	CAASDNDQLIW	in-frame	0	0	0	0.000935506	0	0	0	0	0
TRAV14D-1FTRAJ6FCAAEGNYKPTFin-frame	TRAV14D-1	FALSE	TRAJ6	FALSE	CAAEGNYKPTF	in-frame	0	0	0	0.000935506	0	0.001035679	0	0	0
TRAV14D-1FTRAJ6FCAAGGHYKPTFin-frame	TRAV14D-1	FALSE	TRAJ6	FALSE	CAAGGHYKPTF	in-frame	0	0	0	0.000935506	0	0.001035679	0	0	0
TRAV14D-1FTRAJ6FCAAGGNCKPTFin-frame	TRAV14D-1	FALSE	TRAJ6	FALSE	CAAGGNCKPTF	in-frame	0	0	0	0.000935506	0	0	0	0.000570815	0
TRAV14D-1FTRAJ6FCAAGGNDKHTFin-frame	TRAV14D-1	FALSE	TRAJ6	FALSE	CAAGGNDKHTF	in-frame	0	0	0	0.000935506	0	0	0	0	0
TRAV14D-1FTRAJ6FCAAGGNYKHTFin-frame	TRAV14D-1	FALSE	TRAJ6	FALSE	CAAGGNYKHTF	in-frame	0	0	0	0.000935506	0	0	0	0.000570815	0
TRAV14D-1FTRAJ6FCAAGGNYKPMFin-frame	TRAV14D-1	FALSE	TRAJ6	FALSE	CAAGGNYKPMF	in-frame	0	0	0	0.000935506	0	0.001035679	0	0.000570815	0
TRAV14D-1FTRAJ6FCAAGGNYKPSFin-frame	TRAV14D-1	FALSE	TRAJ6	FALSE	CAAGGNYKPSF	in-frame	0	0	0	0.000935506	0	0	0	0	0
TRAV14D-1FTRAJ6FCAAGGNYKPTCin-frame	TRAV14D-1	FALSE	TRAJ6	FALSE	CAAGGNYKPTC	in-frame	0	0	0	0.000935506	0	0	0	0	0
TRAV14D-1FTRAJ6FCAAGGNYKTTFin-frame	TRAV14D-1	FALSE	TRAJ6	FALSE	CAAGGNYKTTF	in-frame	0	0	0	0.000935506	0	0.001035679	0	0	0
TRAV14D-1FTRAJ6FCAAGGNYQPTFin-frame	TRAV14D-1	FALSE	TRAJ6	FALSE	CAAGGNYQPTF	in-frame	0	0	0	0.000935506	0	0.001035679	0	0	0
TRAV14D-1FTRAJ6FCAAGGSDKPTFin-frame	TRAV14D-1	FALSE	TRAJ6	FALSE	CAAGGSDKPTF	in-frame	0	0	0	0.000935506	0	0	0	0	0
TRAV14D-1FTRAJ6FCAAGGSYKPTVin-frame	TRAV14D-1	FALSE	TRAJ6	FALSE	CAAGGSYKPTV	in-frame	0	0	0	0.000935506	0	0	0	0	0
TRAV14D-1FTRAJ6FCAAGGTSKPTFin-frame	TRAV14D-1	FALSE	TRAJ6	FALSE	CAAGGTSKPTF	in-frame	0	0	0	0.000935506	0	0	0	0	0
TRAV14D-1FTRAJ6FCAAGRNYKPAFin-frame	TRAV14D-1	FALSE	TRAJ6	FALSE	CAAGRNYKPAF	in-frame	0	0	0	0.000935506	0	0	0	0	0
TRAV14D-1FTRAJ6FCAAGRNYKPTFin-frame	TRAV14D-1	FALSE	TRAJ6	FALSE	CAAGRNYKPTF	in-frame	0	0	0	0.000935506	0	0.001035679	0	0	0
TRAV14D-1FTRAJ6FCAAGRSCKPTFin-frame	TRAV14D-1	FALSE	TRAJ6	FALSE	CAAGRSCKPTF	in-frame	0	0	0	0.000935506	0	0	0	0	0
TRAV14D-1FTRAJ6FCAARGNYKPTLin-frame	TRAV14D-1	FALSE	TRAJ6	FALSE	CAARGNYKPTL	in-frame	0	0	0	0.000935506	0	0	0	0	0
TRAV14D-1FTRAJ6FCAGGGNYKPTFin-frame	TRAV14D-1	FALSE	TRAJ6	FALSE	CAGGGNYKPTF	in-frame	0	0	0	0.000935506	0	0	0.000739262	0	0
TRAV14D-1FTRAJ6FCAPGGNYKPTFin-frame	TRAV14D-1	FALSE	TRAJ6	FALSE	CAPGGNYKPTF	in-frame	0	0	0	0.000935506	0	0	0	0	0.001575833
TRAV14D-1FTRAJ6FCEEGGKKKPTFin-frame	TRAV14D-1	FALSE	TRAJ6	FALSE	CEEGGKKKPTF	in-frame	0	0	0	0.000935506	0	0	0	0	0
TRAV14D-1FTRAJ6FCEEGGKKKPTLin-frame	TRAV14D-1	FALSE	TRAJ6	FALSE	CEEGGKKKPTL	in-frame	0	0	0	0.000935506	0	0	0	0	0
TRAV14D-1FTRAJ6FCSAGGSYKPTFin-frame	TRAV14D-1	FALSE	TRAJ6	FALSE	CSAGGSYKPTF	in-frame	0	0	0	0.000935506	0	0	0	0	0
TRAV14D-1FTRAJ6FCTAGGNYKPTFin-frame	TRAV14D-1	FALSE	TRAJ6	FALSE	CTAGGNYKPTF	in-frame	0	0	0	0.000935506	0	0.002071358	0	0.001141631	0
TRAV14D-1FTRAJ6FCTVGGNYKPTFin-frame	TRAV14D-1	FALSE	TRAJ6	FALSE	CTVGGNYKPTF	in-frame	0	0	0	0.000935506	0	0	0	0	0
TRAV14D-1FTRAJ6FGAAGGNYKPTFin-frame	TRAV14D-1	FALSE	TRAJ6	FALSE	GAAGGNYKPTF	in-frame	0	0	0	0.000935506	0	0	0	0	0
TRAV14D-1FTRAJ6FSASGGNYKPTFin-frame	TRAV14D-1	FALSE	TRAJ6	FALSE	SASGGNYKPTF	in-frame	0	0	0	0.000935506	0	0	0	0	0
TRAV14D-1FTRAJ6FWAAGGNDKPTFin-frame	TRAV14D-1	FALSE	TRAJ6	FALSE	WAAGGNDKPTF	in-frame	0	0	0	0.000935506	0	0	0	0	0
TRAV14D-1FTRAJ6FWAAGGSYKPTFin-frame	TRAV14D-1	FALSE	TRAJ6	FALSE	WAAGGSYKPTF	in-frame	0	0	0	0.000935506	0	0	0	0	0
TRAV14D-1FTRAJ6FYAAGRNYKPTFin-frame	TRAV14D-1	FALSE	TRAJ6	FALSE	YAAGRNYKPTF	in-frame	0	0	0	0.000935506	0	0	0	0	0
TRAV14D-3/DV8FTRAJ31FCAEKVKNNNNRIFFin-frame	TRAV14D-3/DV8	FALSE	TRAJ31	FALSE	CAEKVKNNNNRIFF	in-frame	0	0	0	0.000935506	0	0	0	0	0
TRAV14D-3/DV8FTRAJ31FWAASKNNNNRIFFin-frame	TRAV14D-3/DV8	FALSE	TRAJ31	FALSE	WAASKNNNNRIFF	in-frame	0	0	0	0.000935506	0	0	0	0	0
TRAV14D-3/DV8FTRAJ32FCAASDGSSDNKLIFin-frame	TRAV14D-3/DV8	FALSE	TRAJ32	FALSE	CAASDGSSDNKLIF	in-frame	0	0	0	0.000935506	0.0020424	0	0	0	0
TRAV14D-3/DV8FTRAJ33FCAAGDNYQLIWin-frame	TRAV14D-3/DV8	FALSE	TRAJ33	FALSE	CAAGDNYQLIW	in-frame	0	0	0	0.000935506	0.0010212	0	0	0	0
TRAV14D-3/DV8FTRAJ6FCASGGSNKPMFin-frame	TRAV14D-3/DV8	FALSE	TRAJ6	FALSE	CASGGSNKPMF	in-frame	0	0	0	0.000935506	0	0	0	0	0
TRAV14D-3/DV8FTRAJ6FCASGRNYKPTFin-frame	TRAV14D-3/DV8	FALSE	TRAJ6	FALSE	CASGRNYKPTF	in-frame	0	0	0	0.000935506	0	0	0	0	0
TRAV14D-3/DV8FTRAJ6FCATVGNYKPTFin-frame	TRAV14D-3/DV8	FALSE	TRAJ6	FALSE	CATVGNYKPTF	in-frame	0	0	0	0.000935506	0	0	0	0	0
TRAV14N-1FTRAJ26FCAAGANQGLTFin-frame	TRAV14N-1	FALSE	TRAJ26	FALSE	CAAGANQGLTF	in-frame	0	0	0	0.000935506	0	0	0	0	0
TRAV14N-1FTRAJ26FCAAGDYAQGLTFin-frame	TRAV14N-1	FALSE	TRAJ26	FALSE	CAAGDYAQGLTF	in-frame	0	0	0	0.000935506	0	0.042462845	0	0.002283261	0.029940827
TRAV14N-1FTRAJ26FCAARADQELTFin-frame	TRAV14N-1	FALSE	TRAJ26	FALSE	CAARADQELTF	in-frame	0	0	0	0.000935506	0	0	0	0	0
TRAV14N-1FTRAJ26FCAARAKEGVSFin-frame	TRAV14N-1	FALSE	TRAJ26	FALSE	CAARAKEGVSF	in-frame	0	0	0	0.000935506	0	0	0	0	0
TRAV14N-1FTRAJ26FCAASAKQGLTFin-frame	TRAV14N-1	FALSE	TRAJ26	FALSE	CAASAKQGLTF	in-frame	0	0	0	0.000935506	0	0	0	0	0
TRAV14N-1FTRAJ26FCAASAKQRLTFin-frame	TRAV14N-1	FALSE	TRAJ26	FALSE	CAASAKQRLTF	in-frame	0	0	0	0.000935506	0	0	0	0	0
TRAV14N-1FTRAJ26FCAASANKGLTYin-frame	TRAV14N-1	FALSE	TRAJ26	FALSE	CAASANKGLTY	in-frame	0	0	0	0.000935506	0	0	0	0	0
TRAV14N-1FTRAJ26FCAASANQGLIFin-frame	TRAV14N-1	FALSE	TRAJ26	FALSE	CAASANQGLIF	in-frame	0	0	0	0.000935506	0	0	0	0	0
TRAV14N-1FTRAJ26FCAASANQGLTCin-frame	TRAV14N-1	FALSE	TRAJ26	FALSE	CAASANQGLTC	in-frame	0	0	0	0.000935506	0	0	0	0	0
TRAV14N-1FTRAJ26FCAASANQGLTIin-frame	TRAV14N-1	FALSE	TRAJ26	FALSE	CAASANQGLTI	in-frame	0	0	0	0.000935506	0	0	0	0	0
TRAV14N-1FTRAJ26FCAASANQGLTSin-frame	TRAV14N-1	FALSE	TRAJ26	FALSE	CAASANQGLTS	in-frame	0	0	0	0.000935506	0	0	0	0	0
TRAV14N-1FTRAJ26FCAASANQGLTVin-frame	TRAV14N-1	FALSE	TRAJ26	FALSE	CAASANQGLTV	in-frame	0	0	0	0.000935506	0	0	0	0	0
TRAV14N-1FTRAJ26FCAASANQGVTFin-frame	TRAV14N-1	FALSE	TRAJ26	FALSE	CAASANQGVTF	in-frame	0	0	0	0.000935506	0	0	0.000739262	0	0
TRAV14N-1FTRAJ26FCAASENQGLAFin-frame	TRAV14N-1	FALSE	TRAJ26	FALSE	CAASENQGLAF	in-frame	0	0	0	0.000935506	0	0	0	0	0
TRAV14N-1FTRAJ26FCAASENQGLTFin-frame	TRAV14N-1	FALSE	TRAJ26	FALSE	CAASENQGLTF	in-frame	0	0	0	0.000935506	0	0	0	0	0
TRAV14N-1FTRAJ26FCAASENRKLTFin-frame	TRAV14N-1	FALSE	TRAJ26	FALSE	CAASENRKLTF	in-frame	0	0	0	0.000935506	0	0	0	0	0
TRAV14N-1FTRAJ26FCAASTNQGLTFin-frame	TRAV14N-1	FALSE	TRAJ26	FALSE	CAASTNQGLTF	in-frame	0	0	0	0.000935506	0	0	0	0	0
TRAV14N-1FTRAJ26FCAASTNQKLTFin-frame	TRAV14N-1	FALSE	TRAJ26	FALSE	CAASTNQKLTF	in-frame	0	0	0	0.000935506	0	0	0	0	0
TRAV14N-1FTRAJ26FCAESAKQGLTYin-frame	TRAV14N-1	FALSE	TRAJ26	FALSE	CAESAKQGLTY	in-frame	0	0	0	0.000935506	0	0	0	0	0
TRAV14N-1FTRAJ26FCATSANQGLTFin-frame	TRAV14N-1	FALSE	TRAJ26	FALSE	CATSANQGLTF	in-frame	0	0	0	0.000935506	0	0	0	0	0
TRAV14N-1FTRAJ26FCEESAKKGLTFin-frame	TRAV14N-1	FALSE	TRAJ26	FALSE	CEESAKKGLTF	in-frame	0	0	0	0.000935506	0	0	0	0	0
TRAV14N-1FTRAJ26FYAASANQKLTFin-frame	TRAV14N-1	FALSE	TRAJ26	FALSE	YAASANQKLTF	in-frame	0	0	0	0.000935506	0	0	0	0	0
TRAV14N-1FTRAJ30FCATDTNAYKVIFin-frame	TRAV14N-1	FALSE	TRAJ30	FALSE	CATDTNAYKVIF	in-frame	0	0	0	0.000935506	0	0	0	0	0
TRAV14N-1FTRAJ31FCAAGVSNKRIFFin-frame	TRAV14N-1	FALSE	TRAJ31	FALSE	CAAGVSNKRIFF	in-frame	0	0	0	0.000935506	0	0	0	0	0
TRAV14N-1FTRAJ31FCAASNNNRIFFin-frame	TRAV14N-1	FALSE	TRAJ31	FALSE	CAASNNNRIFF	in-frame	0	0	0	0.000935506	0	0	0	0	0
TRAV14N-1FTRAJ31FCAASSNNRIYFin-frame	TRAV14N-1	FALSE	TRAJ31	FALSE	CAASSNNRIYF	in-frame	0	0	0	0.000935506	0	0	0	0	0
TRAV14N-1FTRAJ32FCAADDGSSDNKLIFin-frame	TRAV14N-1	FALSE	TRAJ32	FALSE	CAADDGSSDNKLIF	in-frame	0	0	0	0.000935506	0	0	0	0	0
TRAV14N-1FTRAJ32FCAANCGSSGNKLIFin-frame	TRAV14N-1	FALSE	TRAJ32	FALSE	CAANCGSSGNKLIF	in-frame	0	0	0	0.000935506	0.0010212	0	0	0	0.001575833
TRAV14N-1FTRAJ32FCAARDGSSGNKLIFin-frame	TRAV14N-1	FALSE	TRAJ32	FALSE	CAARDGSSGNKLIF	in-frame	0	0	0	0.000935506	0.0010212	0.002071358	0	0	0
TRAV14N-1FTRAJ32FCAARGGSRGNQPLFin-frame	TRAV14N-1	FALSE	TRAJ32	FALSE	CAARGGSRGNQPLF	in-frame	0	0	0	0.000935506	0	0	0	0	0
TRAV14N-1FTRAJ32FCAASDESSGNKLIFin-frame	TRAV14N-1	FALSE	TRAJ32	FALSE	CAASDESSGNKLIF	in-frame	0	0	0	0.000935506	0.0010212	0.002071358	0	0	0
TRAV14N-1FTRAJ32FCAASDGISGNKLIFin-frame	TRAV14N-1	FALSE	TRAJ32	FALSE	CAASDGISGNKLIF	in-frame	0	0	0	0.000935506	0	0	0	0	0
TRAV14N-1FTRAJ32FCAASDGSSGDKLIFin-frame	TRAV14N-1	FALSE	TRAJ32	FALSE	CAASDGSSGDKLIF	in-frame	0	0	0	0.000935506	0	0	0.000739262	0	0
TRAV14N-1FTRAJ32FCAASDGSSGNKIIFin-frame	TRAV14N-1	FALSE	TRAJ32	FALSE	CAASDGSSGNKIIF	in-frame	0	0	0	0.000935506	0	0	0.000739262	0	0
TRAV14N-1FTRAJ32FCAASDGSSGNRLIFin-frame	TRAV14N-1	FALSE	TRAJ32	FALSE	CAASDGSSGNRLIF	in-frame	0	0	0	0.000935506	0	0	0	0.000570815	0
TRAV14N-1FTRAJ32FCAASDRSSGNKVIFin-frame	TRAV14N-1	FALSE	TRAJ32	FALSE	CAASDRSSGNKVIF	in-frame	0	0	0	0.000935506	0	0	0	0	0
TRAV14N-1FTRAJ32FCAASGGSSGNKLIFin-frame	TRAV14N-1	FALSE	TRAJ32	FALSE	CAASGGSSGNKLIF	in-frame	0	0	0	0.000935506	0	0	0	0	0
TRAV14N-1FTRAJ32FCAASHGSSGNKLIFin-frame	TRAV14N-1	FALSE	TRAJ32	FALSE	CAASHGSSGNKLIF	in-frame	0	0	0	0.000935506	0	0	0	0.000570815	0
TRAV14N-1FTRAJ32FCATSDGSSGNKLIFin-frame	TRAV14N-1	FALSE	TRAJ32	FALSE	CATSDGSSGNKLIF	in-frame	0	0	0	0.000935506	0.0010212	0.001035679	0.001478524	0	0
TRAV14N-1FTRAJ33FCAAGDNNQLIWin-frame	TRAV14N-1	FALSE	TRAJ33	FALSE	CAAGDNNQLIW	in-frame	0	0	0	0.000935506	0.0020424	0.003107037	0	0	0
TRAV14N-1FTRAJ33FCAARDNYQLIWin-frame	TRAV14N-1	FALSE	TRAJ33	FALSE	CAARDNYQLIW	in-frame	0	0	0	0.000935506	0.0010212	0.011392471	0.005174836	0.002283261	0.003151666
TRAV14N-1FTRAJ33FCAASDDYQLIWin-frame	TRAV14N-1	FALSE	TRAJ33	FALSE	CAASDDYQLIW	in-frame	0	0	0	0.000935506	0.0030636	0	0.002957049	0.003424892	0.005515416
TRAV14N-1FTRAJ33FCAASDDYQWIWin-frame	TRAV14N-1	FALSE	TRAJ33	FALSE	CAASDDYQWIW	in-frame	0	0	0	0.000935506	0	0	0	0	0
TRAV14N-1FTRAJ33FCAASDKYKLIWin-frame	TRAV14N-1	FALSE	TRAJ33	FALSE	CAASDKYKLIW	in-frame	0	0	0	0.000935506	0	0	0	0	0
TRAV14N-1FTRAJ33FCAASDNYQLICin-frame	TRAV14N-1	FALSE	TRAJ33	FALSE	CAASDNYQLIC	in-frame	0	0	0	0.000935506	0.0010212	0.003107037	0.00665336	0	0.003151666
TRAV14N-1FTRAJ33FCAASDNYQLILin-frame	TRAV14N-1	FALSE	TRAJ33	FALSE	CAASDNYQLIL	in-frame	0	0	0	0.000935506	0	0.001035679	0.001478524	0	0.00236375
TRAV14N-1FTRAJ33FCAASDNYQLIRin-frame	TRAV14N-1	FALSE	TRAJ33	FALSE	CAASDNYQLIR	in-frame	0	0	0	0.000935506	0.0010212	0.002071358	0.008131884	0.002283261	0.00236375
TRAV14N-1FTRAJ33FCAASDNYQWIWin-frame	TRAV14N-1	FALSE	TRAJ33	FALSE	CAASDNYQWIW	in-frame	0	0	0	0.000935506	0	0	0.000739262	0	0.001575833
TRAV14N-1FTRAJ33FCAASNNYQLIWin-frame	TRAV14N-1	FALSE	TRAJ33	FALSE	CAASNNYQLIW	in-frame	0	0	0	0.000935506	0.0010212	0.003107037	0.002957049	0.000570815	0.001575833
TRAV14N-1FTRAJ33FCAEGDNYQLIWin-frame	TRAV14N-1	FALSE	TRAJ33	FALSE	CAEGDNYQLIW	in-frame	0	0	0	0.000935506	0	0	0	0	0
TRAV14N-1FTRAJ33FCAESNNNRFVWin-frame	TRAV14N-1	FALSE	TRAJ33	FALSE	CAESNNNRFVW	in-frame	0	0	0	0.000935506	0	0	0	0	0
TRAV14N-1FTRAJ33FCATSDNYQLIWin-frame	TRAV14N-1	FALSE	TRAJ33	FALSE	CATSDNYQLIW	in-frame	0	0	0	0.000935506	0.0040848	0.01242815	0.00665336	0.002854077	0.004727499
TRAV14N-1FTRAJ33FCEASDNYQLIWin-frame	TRAV14N-1	FALSE	TRAJ33	FALSE	CEASDNYQLIW	in-frame	0	0	0	0.000935506	0	0.005178396	0.000739262	0.000570815	0.000787917
TRAV14N-1FTRAJ33FCEESDKQKLIWin-frame	TRAV14N-1	FALSE	TRAJ33	FALSE	CEESDKQKLIW	in-frame	0	0	0	0.000935506	0	0	0	0	0
TRAV14N-1FTRAJ33FCTASDSYQLIWin-frame	TRAV14N-1	FALSE	TRAJ33	FALSE	CTASDSYQLIW	in-frame	0	0	0	0.000935506	0	0	0	0	0
TRAV14N-1FTRAJ33FSAASDNYQLIWin-frame	TRAV14N-1	FALSE	TRAJ33	FALSE	SAASDNYQLIW	in-frame	0	0	0	0.000935506	0	0	0	0	0.001575833
TRAV14N-1FTRAJ33FWVASDNYQLIWin-frame	TRAV14N-1	FALSE	TRAJ33	FALSE	WVASDNYQLIW	in-frame	0	0	0	0.000935506	0	0	0	0	0
TRAV14N-1FTRAJ37FCEGTGKTGKLIFin-frame	TRAV14N-1	FALSE	TRAJ37	FALSE	CEGTGKTGKLIF	in-frame	0	0	0	0.000935506	0	0.001035679	0	0	0
TRAV14N-1FTRAJ37FCEGTGKTGKLNFin-frame	TRAV14N-1	FALSE	TRAJ37	FALSE	CEGTGKTGKLNF	in-frame	0	0	0	0.000935506	0	0	0	0	0
TRAV14N-1FTRAJ37FCEGTGNNGKLIFin-frame	TRAV14N-1	FALSE	TRAJ37	FALSE	CEGTGNNGKLIF	in-frame	0	0	0	0.000935506	0	0	0	0	0
TRAV14N-1FTRAJ37FCEGTGNSGKLNFin-frame	TRAV14N-1	FALSE	TRAJ37	FALSE	CEGTGNSGKLNF	in-frame	0	0	0	0.000935506	0	0	0	0	0
TRAV14N-1FTRAJ37FCEGTGNTGKPIFin-frame	TRAV14N-1	FALSE	TRAJ37	FALSE	CEGTGNTGKPIF	in-frame	0	0	0	0.000935506	0	0.001035679	0	0	0
TRAV14N-1FTRAJ37FCEGTGNTGKRIFin-frame	TRAV14N-1	FALSE	TRAJ37	FALSE	CEGTGNTGKRIF	in-frame	0	0	0	0.000935506	0	0.001035679	0	0	0
TRAV14N-1FTRAJ37FCEGTGNTRQRIFin-frame	TRAV14N-1	FALSE	TRAJ37	FALSE	CEGTGNTRQRIF	in-frame	0	0	0	0.000935506	0	0	0	0	0
TRAV14N-1FTRAJ37FCKGTGNTGKLIFin-frame	TRAV14N-1	FALSE	TRAJ37	FALSE	CKGTGNTGKLIF	in-frame	0	0	0	0.000935506	0	0	0	0	0
TRAV14N-1FTRAJ56FCSGPASGNNQLIWin-frame	TRAV14N-1	FALSE	TRAJ56	FALSE	CSGPASGNNQLIW	in-frame	0	0	0	0.000935506	0	0	0	0	0
TRAV14N-1FTRAJ6FCAAEVTHKPTFin-frame	TRAV14N-1	FALSE	TRAJ6	FALSE	CAAEVTHKPTF	in-frame	0	0	0	0.000935506	0	0	0	0	0
TRAV14N-1FTRAJ6FCAAGADYKPAFin-frame	TRAV14N-1	FALSE	TRAJ6	FALSE	CAAGADYKPAF	in-frame	0	0	0	0.000935506	0	0	0	0	0
TRAV14N-1FTRAJ6FCAAGEKYKPTFin-frame	TRAV14N-1	FALSE	TRAJ6	FALSE	CAAGEKYKPTF	in-frame	0	0	0	0.000935506	0	0	0	0	0
TRAV14N-1FTRAJ6FCAAGGHYKPTFin-frame	TRAV14N-1	FALSE	TRAJ6	FALSE	CAAGGHYKPTF	in-frame	0	0	0	0.000935506	0	0.003107037	0.000739262	0.002854077	0
TRAV14N-1FTRAJ6FCAAGGIYKPTFin-frame	TRAV14N-1	FALSE	TRAJ6	FALSE	CAAGGIYKPTF	in-frame	0	0	0	0.000935506	0.0020424	0.001035679	0.000739262	0.003995707	0
TRAV14N-1FTRAJ6FCAAGGKYKPTFin-frame	TRAV14N-1	FALSE	TRAJ6	FALSE	CAAGGKYKPTF	in-frame	0	0	0	0.000935506	0.0020424	0.003107037	0.003696311	0.000570815	0
TRAV14N-1FTRAJ6FCAAGGNWEHTFin-frame	TRAV14N-1	FALSE	TRAJ6	FALSE	CAAGGNWEHTF	in-frame	0	0	0	0.000935506	0	0	0	0	0
TRAV14N-1FTRAJ6FCAAGGNYKHTFin-frame	TRAV14N-1	FALSE	TRAJ6	FALSE	CAAGGNYKHTF	in-frame	0	0	0	0.000935506	0.0020424	0.002071358	0.002957049	0.001712446	0
TRAV14N-1FTRAJ6FCAAGGNYKPKFin-frame	TRAV14N-1	FALSE	TRAJ6	FALSE	CAAGGNYKPKF	in-frame	0	0	0	0.000935506	0.0020424	0	0	0.0074206	0
TRAV14N-1FTRAJ6FCAAGGNYKPMFin-frame	TRAV14N-1	FALSE	TRAJ6	FALSE	CAAGGNYKPMF	in-frame	0	0	0	0.000935506	0.0040848	0.004142717	0.000739262	0.013699568	0
TRAV14N-1FTRAJ6FCAAGGNYKRTFin-frame	TRAV14N-1	FALSE	TRAJ6	FALSE	CAAGGNYKRTF	in-frame	0	0	0	0.000935506	0	0	0	0	0
TRAV14N-1FTRAJ6FCAAGGNYQPTFin-frame	TRAV14N-1	FALSE	TRAJ6	FALSE	CAAGGNYQPTF	in-frame	0	0	0	0.000935506	0.0010212	0.002071358	0.002957049	0.001141631	0.000787917
TRAV14N-1FTRAJ6FCAAGGSYEPTFin-frame	TRAV14N-1	FALSE	TRAJ6	FALSE	CAAGGSYEPTF	in-frame	0	0	0	0.000935506	0	0	0	0	0
TRAV14N-1FTRAJ6FCAAGRNNKPTFin-frame	TRAV14N-1	FALSE	TRAJ6	FALSE	CAAGRNNKPTF	in-frame	0	0	0	0.000935506	0	0	0	0.000570815	0
TRAV14N-1FTRAJ6FCAAGVNYKPTFin-frame	TRAV14N-1	FALSE	TRAJ6	FALSE	CAAGVNYKPTF	in-frame	0	0	0	0.000935506	0	0.003107037	0.002957049	0.005137338	0
TRAV14N-1FTRAJ6FCAARGDNKPTFin-frame	TRAV14N-1	FALSE	TRAJ6	FALSE	CAARGDNKPTF	in-frame	0	0	0	0.000935506	0	0	0	0	0
TRAV14N-1FTRAJ6FCAARGNYKPPFin-frame	TRAV14N-1	FALSE	TRAJ6	FALSE	CAARGNYKPPF	in-frame	0	0	0	0.000935506	0	0	0	0	0
TRAV14N-1FTRAJ6FCAARRNYKPTYin-frame	TRAV14N-1	FALSE	TRAJ6	FALSE	CAARRNYKPTY	in-frame	0	0	0	0.000935506	0	0	0	0	0
TRAV14N-1FTRAJ6FCAASANYKPTFin-frame	TRAV14N-1	FALSE	TRAJ6	FALSE	CAASANYKPTF	in-frame	0	0	0	0.000935506	0.256321229	0	0	0.000570815	0
TRAV14N-1FTRAJ6FCAEEGNYKPTFin-frame	TRAV14N-1	FALSE	TRAJ6	FALSE	CAEEGNYKPTF	in-frame	0	0	0	0.000935506	0	0	0	0	0
TRAV14N-1FTRAJ6FCAEGGNYKHAFin-frame	TRAV14N-1	FALSE	TRAJ6	FALSE	CAEGGNYKHAF	in-frame	0	0	0	0.000935506	0	0	0	0	0
TRAV14N-1FTRAJ6FCAGEGNDKPTFin-frame	TRAV14N-1	FALSE	TRAJ6	FALSE	CAGEGNDKPTF	in-frame	0	0	0	0.000935506	0	0	0	0	0
TRAV14N-1FTRAJ6FCAGGGDYKPTFin-frame	TRAV14N-1	FALSE	TRAJ6	FALSE	CAGGGDYKPTF	in-frame	0	0	0	0.000935506	0.0030636	0	0	0.000570815	0
TRAV14N-1FTRAJ6FCAGGGIYKPTFin-frame	TRAV14N-1	FALSE	TRAJ6	FALSE	CAGGGIYKPTF	in-frame	0	0	0	0.000935506	0.0010212	0	0	0	0
TRAV14N-1FTRAJ6FCAGGGNDKPTFin-frame	TRAV14N-1	FALSE	TRAJ6	FALSE	CAGGGNDKPTF	in-frame	0	0	0	0.000935506	0.0010212	0	0	0	0
TRAV14N-1FTRAJ6FCAGGGNYKHTFin-frame	TRAV14N-1	FALSE	TRAJ6	FALSE	CAGGGNYKHTF	in-frame	0	0	0	0.000935506	0.0030636	0	0	0	0
TRAV14N-1FTRAJ6FCAGGGNYKPMFin-frame	TRAV14N-1	FALSE	TRAJ6	FALSE	CAGGGNYKPMF	in-frame	0	0	0	0.000935506	0.0010212	0	0	0	0
TRAV14N-1FTRAJ6FCAGGGNYKPTCin-frame	TRAV14N-1	FALSE	TRAJ6	FALSE	CAGGGNYKPTC	in-frame	0	0	0	0.000935506	0.0020424	0	0	0	0
TRAV14N-1FTRAJ6FCAGGGNYKPTLin-frame	TRAV14N-1	FALSE	TRAJ6	FALSE	CAGGGNYKPTL	in-frame	0	0	0	0.000935506	0.0010212	0	0	0	0
TRAV14N-1FTRAJ6FCAGGGNYNPTFin-frame	TRAV14N-1	FALSE	TRAJ6	FALSE	CAGGGNYNPTF	in-frame	0	0	0	0.000935506	0.0010212	0	0	0	0
TRAV14N-1FTRAJ6FCAKEGNYKPTFin-frame	TRAV14N-1	FALSE	TRAJ6	FALSE	CAKEGNYKPTF	in-frame	0	0	0	0.000935506	0	0	0	0	0
TRAV14N-1FTRAJ6FCAPGANYKPTFin-frame	TRAV14N-1	FALSE	TRAJ6	FALSE	CAPGANYKPTF	in-frame	0	0	0	0.000935506	0	0	0	0	0.000787917
TRAV14N-1FTRAJ6FCAPGGKYKPTFin-frame	TRAV14N-1	FALSE	TRAJ6	FALSE	CAPGGKYKPTF	in-frame	0	0	0	0.000935506	0	0	0	0	0
TRAV14N-1FTRAJ6FCAPGGNYKSTFin-frame	TRAV14N-1	FALSE	TRAJ6	FALSE	CAPGGNYKSTF	in-frame	0	0	0	0.000935506	0	0	0	0	0
TRAV14N-1FTRAJ6FCAPRGNYKPTFin-frame	TRAV14N-1	FALSE	TRAJ6	FALSE	CAPRGNYKPTF	in-frame	0	0	0	0.000935506	0	0	0	0	0
TRAV14N-1FTRAJ6FCARGGNNKPTFin-frame	TRAV14N-1	FALSE	TRAJ6	FALSE	CARGGNNKPTF	in-frame	0	0	0	0.000935506	0	0	0	0	0
TRAV14N-1FTRAJ6FCASGGDYKPTVin-frame	TRAV14N-1	FALSE	TRAJ6	FALSE	CASGGDYKPTV	in-frame	0	0	0	0.000935506	0	0	0	0	0
TRAV14N-1FTRAJ6FCASGGDYKTTFin-frame	TRAV14N-1	FALSE	TRAJ6	FALSE	CASGGDYKTTF	in-frame	0	0	0	0.000935506	0	0	0	0	0
TRAV14N-1FTRAJ6FCASGGGYKPTFin-frame	TRAV14N-1	FALSE	TRAJ6	FALSE	CASGGGYKPTF	in-frame	0	0	0	0.000935506	0	0	0	0	0
TRAV14N-1FTRAJ6FCASGGNGKPTFin-frame	TRAV14N-1	FALSE	TRAJ6	FALSE	CASGGNGKPTF	in-frame	0	0	0	0.000935506	0	0	0	0	0
TRAV14N-1FTRAJ6FCASGGNHKPTFin-frame	TRAV14N-1	FALSE	TRAJ6	FALSE	CASGGNHKPTF	in-frame	0	0	0	0.000935506	0	0.001035679	0.000739262	0.000570815	0
TRAV14N-1FTRAJ6FCASGGNNKPTFin-frame	TRAV14N-1	FALSE	TRAJ6	FALSE	CASGGNNKPTF	in-frame	0	0	0	0.000935506	0.0030636	0	0.001478524	0.000570815	0
TRAV14N-1FTRAJ6FCASGGNYEPTFin-frame	TRAV14N-1	FALSE	TRAJ6	FALSE	CASGGNYEPTF	in-frame	0	0	0	0.000935506	0.0010212	0	0	0.002283261	0
TRAV14N-1FTRAJ6FCASGGNYIPTFin-frame	TRAV14N-1	FALSE	TRAJ6	FALSE	CASGGNYIPTF	in-frame	0	0	0	0.000935506	0	0	0.000739262	0	0
TRAV14N-1FTRAJ6FCASGGNYKHTFin-frame	TRAV14N-1	FALSE	TRAJ6	FALSE	CASGGNYKHTF	in-frame	0	0	0	0.000935506	0.0010212	0.001035679	0	0.001712446	0
TRAV14N-1FTRAJ6FCASGGNYKPMFin-frame	TRAV14N-1	FALSE	TRAJ6	FALSE	CASGGNYKPMF	in-frame	0	0	0	0.000935506	0	0	0	0.002283261	0.000787917
TRAV14N-1FTRAJ6FCASGGNYKPSFin-frame	TRAV14N-1	FALSE	TRAJ6	FALSE	CASGGNYKPSF	in-frame	0	0	0	0.000935506	0.0010212	0	0	0	0
TRAV14N-1FTRAJ6FCASGGNYKPTLin-frame	TRAV14N-1	FALSE	TRAJ6	FALSE	CASGGNYKPTL	in-frame	0	0	0	0.000935506	0	0	0	0.003995707	0
TRAV14N-1FTRAJ6FCASGGNYKRTFin-frame	TRAV14N-1	FALSE	TRAJ6	FALSE	CASGGNYKRTF	in-frame	0	0	0	0.000935506	0	0	0	0	0
TRAV14N-1FTRAJ6FCASGGNYQPTFin-frame	TRAV14N-1	FALSE	TRAJ6	FALSE	CASGGNYQPTF	in-frame	0	0	0	0.000935506	0	0	0	0	0
TRAV14N-1FTRAJ6FCASGGRYKPTFin-frame	TRAV14N-1	FALSE	TRAJ6	FALSE	CASGGRYKPTF	in-frame	0	0	0	0.000935506	0	0	0	0	0
TRAV14N-1FTRAJ6FCASGGVYKPTFin-frame	TRAV14N-1	FALSE	TRAJ6	FALSE	CASGGVYKPTF	in-frame	0	0	0	0.000935506	0	0	0	0	0
TRAV14N-1FTRAJ6FCASGPNYEPAFin-frame	TRAV14N-1	FALSE	TRAJ6	FALSE	CASGPNYEPAF	in-frame	0	0	0	0.000935506	0	0	0	0	0
TRAV14N-1FTRAJ6FCASGRDYKPTFin-frame	TRAV14N-1	FALSE	TRAJ6	FALSE	CASGRDYKPTF	in-frame	0	0	0	0.000935506	0	0	0	0	0
TRAV14N-1FTRAJ6FCASGVNYKPTFin-frame	TRAV14N-1	FALSE	TRAJ6	FALSE	CASGVNYKPTF	in-frame	0	0	0	0.000935506	0	0	0	0	0
TRAV14N-1FTRAJ6FCATGGDYKPTFin-frame	TRAV14N-1	FALSE	TRAJ6	FALSE	CATGGDYKPTF	in-frame	0	0	0	0.000935506	0	0	0	0	0
TRAV14N-1FTRAJ6FCATGGHYKPTFin-frame	TRAV14N-1	FALSE	TRAJ6	FALSE	CATGGHYKPTF	in-frame	0	0	0	0.000935506	0	0.001035679	0	0	0
TRAV14N-1FTRAJ6FCATGGIYKPAFin-frame	TRAV14N-1	FALSE	TRAJ6	FALSE	CATGGIYKPAF	in-frame	0	0	0	0.000935506	0	0	0	0	0
TRAV14N-1FTRAJ6FCATGGKYKPTFin-frame	TRAV14N-1	FALSE	TRAJ6	FALSE	CATGGKYKPTF	in-frame	0	0	0	0.000935506	0	0.001035679	0	0	0
TRAV14N-1FTRAJ6FCATGGNDKPAFin-frame	TRAV14N-1	FALSE	TRAJ6	FALSE	CATGGNDKPAF	in-frame	0	0	0	0.000935506	0	0	0	0	0
TRAV14N-1FTRAJ6FCATGGNHKPTFin-frame	TRAV14N-1	FALSE	TRAJ6	FALSE	CATGGNHKPTF	in-frame	0	0	0	0.000935506	0	0	0	0	0
TRAV14N-1FTRAJ6FCATGGNYEPTFin-frame	TRAV14N-1	FALSE	TRAJ6	FALSE	CATGGNYEPTF	in-frame	0	0	0	0.000935506	0	0.001035679	0	0.000570815	0
TRAV14N-1FTRAJ6FCATGGNYIPTFin-frame	TRAV14N-1	FALSE	TRAJ6	FALSE	CATGGNYIPTF	in-frame	0	0	0	0.000935506	0	0.001035679	0	0	0
TRAV14N-1FTRAJ6FCATGGNYKHTFin-frame	TRAV14N-1	FALSE	TRAJ6	FALSE	CATGGNYKHTF	in-frame	0	0	0	0.000935506	0	0	0	0	0
TRAV14N-1FTRAJ6FCATGGNYKPKFin-frame	TRAV14N-1	FALSE	TRAJ6	FALSE	CATGGNYKPKF	in-frame	0	0	0	0.000935506	0	0	0	0	0
TRAV14N-1FTRAJ6FCATGGNYKPMFin-frame	TRAV14N-1	FALSE	TRAJ6	FALSE	CATGGNYKPMF	in-frame	0	0	0	0.000935506	0	0.002071358	0	0	0
TRAV14N-1FTRAJ6FCATGGNYKPRFin-frame	TRAV14N-1	FALSE	TRAJ6	FALSE	CATGGNYKPRF	in-frame	0	0	0	0.000935506	0	0	0	0	0
TRAV14N-1FTRAJ6FCATGGNYKPTYin-frame	TRAV14N-1	FALSE	TRAJ6	FALSE	CATGGNYKPTY	in-frame	0	0	0	0.000935506	0	0	0	0	0
TRAV14N-1FTRAJ6FCATGRSYKPTFin-frame	TRAV14N-1	FALSE	TRAJ6	FALSE	CATGRSYKPTF	in-frame	0	0	0	0.000935506	0	0	0	0	0
TRAV14N-1FTRAJ6FCATRGNYKPTFin-frame	TRAV14N-1	FALSE	TRAJ6	FALSE	CATRGNYKPTF	in-frame	0	0	0	0.000935506	0	0.007249754	0	0	0
TRAV14N-1FTRAJ6FCATVGNYKPTVin-frame	TRAV14N-1	FALSE	TRAJ6	FALSE	CATVGNYKPTV	in-frame	0	0	0	0.000935506	0	0	0	0	0
TRAV14N-1FTRAJ6FCAVAKNNKPKFin-frame	TRAV14N-1	FALSE	TRAJ6	FALSE	CAVAKNNKPKF	in-frame	0	0	0	0.000935506	0	0	0	0	0
TRAV14N-1FTRAJ6FCAVEGNYKPTFin-frame	TRAV14N-1	FALSE	TRAJ6	FALSE	CAVEGNYKPTF	in-frame	0	0	0	0.000935506	0.0010212	0.001035679	0	0.000570815	0
TRAV14N-1FTRAJ6FCAVGEDYKPTFin-frame	TRAV14N-1	FALSE	TRAJ6	FALSE	CAVGEDYKPTF	in-frame	0	0	0	0.000935506	0	0	0	0	0
TRAV14N-1FTRAJ6FCAVGGDNKPTFin-frame	TRAV14N-1	FALSE	TRAJ6	FALSE	CAVGGDNKPTF	in-frame	0	0	0	0.000935506	0	0	0	0	0
TRAV14N-1FTRAJ6FCAVGGDYKPAFin-frame	TRAV14N-1	FALSE	TRAJ6	FALSE	CAVGGDYKPAF	in-frame	0	0	0	0.000935506	0	0	0	0	0
TRAV14N-1FTRAJ6FCAVGGKNKPTFin-frame	TRAV14N-1	FALSE	TRAJ6	FALSE	CAVGGKNKPTF	in-frame	0	0	0	0.000935506	0	0.001035679	0	0	0
TRAV14N-1FTRAJ6FCAVGGNKKPTLin-frame	TRAV14N-1	FALSE	TRAJ6	FALSE	CAVGGNKKPTL	in-frame	0	0	0	0.000935506	0	0	0	0	0
TRAV14N-1FTRAJ6FCAVGGNNKHTFin-frame	TRAV14N-1	FALSE	TRAJ6	FALSE	CAVGGNNKHTF	in-frame	0	0	0	0.000935506	0	0	0	0	0
TRAV14N-1FTRAJ6FCAVGGNYIPTFin-frame	TRAV14N-1	FALSE	TRAJ6	FALSE	CAVGGNYIPTF	in-frame	0	0	0	0.000935506	0	0	0	0	0
TRAV14N-1FTRAJ6FCAVGGNYKPAFin-frame	TRAV14N-1	FALSE	TRAJ6	FALSE	CAVGGNYKPAF	in-frame	0	0	0	0.000935506	0.0020424	0	0.002957049	0	0
TRAV14N-1FTRAJ6FCAVGGNYKPAVin-frame	TRAV14N-1	FALSE	TRAJ6	FALSE	CAVGGNYKPAV	in-frame	0	0	0	0.000935506	0	0	0	0	0
TRAV14N-1FTRAJ6FCAVGGNYKPPFin-frame	TRAV14N-1	FALSE	TRAJ6	FALSE	CAVGGNYKPPF	in-frame	0	0	0	0.000935506	0	0.006214075	0	0	0.00236375
TRAV14N-1FTRAJ6FCAVGGNYKPSFin-frame	TRAV14N-1	FALSE	TRAJ6	FALSE	CAVGGNYKPSF	in-frame	0	0	0	0.000935506	0	0.001035679	0	0.002283261	0.001575833
TRAV14N-1FTRAJ6FCAVGGNYKPTVin-frame	TRAV14N-1	FALSE	TRAJ6	FALSE	CAVGGNYKPTV	in-frame	0	0	0	0.000935506	0	0.001035679	0.001478524	0.001141631	0.001575833
TRAV14N-1FTRAJ6FCAVGGNYKTTFin-frame	TRAV14N-1	FALSE	TRAJ6	FALSE	CAVGGNYKTTF	in-frame	0	0	0	0.000935506	0.0010212	0.001035679	0.002217787	0.001712446	0.00236375
TRAV14N-1FTRAJ6FCAVGGTYKPTFin-frame	TRAV14N-1	FALSE	TRAJ6	FALSE	CAVGGTYKPTF	in-frame	0	0	0	0.000935506	0.0010212	0.004142717	0.000739262	0.001141631	0.000787917
TRAV14N-1FTRAJ6FCAVGGYYKPTFin-frame	TRAV14N-1	FALSE	TRAJ6	FALSE	CAVGGYYKPTF	in-frame	0	0	0	0.000935506	0	0.001035679	0	0.000570815	0
TRAV14N-1FTRAJ6FCAVSGNYKPTFin-frame	TRAV14N-1	FALSE	TRAJ6	FALSE	CAVSGNYKPTF	in-frame	0	0	0	0.000935506	0	0	0	0.000570815	0
TRAV14N-1FTRAJ6FCDTGGNYKLTFin-frame	TRAV14N-1	FALSE	TRAJ6	FALSE	CDTGGNYKLTF	in-frame	0	0	0	0.000935506	0	0	0	0	0
TRAV14N-1FTRAJ6FCEKGGKKKPTLin-frame	TRAV14N-1	FALSE	TRAJ6	FALSE	CEKGGKKKPTL	in-frame	0	0	0	0.000935506	0.0010212	0	0	0	0
TRAV14N-1FTRAJ6FCESGGKYKPTFin-frame	TRAV14N-1	FALSE	TRAJ6	FALSE	CESGGKYKPTF	in-frame	0	0	0	0.000935506	0	0	0	0	0
TRAV14N-1FTRAJ6FCGMGGNYKPTFin-frame	TRAV14N-1	FALSE	TRAJ6	FALSE	CGMGGNYKPTF	in-frame	0	0	0	0.000935506	0	0	0	0	0
TRAV14N-1FTRAJ6FCGSGRNYKPTFin-frame	TRAV14N-1	FALSE	TRAJ6	FALSE	CGSGRNYKPTF	in-frame	0	0	0	0.000935506	0	0	0	0	0
TRAV14N-1FTRAJ6FCGTGGSYKPTVin-frame	TRAV14N-1	FALSE	TRAJ6	FALSE	CGTGGSYKPTV	in-frame	0	0	0	0.000935506	0	0	0	0	0
TRAV14N-1FTRAJ6FCGVGRNDKPQFin-frame	TRAV14N-1	FALSE	TRAJ6	FALSE	CGVGRNDKPQF	in-frame	0	0	0	0.000935506	0	0	0	0	0
TRAV14N-1FTRAJ6FCSGGGNYKPTFin-frame	TRAV14N-1	FALSE	TRAJ6	FALSE	CSGGGNYKPTF	in-frame	0	0	0	0.000935506	0	0	0	0	0
TRAV14N-1FTRAJ6FCSSAARGNYEPPFin-frame	TRAV14N-1	FALSE	TRAJ6	FALSE	CSSAARGNYEPPF	in-frame	0	0	0	0.000935506	0	0	0	0	0
TRAV14N-1FTRAJ6FCSSGGNYKPTFin-frame	TRAV14N-1	FALSE	TRAJ6	FALSE	CSSGGNYKPTF	in-frame	0	0	0	0.000935506	0	0	0	0.000570815	0
TRAV14N-1FTRAJ6FCSVGGNYKPTFin-frame	TRAV14N-1	FALSE	TRAJ6	FALSE	CSVGGNYKPTF	in-frame	0	0	0	0.000935506	0	0.001035679	0.002217787	0.000570815	0.000787917
TRAV14N-1FTRAJ6FCTAGGNYKPTLin-frame	TRAV14N-1	FALSE	TRAJ6	FALSE	CTAGGNYKPTL	in-frame	0	0	0	0.000935506	0	0	0	0	0
TRAV14N-1FTRAJ6FCTPGGNYKPTFin-frame	TRAV14N-1	FALSE	TRAJ6	FALSE	CTPGGNYKPTF	in-frame	0	0	0	0.000935506	0	0	0	0	0
TRAV14N-1FTRAJ6FCVGGGNYKPTFin-frame	TRAV14N-1	FALSE	TRAJ6	FALSE	CVGGGNYKPTF	in-frame	0	0	0	0.000935506	0.0030636	0	0	0	0
TRAV14N-1FTRAJ6FCVPGAKYKPTFin-frame	TRAV14N-1	FALSE	TRAJ6	FALSE	CVPGAKYKPTF	in-frame	0	0	0	0.000935506	0	0	0	0	0
TRAV14N-1FTRAJ6FCVPGGNYKPTFin-frame	TRAV14N-1	FALSE	TRAJ6	FALSE	CVPGGNYKPTF	in-frame	0	0	0	0.000935506	0	0	0	0	0.00236375
TRAV14N-1FTRAJ6FCVVGGSYKPTFin-frame	TRAV14N-1	FALSE	TRAJ6	FALSE	CVVGGSYKPTF	in-frame	0	0	0	0.000935506	0	0	0	0	0
TRAV14N-1FTRAJ6FCWEPGRNSKPTFin-frame	TRAV14N-1	FALSE	TRAJ6	FALSE	CWEPGRNSKPTF	in-frame	0	0	0	0.000935506	0	0	0	0	0
TRAV14N-1FTRAJ6FFASGGNYKPTFin-frame	TRAV14N-1	FALSE	TRAJ6	FALSE	FASGGNYKPTF	in-frame	0	0	0	0.000935506	0	0	0	0	0.000787917
TRAV14N-1FTRAJ6FGAAGGNYKHTFin-frame	TRAV14N-1	FALSE	TRAJ6	FALSE	GAAGGNYKHTF	in-frame	0	0	0	0.000935506	0	0	0	0	0
TRAV14N-1FTRAJ6FGAAGGNYKPTFin-frame	TRAV14N-1	FALSE	TRAJ6	FALSE	GAAGGNYKPTF	in-frame	0	0	0	0.000935506	0.0030636	0.003107037	0.000739262	0.000570815	0
TRAV14N-1FTRAJ6FGAAGRNYKPTFin-frame	TRAV14N-1	FALSE	TRAJ6	FALSE	GAAGRNYKPTF	in-frame	0	0	0	0.000935506	0	0	0	0	0
TRAV14N-1FTRAJ6FGAARGNYKPTFin-frame	TRAV14N-1	FALSE	TRAJ6	FALSE	GAARGNYKPTF	in-frame	0	0	0	0.000935506	0	0.001035679	0	0	0
TRAV14N-1FTRAJ6FGAPGGNYKPTFin-frame	TRAV14N-1	FALSE	TRAJ6	FALSE	GAPGGNYKPTF	in-frame	0	0	0	0.000935506	0	0	0	0	0
TRAV14N-1FTRAJ6FGASGGNNKPTFin-frame	TRAV14N-1	FALSE	TRAJ6	FALSE	GASGGNNKPTF	in-frame	0	0	0	0.000935506	0	0	0	0	0
TRAV14N-1FTRAJ6FGASVGNCKPTFin-frame	TRAV14N-1	FALSE	TRAJ6	FALSE	GASVGNCKPTF	in-frame	0	0	0	0.000935506	0	0	0	0	0
TRAV14N-1FTRAJ6FGATGGNDKPTFin-frame	TRAV14N-1	FALSE	TRAJ6	FALSE	GATGGNDKPTF	in-frame	0	0	0	0.000935506	0	0	0	0	0
TRAV14N-1FTRAJ6FRAGGGNYKPTFin-frame	TRAV14N-1	FALSE	TRAJ6	FALSE	RAGGGNYKPTF	in-frame	0	0	0	0.000935506	0	0	0	0	0
TRAV14N-1FTRAJ6FRASGGNYKPTFin-frame	TRAV14N-1	FALSE	TRAJ6	FALSE	RASGGNYKPTF	in-frame	0	0	0	0.000935506	0.0040848	0	0.000739262	0	0
TRAV14N-1FTRAJ6FRAVGGNYKPTFin-frame	TRAV14N-1	FALSE	TRAJ6	FALSE	RAVGGNYKPTF	in-frame	0	0	0	0.000935506	0	0	0	0.001141631	0.001575833
TRAV14N-1FTRAJ6FSAAGGNYKPTFin-frame	TRAV14N-1	FALSE	TRAJ6	FALSE	SAAGGNYKPTF	in-frame	0	0	0	0.000935506	0	0.002071358	0.002217787	0.003424892	0
TRAV14N-1FTRAJ6FSAARGNYKPTFin-frame	TRAV14N-1	FALSE	TRAJ6	FALSE	SAARGNYKPTF	in-frame	0	0	0	0.000935506	0.0010212	0	0	0.000570815	0
TRAV14N-1FTRAJ6FWAARGNYKPTFin-frame	TRAV14N-1	FALSE	TRAJ6	FALSE	WAARGNYKPTF	in-frame	0	0	0	0.000935506	0	0	0	0	0
TRAV14N-1FTRAJ6FWAPGGNYKPTFin-frame	TRAV14N-1	FALSE	TRAJ6	FALSE	WAPGGNYKPTF	in-frame	0	0	0	0.000935506	0	0	0	0	0.000787917
TRAV14N-1FTRAJ6FWASGGNDKPTFin-frame	TRAV14N-1	FALSE	TRAJ6	FALSE	WASGGNDKPTF	in-frame	0	0	0	0.000935506	0	0	0	0	0
TRAV14N-1FTRAJ6FWASGGNVNPTFin-frame	TRAV14N-1	FALSE	TRAJ6	FALSE	WASGGNVNPTF	in-frame	0	0	0	0.000935506	0	0	0	0	0
TRAV14N-1FTRAJ6FWESGGNYKPTFin-frame	TRAV14N-1	FALSE	TRAJ6	FALSE	WESGGNYKPTF	in-frame	0	0	0	0.000935506	0	0	0	0	0
TRAV14N-1FTRAJ6FWGPGGNYKPTFin-frame	TRAV14N-1	FALSE	TRAJ6	FALSE	WGPGGNYKPTF	in-frame	0	0	0	0.000935506	0	0	0	0	0
TRAV14N-1FTRAJ6FWSGGGNYKPTVin-frame	TRAV14N-1	FALSE	TRAJ6	FALSE	WSGGGNYKPTV	in-frame	0	0	0	0.000935506	0	0	0	0	0
TRAV14N-1FTRAJ6FYAAGGNDKPTFin-frame	TRAV14N-1	FALSE	TRAJ6	FALSE	YAAGGNDKPTF	in-frame	0	0	0	0.000935506	0	0	0	0	0
TRAV14N-1FTRAJ6FYAVGGNYKPTFin-frame	TRAV14N-1	FALSE	TRAJ6	FALSE	YAVGGNYKPTF	in-frame	0	0	0	0.000935506	0.0010212	0	0.001478524	0.001712446	0.000787917
TRAV14N-2FTRAJ26FCAASANQGLTFin-frame	TRAV14N-2	FALSE	TRAJ26	FALSE	CAASANQGLTF	in-frame	0	0	0	0.000935506	0	0	0	0	0
TRAV14N-2FTRAJ6FCAPGGNCKPTFin-frame	TRAV14N-2	FALSE	TRAJ6	FALSE	CAPGGNCKPTF	in-frame	0	0	0	0.000935506	0	0	0	0	0
TRAV14N-2FTRAJ6FCAPGGNYKPTFin-frame	TRAV14N-2	FALSE	TRAJ6	FALSE	CAPGGNYKPTF	in-frame	0	0	0	0.000935506	0	0	0	0	0
TRAV14N-2FTRAJ6FCASGGNYKPTFin-frame	TRAV14N-2	FALSE	TRAJ6	FALSE	CASGGNYKPTF	in-frame	0	0	0	0.000935506	0.0030636	0	0.002217787	0	0
TRAV14N-2FTRAJ6FCAVGGNYKPTFin-frame	TRAV14N-2	FALSE	TRAJ6	FALSE	CAVGGNYKPTF	in-frame	0	0	0	0.000935506	0.0020424	0.003107037	0.004435573	0.001141631	0
TRAV14N-3FTRAJ26FCAAGDYAQGFPFin-frame	TRAV14N-3	FALSE	TRAJ26	FALSE	CAAGDYAQGFPF	in-frame	0	0	0	0.000935506	0	0	0	0	0
TRAV14N-3FTRAJ26FCAAGDYAQGITFin-frame	TRAV14N-3	FALSE	TRAJ26	FALSE	CAAGDYAQGITF	in-frame	0	0	0	0.000935506	0	0	0	0	0
TRAV14N-3FTRAJ26FCAAGDYAQGLNFin-frame	TRAV14N-3	FALSE	TRAJ26	FALSE	CAAGDYAQGLNF	in-frame	0	0	0	0.000935506	0	0.001035679	0	0	0.003151666
TRAV14N-3FTRAJ26FCAAGDYAQRLTFin-frame	TRAV14N-3	FALSE	TRAJ26	FALSE	CAAGDYAQRLTF	in-frame	0	0	0	0.000935506	0	0.001035679	0	0	0.00236375
TRAV14N-3FTRAJ26FRAAGDYAQGLTFin-frame	TRAV14N-3	FALSE	TRAJ26	FALSE	RAAGDYAQGLTF	in-frame	0	0	0	0.000935506	0	0	0	0	0
TRAV14N-3FTRAJ6FCATGGNYKPPFin-frame	TRAV14N-3	FALSE	TRAJ6	FALSE	CATGGNYKPPF	in-frame	0	0	0	0.000935506	0	0	0	0	0
TRAV16D/DV11FTRAJ49FCAMRERRVTRTSIWin-frame	TRAV16D/DV11	FALSE	TRAJ49	FALSE	CAMRERRVTRTSIW	in-frame	0	0	0	0.000935506	0	0	0	0	0
TRAV16D/DV11FTRAJ57FCAIGENQGRYEKLIFin-frame	TRAV16D/DV11	FALSE	TRAJ57	FALSE	CAIGENQGRYEKLIF	in-frame	0	0	0	0.000935506	0	0	0	0	0
TRAV16D/DV11FTRAJ57FCAMREKQGGSAKLIVin-frame	TRAV16D/DV11	FALSE	TRAJ57	FALSE	CAMREKQGGSAKLIV	in-frame	0	0	0	0.000935506	0	0	0	0	0
TRAV16D/DV11FTRAJ57FCAMRQNQGGSAKLIFin-frame	TRAV16D/DV11	FALSE	TRAJ57	FALSE	CAMRQNQGGSAKLIF	in-frame	0	0	0	0.000935506	0	0	0	0	0
TRAV16D/DV11FTRAJ57FCLSRESQGSSGKLMFin-frame	TRAV16D/DV11	FALSE	TRAJ57	FALSE	CLSRESQGSSGKLMF	in-frame	0	0	0	0.000935506	0	0	0	0	0
TRAV16D/DV11FTRAJ57FWAMRENKGGSAKLIFin-frame	TRAV16D/DV11	FALSE	TRAJ57	FALSE	WAMRENKGGSAKLIF	in-frame	0	0	0	0.000935506	0	0	0	0	0
TRAV17FTRAJ31FCAASSNNRIFFin-frame	TRAV17	FALSE	TRAJ31	FALSE	CAASSNNRIFF	in-frame	0	0	0	0.000935506	0	0	0	0	0
TRAV17FTRAJ32FCAASDGSSDNKLIFin-frame	TRAV17	FALSE	TRAJ32	FALSE	CAASDGSSDNKLIF	in-frame	0	0	0	0.000935506	0	0	0	0	0
TRAV17FTRAJ32FCATSDGSSGNKLIFin-frame	TRAV17	FALSE	TRAJ32	FALSE	CATSDGSSGNKLIF	in-frame	0	0	0	0.000935506	0	0	0	0	0
TRAV17FTRAJ33FCAAGDNYQLIWin-frame	TRAV17	FALSE	TRAJ33	FALSE	CAAGDNYQLIW	in-frame	0	0	0	0.000935506	0	0	0	0	0
TRAV17FTRAJ6FCAILPSGGNYKPTFin-frame	TRAV17	FALSE	TRAJ6	FALSE	CAILPSGGNYKPTF	in-frame	0	0	0	0.000935506	0	0	0	0	0
TRAV17FTRAJ6FCAILTSGGNYKPTFin-frame	TRAV17	FALSE	TRAJ6	FALSE	CAILTSGGNYKPTF	in-frame	0	0	0	0.000935506	0	0	0	0	0
TRAV17FTRAJ6FCALCTAGRNYKPMFin-frame	TRAV17	FALSE	TRAJ6	FALSE	CALCTAGRNYKPMF	in-frame	0	0	0	0.000935506	0	0	0	0	0
TRAV17FTRAJ6FCALFTSGGNYQPTFin-frame	TRAV17	FALSE	TRAJ6	FALSE	CALFTSGGNYQPTF	in-frame	0	0	0	0.000935506	0	0	0	0	0
TRAV17FTRAJ6FCALITSGGNYKPTFin-frame	TRAV17	FALSE	TRAJ6	FALSE	CALITSGGNYKPTF	in-frame	0	0	0	0.000935506	0	0	0	0	0
TRAV17FTRAJ6FCALLASGGNYKPAYin-frame	TRAV17	FALSE	TRAJ6	FALSE	CALLASGGNYKPAY	in-frame	0	0	0	0.000935506	0	0	0	0	0
TRAV17FTRAJ6FCALLASGGNYKPTFin-frame	TRAV17	FALSE	TRAJ6	FALSE	CALLASGGNYKPTF	in-frame	0	0	0	0.000935506	0	0	0	0	0
TRAV17FTRAJ6FCALLATGRNYKPTFin-frame	TRAV17	FALSE	TRAJ6	FALSE	CALLATGRNYKPTF	in-frame	0	0	0	0.000935506	0	0	0	0	0
TRAV17FTRAJ6FCALLPSGGNYKPTFin-frame	TRAV17	FALSE	TRAJ6	FALSE	CALLPSGGNYKPTF	in-frame	0	0	0	0.000935506	0	0	0	0	0
TRAV17FTRAJ6FCALLSAGGNDKPTFin-frame	TRAV17	FALSE	TRAJ6	FALSE	CALLSAGGNDKPTF	in-frame	0	0	0	0.000935506	0	0	0	0	0
TRAV17FTRAJ6FCALLTSGGNDKPTFin-frame	TRAV17	FALSE	TRAJ6	FALSE	CALLTSGGNDKPTF	in-frame	0	0	0	0.000935506	0	0	0	0	0
TRAV17FTRAJ6FCALLTSGGNDNPTFin-frame	TRAV17	FALSE	TRAJ6	FALSE	CALLTSGGNDNPTF	in-frame	0	0	0	0.000935506	0	0	0	0	0
TRAV17FTRAJ6FCALLTSGGNHKPTFin-frame	TRAV17	FALSE	TRAJ6	FALSE	CALLTSGGNHKPTF	in-frame	0	0	0	0.000935506	0	0	0	0	0
TRAV17FTRAJ6FCALLTSGGNYKHTFin-frame	TRAV17	FALSE	TRAJ6	FALSE	CALLTSGGNYKHTF	in-frame	0	0	0	0.000935506	0	0	0	0	0
TRAV17FTRAJ6FCALLTSGGNYKPTLin-frame	TRAV17	FALSE	TRAJ6	FALSE	CALLTSGGNYKPTL	in-frame	0	0	0	0.000935506	0	0	0	0	0
TRAV17FTRAJ6FCALLTSGGNYQPTFin-frame	TRAV17	FALSE	TRAJ6	FALSE	CALLTSGGNYQPTF	in-frame	0	0	0	0.000935506	0	0	0	0	0
TRAV17FTRAJ6FCALLTSGGNYRPTFin-frame	TRAV17	FALSE	TRAJ6	FALSE	CALLTSGGNYRPTF	in-frame	0	0	0	0.000935506	0	0	0	0	0
TRAV17FTRAJ6FCALLTSGRNDKPTFin-frame	TRAV17	FALSE	TRAJ6	FALSE	CALLTSGRNDKPTF	in-frame	0	0	0	0.000935506	0	0	0	0	0
TRAV17FTRAJ6FCALLTSGRNYKPTFin-frame	TRAV17	FALSE	TRAJ6	FALSE	CALLTSGRNYKPTF	in-frame	0	0	0	0.000935506	0	0	0	0	0
TRAV17FTRAJ6FCALLTSGVNYKPTFin-frame	TRAV17	FALSE	TRAJ6	FALSE	CALLTSGVNYKPTF	in-frame	0	0	0	0.000935506	0	0	0	0	0
TRAV17FTRAJ6FCALLTSRGNYRPTFin-frame	TRAV17	FALSE	TRAJ6	FALSE	CALLTSRGNYRPTF	in-frame	0	0	0	0.000935506	0	0	0	0	0
TRAV17FTRAJ6FCAPLTSGRNNRPTFin-frame	TRAV17	FALSE	TRAJ6	FALSE	CAPLTSGRNNRPTF	in-frame	0	0	0	0.000935506	0	0	0	0	0
TRAV17FTRAJ6FCATGGNYKPTFin-frame	TRAV17	FALSE	TRAJ6	FALSE	CATGGNYKPTF	in-frame	0	0	0	0.000935506	0	0	0	0	0
TRAV17FTRAJ6FCELLTSGGNYKPTFin-frame	TRAV17	FALSE	TRAJ6	FALSE	CELLTSGGNYKPTF	in-frame	0	0	0	0.000935506	0	0	0	0	0
TRAV17FTRAJ6FCGLLTSGGNYKPTFin-frame	TRAV17	FALSE	TRAJ6	FALSE	CGLLTSGGNYKPTF	in-frame	0	0	0	0.000935506	0	0	0	0	0
TRAV17FTRAJ6FCTLLTSGGNYKPAFin-frame	TRAV17	FALSE	TRAJ6	FALSE	CTLLTSGGNYKPAF	in-frame	0	0	0	0.000935506	0	0	0	0	0
TRAV17FTRAJ6FCVLLTSGGNYKPTFin-frame	TRAV17	FALSE	TRAJ6	FALSE	CVLLTSGGNYKPTF	in-frame	0	0	0	0.000935506	0	0	0	0	0
TRAV17FTRAJ6FRALLTSGGNYKPTFin-frame	TRAV17	FALSE	TRAJ6	FALSE	RALLTSGGNYKPTF	in-frame	0	0	0	0.000935506	0	0	0	0	0
TRAV17FTRAJ6FSALLTSGGNYKPTFin-frame	TRAV17	FALSE	TRAJ6	FALSE	SALLTSGGNYKPTF	in-frame	0	0	0	0.000935506	0	0	0	0	0
TRAV17FTRAJ6FWALLTSGGNYQPTFin-frame	TRAV17	FALSE	TRAJ6	FALSE	WALLTSGGNYQPTF	in-frame	0	0	0	0.000935506	0	0	0	0	0
TRAV19FTRAJ21FYAAADNTNYNKLYFin-frame	TRAV19	FALSE	TRAJ21	FALSE	YAAADNTNYNKLYF	in-frame	0	0	0	0.000935506	0	0	0	0	0
TRAV19FTRAJ27FCAAAATTNTDKITFin-frame	TRAV19	FALSE	TRAJ27	FALSE	CAAAATTNTDKITF	in-frame	0	0	0	0.000935506	0	0	0	0	0
TRAV19FTRAJ27FCAAADDTNTGRLTFin-frame	TRAV19	FALSE	TRAJ27	FALSE	CAAADDTNTGRLTF	in-frame	0	0	0	0.000935506	0	0	0	0	0
TRAV19FTRAJ27FCAAADKTESGKLTFin-frame	TRAV19	FALSE	TRAJ27	FALSE	CAAADKTESGKLTF	in-frame	0	0	0	0.000935506	0	0	0	0	0
TRAV19FTRAJ27FCAAADKTNTGKLTFin-frame	TRAV19	FALSE	TRAJ27	FALSE	CAAADKTNTGKLTF	in-frame	0	0	0	0.000935506	0	0	0	0	0
TRAV19FTRAJ27FCAAADNANKGKLTFin-frame	TRAV19	FALSE	TRAJ27	FALSE	CAAADNANKGKLTF	in-frame	0	0	0	0.000935506	0	0	0	0	0
TRAV19FTRAJ27FCAAADNASTGKLTFin-frame	TRAV19	FALSE	TRAJ27	FALSE	CAAADNASTGKLTF	in-frame	0	0	0	0.000935506	0	0	0	0	0
TRAV19FTRAJ27FCAAADNPHTGKLTFin-frame	TRAV19	FALSE	TRAJ27	FALSE	CAAADNPHTGKLTF	in-frame	0	0	0	0.000935506	0	0	0	0	0
TRAV19FTRAJ27FCAAADNSNTGKLTFin-frame	TRAV19	FALSE	TRAJ27	FALSE	CAAADNSNTGKLTF	in-frame	0	0	0	0.000935506	0	0	0	0	0
TRAV19FTRAJ27FCAAADNTKTGKLAFin-frame	TRAV19	FALSE	TRAJ27	FALSE	CAAADNTKTGKLAF	in-frame	0	0	0	0.000935506	0	0	0	0	0
TRAV19FTRAJ27FCAAADNTKTGKLTTin-frame	TRAV19	FALSE	TRAJ27	FALSE	CAAADNTKTGKLTT	in-frame	0	0	0	0.000935506	0	0	0	0	0
TRAV19FTRAJ27FCAAADNTNAGKLTFin-frame	TRAV19	FALSE	TRAJ27	FALSE	CAAADNTNAGKLTF	in-frame	0	0	0	0.000935506	0	0	0	0	0
TRAV19FTRAJ27FCAAADNTNIGKLTFin-frame	TRAV19	FALSE	TRAJ27	FALSE	CAAADNTNIGKLTF	in-frame	0	0	0	0.000935506	0	0	0	0	0
TRAV19FTRAJ27FCAAADNTNPGKFTCin-frame	TRAV19	FALSE	TRAJ27	FALSE	CAAADNTNPGKFTC	in-frame	0	0	0	0.000935506	0	0	0	0	0
TRAV19FTRAJ27FCAAADNTNSGKLTFin-frame	TRAV19	FALSE	TRAJ27	FALSE	CAAADNTNSGKLTF	in-frame	0	0	0	0.000935506	0	0	0	0	0
TRAV19FTRAJ27FCAAADNTNTDKLIFin-frame	TRAV19	FALSE	TRAJ27	FALSE	CAAADNTNTDKLIF	in-frame	0	0	0	0.000935506	0	0	0	0	0
TRAV19FTRAJ27FCAAADNTNTGELTFin-frame	TRAV19	FALSE	TRAJ27	FALSE	CAAADNTNTGELTF	in-frame	0	0	0	0.000935506	0	0	0	0	0
TRAV19FTRAJ27FCAAADNTNTGKFTFin-frame	TRAV19	FALSE	TRAJ27	FALSE	CAAADNTNTGKFTF	in-frame	0	0	0	0.000935506	0	0	0	0	0
TRAV19FTRAJ27FCAAADNTNTGKFTYin-frame	TRAV19	FALSE	TRAJ27	FALSE	CAAADNTNTGKFTY	in-frame	0	0	0	0.000935506	0	0	0	0	0
TRAV19FTRAJ27FCAAADNTNTGKLAIin-frame	TRAV19	FALSE	TRAJ27	FALSE	CAAADNTNTGKLAI	in-frame	0	0	0	0.000935506	0	0	0	0	0
TRAV19FTRAJ27FCAAADNTNTGKLTIin-frame	TRAV19	FALSE	TRAJ27	FALSE	CAAADNTNTGKLTI	in-frame	0	0	0	0.000935506	0	0	0	0	0
TRAV19FTRAJ27FCAAADNTNTGKSTFin-frame	TRAV19	FALSE	TRAJ27	FALSE	CAAADNTNTGKSTF	in-frame	0	0	0	0.000935506	0	0	0	0	0
TRAV19FTRAJ27FCAAADNTNTGKVTFin-frame	TRAV19	FALSE	TRAJ27	FALSE	CAAADNTNTGKVTF	in-frame	0	0	0	0.000935506	0	0	0	0	0
TRAV19FTRAJ27FCAAADNTTTGKLTFin-frame	TRAV19	FALSE	TRAJ27	FALSE	CAAADNTTTGKLTF	in-frame	0	0	0	0.000935506	0	0	0	0	0
TRAV19FTRAJ27FCAAAENANAGKLTFin-frame	TRAV19	FALSE	TRAJ27	FALSE	CAAAENANAGKLTF	in-frame	0	0	0	0.000935506	0	0	0	0	0
TRAV19FTRAJ27FCAAGDNTNTCKLTFin-frame	TRAV19	FALSE	TRAJ27	FALSE	CAAGDNTNTCKLTF	in-frame	0	0	0	0.000935506	0	0	0	0	0
TRAV19FTRAJ27FCAASDNTNTGKFPCin-frame	TRAV19	FALSE	TRAJ27	FALSE	CAASDNTNTGKFPC	in-frame	0	0	0	0.000935506	0	0	0	0	0
TRAV19FTRAJ27FCAATDNTNTNNFTFin-frame	TRAV19	FALSE	TRAJ27	FALSE	CAATDNTNTNNFTF	in-frame	0	0	0	0.000935506	0	0	0	0	0
TRAV19FTRAJ27FCATADNANTGKLTFin-frame	TRAV19	FALSE	TRAJ27	FALSE	CATADNANTGKLTF	in-frame	0	0	0	0.000935506	0	0	0	0	0
TRAV19FTRAJ27FCEAADNTNTGKLTFin-frame	TRAV19	FALSE	TRAJ27	FALSE	CEAADNTNTGKLTF	in-frame	0	0	0	0.000935506	0	0	0	0	0
TRAV19FTRAJ27FCVAADNTNTGKLTFin-frame	TRAV19	FALSE	TRAJ27	FALSE	CVAADNTNTGKLTF	in-frame	0	0	0	0.000935506	0	0	0	0	0
TRAV19FTRAJ27FIAAADNTNTGKLTFin-frame	TRAV19	FALSE	TRAJ27	FALSE	IAAADNTNTGKLTF	in-frame	0	0	0	0.000935506	0	0	0	0	0
TRAV19FTRAJ27FRAAADNTNTGKLTFin-frame	TRAV19	FALSE	TRAJ27	FALSE	RAAADNTNTGKLTF	in-frame	0	0	0	0.000935506	0	0	0	0	0
TRAV19FTRAJ27FWAAADNTNTGKLTFin-frame	TRAV19	FALSE	TRAJ27	FALSE	WAAADNTNTGKLTF	in-frame	0	0	0	0.000935506	0	0	0	0	0
TRAV19FTRAJ27FYAAADNTNTGKLTFin-frame	TRAV19	FALSE	TRAJ27	FALSE	YAAADNTNTGKLTF	in-frame	0	0	0	0.000935506	0	0	0	0	0
TRAV19FTRAJ32FCAAADNTNTGKLTFin-frame	TRAV19	FALSE	TRAJ32	FALSE	CAAADNTNTGKLTF	in-frame	0	0	0	0.000935506	0	0	0	0	0
TRAV19FTRAJ32FCAANCGSSGNKLIFin-frame	TRAV19	FALSE	TRAJ32	FALSE	CAANCGSSGNKLIF	in-frame	0	0	0	0.000935506	0	0	0	0	0
TRAV19FTRAJ42FCAADAHSGGSKAKLTFin-frame	TRAV19	FALSE	TRAJ42	FALSE	CAADAHSGGSKAKLTF	in-frame	0	0	0	0.000935506	0	0	0	0	0
TRAV19FTRAJ42FCAAGAHAGGRNAKLTFin-frame	TRAV19	FALSE	TRAJ42	FALSE	CAAGAHAGGRNAKLTF	in-frame	0	0	0	0.000935506	0	0	0	0	0
TRAV19FTRAJ42FCAAGAHAGGSNAKVTFin-frame	TRAV19	FALSE	TRAJ42	FALSE	CAAGAHAGGSNAKVTF	in-frame	0	0	0	0.000935506	0	0	0	0	0
TRAV19FTRAJ42FCAAGAHSGGNNAKLTFin-frame	TRAV19	FALSE	TRAJ42	FALSE	CAAGAHSGGNNAKLTF	in-frame	0	0	0	0.000935506	0	0	0	0	0
TRAV19FTRAJ42FCAAGAHSGGNNEKLTYin-frame	TRAV19	FALSE	TRAJ42	FALSE	CAAGAHSGGNNEKLTY	in-frame	0	0	0	0.000935506	0	0	0	0	0
TRAV19FTRAJ42FCAAGAHSGGSDAKLTFin-frame	TRAV19	FALSE	TRAJ42	FALSE	CAAGAHSGGSDAKLTF	in-frame	0	0	0	0.000935506	0	0	0	0	0
TRAV19FTRAJ42FCAAGAHSGGSKAKLTFin-frame	TRAV19	FALSE	TRAJ42	FALSE	CAAGAHSGGSKAKLTF	in-frame	0	0	0	0.000935506	0	0	0	0	0
TRAV19FTRAJ42FCAAGAHSGGSNAKLPFin-frame	TRAV19	FALSE	TRAJ42	FALSE	CAAGAHSGGSNAKLPF	in-frame	0	0	0	0.000935506	0	0	0	0	0
TRAV19FTRAJ42FCAAGAHSGGSNAKLTLin-frame	TRAV19	FALSE	TRAJ42	FALSE	CAAGAHSGGSNAKLTL	in-frame	0	0	0	0.000935506	0	0	0	0	0
TRAV19FTRAJ42FCAAGAHSGGSNTKLTFin-frame	TRAV19	FALSE	TRAJ42	FALSE	CAAGAHSGGSNTKLTF	in-frame	0	0	0	0.000935506	0	0	0	0	0
TRAV19FTRAJ42FCAAGAHSGGSSAKLTCin-frame	TRAV19	FALSE	TRAJ42	FALSE	CAAGAHSGGSSAKLTC	in-frame	0	0	0	0.000935506	0	0	0	0	0
TRAV19FTRAJ42FCAAGAHSGGSSTKLTLin-frame	TRAV19	FALSE	TRAJ42	FALSE	CAAGAHSGGSSTKLTL	in-frame	0	0	0	0.000935506	0	0	0	0	0
TRAV19FTRAJ42FCAAGAHSRGSNAKLTFin-frame	TRAV19	FALSE	TRAJ42	FALSE	CAAGAHSRGSNAKLTF	in-frame	0	0	0	0.000935506	0	0	0	0	0
TRAV19FTRAJ42FCAAGANSGGSNAKLTFin-frame	TRAV19	FALSE	TRAJ42	FALSE	CAAGANSGGSNAKLTF	in-frame	0	0	0	0.000935506	0	0	0	0	0
TRAV19FTRAJ42FCAAGAPSGGSNAKLTFin-frame	TRAV19	FALSE	TRAJ42	FALSE	CAAGAPSGGSNAKLTF	in-frame	0	0	0	0.000935506	0	0	0	0	0
TRAV19FTRAJ42FCAAGAQSGGSNAKLTFin-frame	TRAV19	FALSE	TRAJ42	FALSE	CAAGAQSGGSNAKLTF	in-frame	0	0	0	0.000935506	0	0	0	0	0
TRAV19FTRAJ42FCAAGAYSGGINEKLTVin-frame	TRAV19	FALSE	TRAJ42	FALSE	CAAGAYSGGINEKLTV	in-frame	0	0	0	0.000935506	0	0	0	0	0
TRAV19FTRAJ42FCAAGTHSGGSNAKLTFin-frame	TRAV19	FALSE	TRAJ42	FALSE	CAAGTHSGGSNAKLTF	in-frame	0	0	0	0.000935506	0	0	0	0	0
TRAV19FTRAJ42FCAAGVHSGGSNAKLTFin-frame	TRAV19	FALSE	TRAJ42	FALSE	CAAGVHSGGSNAKLTF	in-frame	0	0	0	0.000935506	0	0	0	0	0
TRAV19FTRAJ42FCAASAHSRGSNAKLTFin-frame	TRAV19	FALSE	TRAJ42	FALSE	CAASAHSRGSNAKLTF	in-frame	0	0	0	0.000935506	0	0	0	0	0
TRAV19FTRAJ42FCAEGAHSGGSNAKLTCin-frame	TRAV19	FALSE	TRAJ42	FALSE	CAEGAHSGGSNAKLTC	in-frame	0	0	0	0.000935506	0	0	0	0	0
TRAV19FTRAJ42FCAEGAHSGGSNAKLTFin-frame	TRAV19	FALSE	TRAJ42	FALSE	CAEGAHSGGSNAKLTF	in-frame	0	0	0	0.000935506	0	0	0	0	0
TRAV19FTRAJ42FCEAGAHSGGSKAKLTFin-frame	TRAV19	FALSE	TRAJ42	FALSE	CEAGAHSGGSKAKLTF	in-frame	0	0	0	0.000935506	0	0	0	0	0
TRAV19FTRAJ42FCTAGARSGGSNAKLTFin-frame	TRAV19	FALSE	TRAJ42	FALSE	CTAGARSGGSNAKLTF	in-frame	0	0	0	0.000935506	0	0	0	0	0
TRAV19FTRAJ42FCVAAAHSGGSNAKLTFin-frame	TRAV19	FALSE	TRAJ42	FALSE	CVAAAHSGGSNAKLTF	in-frame	0	0	0	0.000935506	0	0	0	0	0
TRAV19FTRAJ42FCVAGAHSGGSNAKLTFin-frame	TRAV19	FALSE	TRAJ42	FALSE	CVAGAHSGGSNAKLTF	in-frame	0	0	0	0.000935506	0	0	0	0	0
TRAV19FTRAJ42FFAAGAHSGGSNAKLTFin-frame	TRAV19	FALSE	TRAJ42	FALSE	FAAGAHSGGSNAKLTF	in-frame	0	0	0	0.000935506	0	0	0	0	0
TRAV19FTRAJ42FGAAGAHSGGSNAKLTFin-frame	TRAV19	FALSE	TRAJ42	FALSE	GAAGAHSGGSNAKLTF	in-frame	0	0	0	0.000935506	0	0	0	0	0
TRAV19FTRAJ42FGATGAHYGGSNAKLTCin-frame	TRAV19	FALSE	TRAJ42	FALSE	GATGAHYGGSNAKLTC	in-frame	0	0	0	0.000935506	0	0	0	0	0
TRAV19FTRAJ42FRAAGAHSEGSNAKLTFin-frame	TRAV19	FALSE	TRAJ42	FALSE	RAAGAHSEGSNAKLTF	in-frame	0	0	0	0.000935506	0	0	0	0	0
TRAV19FTRAJ43FCAAAAMSNAAPRFin-frame	TRAV19	FALSE	TRAJ43	FALSE	CAAAAMSNAAPRF	in-frame	0	0	0	0.000935506	0	0	0	0	0
TRAV19FTRAJ43FCAADAMGNNAPRFin-frame	TRAV19	FALSE	TRAJ43	FALSE	CAADAMGNNAPRF	in-frame	0	0	0	0.000935506	0	0	0	0	0
TRAV19FTRAJ43FCAAGAIGDNAPRFin-frame	TRAV19	FALSE	TRAJ43	FALSE	CAAGAIGDNAPRF	in-frame	0	0	0	0.000935506	0	0	0	0	0
TRAV19FTRAJ43FCAAGAIGNNAPRFin-frame	TRAV19	FALSE	TRAJ43	FALSE	CAAGAIGNNAPRF	in-frame	0	0	0	0.000935506	0	0	0	0	0
TRAV19FTRAJ43FCAAGAKGNNAPRFin-frame	TRAV19	FALSE	TRAJ43	FALSE	CAAGAKGNNAPRF	in-frame	0	0	0	0.000935506	0	0	0	0	0
TRAV19FTRAJ43FCAAGAMDNNAPRLin-frame	TRAV19	FALSE	TRAJ43	FALSE	CAAGAMDNNAPRL	in-frame	0	0	0	0.000935506	0	0	0	0	0
TRAV19FTRAJ43FCAAGAMDNNDPRFin-frame	TRAV19	FALSE	TRAJ43	FALSE	CAAGAMDNNDPRF	in-frame	0	0	0	0.000935506	0	0	0	0	0
TRAV19FTRAJ43FCAAGAMGITAPRFin-frame	TRAV19	FALSE	TRAJ43	FALSE	CAAGAMGITAPRF	in-frame	0	0	0	0.000935506	0	0	0	0	0
TRAV19FTRAJ43FCAAGAMGKKAPRLin-frame	TRAV19	FALSE	TRAJ43	FALSE	CAAGAMGKKAPRL	in-frame	0	0	0	0.000935506	0	0	0	0	0
TRAV19FTRAJ43FCAAGAMGNDDPRFin-frame	TRAV19	FALSE	TRAJ43	FALSE	CAAGAMGNDDPRF	in-frame	0	0	0	0.000935506	0	0	0	0	0
TRAV19FTRAJ43FCAAGAMGNKAPRFin-frame	TRAV19	FALSE	TRAJ43	FALSE	CAAGAMGNKAPRF	in-frame	0	0	0	0.000935506	0	0	0	0	0
TRAV19FTRAJ43FCAAGAMGNNAARFin-frame	TRAV19	FALSE	TRAJ43	FALSE	CAAGAMGNNAARF	in-frame	0	0	0	0.000935506	0	0	0	0	0
TRAV19FTRAJ43FCAAGAMGNNAPLFin-frame	TRAV19	FALSE	TRAJ43	FALSE	CAAGAMGNNAPLF	in-frame	0	0	0	0.000935506	0	0	0	0	0
TRAV19FTRAJ43FCAAGAMGNNAPQFin-frame	TRAV19	FALSE	TRAJ43	FALSE	CAAGAMGNNAPQF	in-frame	0	0	0	0.000935506	0	0	0	0	0
TRAV19FTRAJ43FCAAGAMGNNAPRCin-frame	TRAV19	FALSE	TRAJ43	FALSE	CAAGAMGNNAPRC	in-frame	0	0	0	0.000935506	0	0	0	0	0
TRAV19FTRAJ43FCAAGAMGNNAPRLin-frame	TRAV19	FALSE	TRAJ43	FALSE	CAAGAMGNNAPRL	in-frame	0	0	0	0.000935506	0	0	0	0	0
TRAV19FTRAJ43FCAAGAMGNNAQRFin-frame	TRAV19	FALSE	TRAJ43	FALSE	CAAGAMGNNAQRF	in-frame	0	0	0	0.000935506	0	0	0	0	0
TRAV19FTRAJ43FCAAGAMGNNATRFin-frame	TRAV19	FALSE	TRAJ43	FALSE	CAAGAMGNNATRF	in-frame	0	0	0	0.000935506	0	0	0	0	0
TRAV19FTRAJ43FCAAGAMGNNPPRFin-frame	TRAV19	FALSE	TRAJ43	FALSE	CAAGAMGNNPPRF	in-frame	0	0	0	0.000935506	0	0	0	0	0
TRAV19FTRAJ43FCAAGAMGNSAPRFin-frame	TRAV19	FALSE	TRAJ43	FALSE	CAAGAMGNSAPRF	in-frame	0	0	0	0.000935506	0	0	0	0	0
TRAV19FTRAJ43FCAAGAMSNKAPRFin-frame	TRAV19	FALSE	TRAJ43	FALSE	CAAGAMSNKAPRF	in-frame	0	0	0	0.000935506	0	0	0	0	0
TRAV19FTRAJ43FCAAGAMVNNAPRFin-frame	TRAV19	FALSE	TRAJ43	FALSE	CAAGAMVNNAPRF	in-frame	0	0	0	0.000935506	0	0	0	0	0
TRAV19FTRAJ43FCAAGATGNNAPRFin-frame	TRAV19	FALSE	TRAJ43	FALSE	CAAGATGNNAPRF	in-frame	0	0	0	0.000935506	0	0	0	0	0
TRAV19FTRAJ43FCAAGAVGNNAPRFin-frame	TRAV19	FALSE	TRAJ43	FALSE	CAAGAVGNNAPRF	in-frame	0	0	0	0.000935506	0	0	0	0	0
TRAV19FTRAJ43FCAAGGMVNNAPRFin-frame	TRAV19	FALSE	TRAJ43	FALSE	CAAGGMVNNAPRF	in-frame	0	0	0	0.000935506	0	0	0	0	0
TRAV19FTRAJ43FCAEGAIGNKAPRFin-frame	TRAV19	FALSE	TRAJ43	FALSE	CAEGAIGNKAPRF	in-frame	0	0	0	0.000935506	0	0	0	0	0
TRAV19FTRAJ43FCAGGAMGKNGPRFin-frame	TRAV19	FALSE	TRAJ43	FALSE	CAGGAMGKNGPRF	in-frame	0	0	0	0.000935506	0	0	0	0	0
TRAV19FTRAJ43FCGAGAMGNNAPRFin-frame	TRAV19	FALSE	TRAJ43	FALSE	CGAGAMGNNAPRF	in-frame	0	0	0	0.000935506	0	0	0	0	0
TRAV19FTRAJ43FCTAGAMGKNAARFin-frame	TRAV19	FALSE	TRAJ43	FALSE	CTAGAMGKNAARF	in-frame	0	0	0	0.000935506	0	0	0	0	0
TRAV19FTRAJ43FCTAGAMGNKGLRFin-frame	TRAV19	FALSE	TRAJ43	FALSE	CTAGAMGNKGLRF	in-frame	0	0	0	0.000935506	0	0	0	0	0
TRAV19FTRAJ43FCVAGAMGNNAPRFin-frame	TRAV19	FALSE	TRAJ43	FALSE	CVAGAMGNNAPRF	in-frame	0	0	0	0.000935506	0	0	0	0	0
TRAV19FTRAJ43FGAAGAMGNDAPRFin-frame	TRAV19	FALSE	TRAJ43	FALSE	GAAGAMGNDAPRF	in-frame	0	0	0	0.000935506	0	0	0	0	0
TRAV19FTRAJ43FGAAGAMGNNAPRFin-frame	TRAV19	FALSE	TRAJ43	FALSE	GAAGAMGNNAPRF	in-frame	0	0	0	0.000935506	0	0	0	0	0
TRAV19FTRAJ43FSAAGARGNEALRFin-frame	TRAV19	FALSE	TRAJ43	FALSE	SAAGARGNEALRF	in-frame	0	0	0	0.000935506	0	0	0	0	0
TRAV19FTRAJ43FSAAGEMGNNEPRLin-frame	TRAV19	FALSE	TRAJ43	FALSE	SAAGEMGNNEPRL	in-frame	0	0	0	0.000935506	0	0	0	0	0
TRAV19FTRAJ43FYAAGAMGNNAPRFin-frame	TRAV19	FALSE	TRAJ43	FALSE	YAAGAMGNNAPRF	in-frame	0	0	0	0.000935506	0	0	0	0	0
TRAV19FTRAJ6FCAAGGNYKPTFin-frame	TRAV19	FALSE	TRAJ6	FALSE	CAAGGNYKPTF	in-frame	0	0	0	0.000935506	0	0.001035679	0	0	0
TRAV21/DV12FTRAJ16FCILRVSHQVARSWFWin-frame	TRAV21/DV12	FALSE	TRAJ16	FALSE	CILRVSHQVARSWFW	in-frame	0	0	0	0.000935506	0	0	0	0	0
TRAV21/DV12FTRAJ23FCAKEKKGKPTFin-frame	TRAV21/DV12	FALSE	TRAJ23	FALSE	CAKEKKGKPTF	in-frame	0	0	0	0.000935506	0	0	0	0	0
TRAV21/DV12FTRAJ32FCAASDGSSGNKLIFin-frame	TRAV21/DV12	FALSE	TRAJ32	FALSE	CAASDGSSGNKLIF	in-frame	0	0	0	0.000935506	0	0	0	0.003424892	0
TRAV3-4FTRAJ32FCATSDGSSGNKLIFin-frame	TRAV3-4	FALSE	TRAJ32	FALSE	CATSDGSSGNKLIF	in-frame	0	0	0	0.000935506	0	0	0.000739262	0	0
TRAV3-4FTRAJ56FCSHRDNGGNNKLTFin-frame	TRAV3-4	FALSE	TRAJ56	FALSE	CSHRDNGGNNKLTF	in-frame	0	0	0	0.000935506	0	0	0	0	0
TRAV3-4FTRAJ6FCAAGGNYKPTFin-frame	TRAV3-4	FALSE	TRAJ6	FALSE	CAAGGNYKPTF	in-frame	0	0	0	0.000935506	0	0	0.000739262	0	0
TRAV3D-3FTRAJ32FCAADDGSSGNKLIFin-frame	TRAV3D-3	FALSE	TRAJ32	FALSE	CAADDGSSGNKLIF	in-frame	0	0	0	0.000935506	0	0	0	0	0
TRAV3D-3FTRAJ32FCAASDGSSDNKLIFin-frame	TRAV3D-3	FALSE	TRAJ32	FALSE	CAASDGSSDNKLIF	in-frame	0	0	0	0.000935506	0	0	0	0	0
TRAV3D-3FTRAJ32FCVASDGSSGNKLIFin-frame	TRAV3D-3	FALSE	TRAJ32	FALSE	CVASDGSSGNKLIF	in-frame	0	0	0	0.000935506	0	0	0	0	0
TRAV4-4/DV10FTRAJ32FCAADDGSSGNKLIFin-frame	TRAV4-4/DV10	FALSE	TRAJ32	FALSE	CAADDGSSGNKLIF	in-frame	0	0	0	0.000935506	0	0	0	0	0
TRAV4-4/DV10FTRAJ32FCAANGGSSGNKLIFin-frame	TRAV4-4/DV10	FALSE	TRAJ32	FALSE	CAANGGSSGNKLIF	in-frame	0	0	0	0.000935506	0	0.001035679	0	0	0
TRAV4-4/DV10FTRAJ48FCAASGNYGNEKITFin-frame	TRAV4-4/DV10	FALSE	TRAJ48	FALSE	CAASGNYGNEKITF	in-frame	0	0	0	0.000935506	0	0	0	0	0
TRAV4-4/DV10FTRAJ53FCCRAAGRNYRLTFin-frame	TRAV4-4/DV10	FALSE	TRAJ53	FALSE	CCRAAGRNYRLTF	in-frame	0	0	0	0.000935506	0	0	0	0	0
TRAV4D-3FTRAJ31FCAAEAMNSDNRIFFin-frame	TRAV4D-3	FALSE	TRAJ31	FALSE	CAAEAMNSDNRIFF	in-frame	0	0	0	0.000935506	0	0	0	0	0
TRAV5D-4FTRAJ11FCAVSSDSGYNKLTFin-frame	TRAV5D-4	FALSE	TRAJ11	FALSE	CAVSSDSGYNKLTF	in-frame	0	0	0	0.000935506	0	0	0	0	0
TRAV5D-4FTRAJ31FCALSEGSNNRIFFin-frame	TRAV5D-4	FALSE	TRAJ31	FALSE	CALSEGSNNRIFF	in-frame	0	0	0	0.000935506	0	0	0	0	0
TRAV5D-4FTRAJ31FCGNSNNRIFFin-frame	TRAV5D-4	FALSE	TRAJ31	FALSE	CGNSNNRIFF	in-frame	0	0	0	0.000935506	0	0	0	0	0
TRAV5D-4FTRAJ31FRAASSNNRIFFin-frame	TRAV5D-4	FALSE	TRAJ31	FALSE	RAASSNNRIFF	in-frame	0	0	0	0.000935506	0	0	0	0	0
TRAV5D-4FTRAJ32FCAAADRSSGNKLIFin-frame	TRAV5D-4	FALSE	TRAJ32	FALSE	CAAADRSSGNKLIF	in-frame	0	0	0	0.000935506	0	0	0	0.001141631	0
TRAV5D-4FTRAJ32FCAACDGSSGNKLIFin-frame	TRAV5D-4	FALSE	TRAJ32	FALSE	CAACDGSSGNKLIF	in-frame	0	0	0	0.000935506	0.005106001	0.011392471	0.002957049	0.003995707	0.004727499
TRAV5D-4FTRAJ32FCAADCGSSGNKLIFin-frame	TRAV5D-4	FALSE	TRAJ32	FALSE	CAADCGSSGNKLIF	in-frame	0	0	0	0.000935506	0	0	0	0	0
TRAV5D-4FTRAJ32FCAADDGRSGNKLIFin-frame	TRAV5D-4	FALSE	TRAJ32	FALSE	CAADDGRSGNKLIF	in-frame	0	0	0	0.000935506	0	0	0	0	0
TRAV5D-4FTRAJ32FCAADDGSSRNKLIFin-frame	TRAV5D-4	FALSE	TRAJ32	FALSE	CAADDGSSRNKLIF	in-frame	0	0	0	0.000935506	0	0	0	0	0
TRAV5D-4FTRAJ32FCAADNGSSGNKLIFin-frame	TRAV5D-4	FALSE	TRAJ32	FALSE	CAADNGSSGNKLIF	in-frame	0	0	0	0.000935506	0	0	0	0	0
TRAV5D-4FTRAJ32FCAAGDASSGNELIFin-frame	TRAV5D-4	FALSE	TRAJ32	FALSE	CAAGDASSGNELIF	in-frame	0	0	0	0.000935506	0	0	0	0	0
TRAV5D-4FTRAJ32FCAAGDGDSCNKLIFin-frame	TRAV5D-4	FALSE	TRAJ32	FALSE	CAAGDGDSCNKLIF	in-frame	0	0	0	0.000935506	0	0	0	0	0
TRAV5D-4FTRAJ32FCAAGDGSSGNELIFin-frame	TRAV5D-4	FALSE	TRAJ32	FALSE	CAAGDGSSGNELIF	in-frame	0	0	0	0.000935506	0	0	0	0	0
TRAV5D-4FTRAJ32FCAAGDGSSGNKISFin-frame	TRAV5D-4	FALSE	TRAJ32	FALSE	CAAGDGSSGNKISF	in-frame	0	0	0	0.000935506	0	0	0	0	0
TRAV5D-4FTRAJ32FCAAGDGSSGNKVIFin-frame	TRAV5D-4	FALSE	TRAJ32	FALSE	CAAGDGSSGNKVIF	in-frame	0	0	0	0.000935506	0	0	0	0	0
TRAV5D-4FTRAJ32FCAAGDGSSSNKLIFin-frame	TRAV5D-4	FALSE	TRAJ32	FALSE	CAAGDGSSSNKLIF	in-frame	0	0	0	0.000935506	0.0010212	0.001035679	0	0.000570815	0
TRAV5D-4FTRAJ32FCAAGDRSGGNKLIFin-frame	TRAV5D-4	FALSE	TRAJ32	FALSE	CAAGDRSGGNKLIF	in-frame	0	0	0	0.000935506	0	0	0	0	0
TRAV5D-4FTRAJ32FCAAGGKSSGNELSFin-frame	TRAV5D-4	FALSE	TRAJ32	FALSE	CAAGGKSSGNELSF	in-frame	0	0	0	0.000935506	0	0	0	0	0
TRAV5D-4FTRAJ32FCAAKCGSSGNKLIFin-frame	TRAV5D-4	FALSE	TRAJ32	FALSE	CAAKCGSSGNKLIF	in-frame	0	0	0	0.000935506	0	0	0	0	0.000787917
TRAV5D-4FTRAJ32FCAANCGGSGNKLIVin-frame	TRAV5D-4	FALSE	TRAJ32	FALSE	CAANCGGSGNKLIV	in-frame	0	0	0	0.000935506	0	0	0	0	0
TRAV5D-4FTRAJ32FCAANCGRSGNKLIFin-frame	TRAV5D-4	FALSE	TRAJ32	FALSE	CAANCGRSGNKLIF	in-frame	0	0	0	0.000935506	0	0	0	0	0.003151666
TRAV5D-4FTRAJ32FCAANCGSSGNKLSFin-frame	TRAV5D-4	FALSE	TRAJ32	FALSE	CAANCGSSGNKLSF	in-frame	0	0	0	0.000935506	0	0	0	0	0.000787917
TRAV5D-4FTRAJ32FCAANCGSSGNKRIFin-frame	TRAV5D-4	FALSE	TRAJ32	FALSE	CAANCGSSGNKRIF	in-frame	0	0	0	0.000935506	0	0	0	0	0.001575833
TRAV5D-4FTRAJ32FCAANCGSSSNKLIFin-frame	TRAV5D-4	FALSE	TRAJ32	FALSE	CAANCGSSSNKLIF	in-frame	0	0	0	0.000935506	0	0	0	0	0
TRAV5D-4FTRAJ32FCAANCVSSGNKLIFin-frame	TRAV5D-4	FALSE	TRAJ32	FALSE	CAANCVSSGNKLIF	in-frame	0	0	0	0.000935506	0	0	0	0	0
TRAV5D-4FTRAJ32FCAANCWSSGNKHIFin-frame	TRAV5D-4	FALSE	TRAJ32	FALSE	CAANCWSSGNKHIF	in-frame	0	0	0	0.000935506	0	0	0	0	0
TRAV5D-4FTRAJ32FCAANDGSNSNKLIFin-frame	TRAV5D-4	FALSE	TRAJ32	FALSE	CAANDGSNSNKLIF	in-frame	0	0	0	0.000935506	0	0	0	0	0
TRAV5D-4FTRAJ32FCAANGGSSDNKLIIin-frame	TRAV5D-4	FALSE	TRAJ32	FALSE	CAANGGSSDNKLII	in-frame	0	0	0	0.000935506	0	0	0	0	0
TRAV5D-4FTRAJ32FCAANGGSSGNKLILin-frame	TRAV5D-4	FALSE	TRAJ32	FALSE	CAANGGSSGNKLIL	in-frame	0	0	0	0.000935506	0	0.001035679	0	0	0
TRAV5D-4FTRAJ32FCAANGGSSGNKLSFin-frame	TRAV5D-4	FALSE	TRAJ32	FALSE	CAANGGSSGNKLSF	in-frame	0	0	0	0.000935506	0	0	0	0	0
TRAV5D-4FTRAJ32FCAANGGSSGNKLTFin-frame	TRAV5D-4	FALSE	TRAJ32	FALSE	CAANGGSSGNKLTF	in-frame	0	0	0	0.000935506	0	0	0	0	0
TRAV5D-4FTRAJ32FCAANGGSSGNKRIFin-frame	TRAV5D-4	FALSE	TRAJ32	FALSE	CAANGGSSGNKRIF	in-frame	0	0	0	0.000935506	0.0030636	0	0	0	0
TRAV5D-4FTRAJ32FCAANGWSSGNKLIFin-frame	TRAV5D-4	FALSE	TRAJ32	FALSE	CAANGWSSGNKLIF	in-frame	0	0	0	0.000935506	0	0.001035679	0	0	0
TRAV5D-4FTRAJ32FCAANRGGSGNKLIFin-frame	TRAV5D-4	FALSE	TRAJ32	FALSE	CAANRGGSGNKLIF	in-frame	0	0	0	0.000935506	0	0	0	0	0
TRAV5D-4FTRAJ32FCAANTGGSDNKLIFin-frame	TRAV5D-4	FALSE	TRAJ32	FALSE	CAANTGGSDNKLIF	in-frame	0	0	0	0.000935506	0	0	0	0	0
TRAV5D-4FTRAJ32FCAANTRSSGNKLIFin-frame	TRAV5D-4	FALSE	TRAJ32	FALSE	CAANTRSSGNKLIF	in-frame	0	0	0	0.000935506	0	0	0	0	0
TRAV5D-4FTRAJ32FCAANWGSSGNKLIFin-frame	TRAV5D-4	FALSE	TRAJ32	FALSE	CAANWGSSGNKLIF	in-frame	0	0	0	0.000935506	0	0	0	0	0
TRAV5D-4FTRAJ32FCAARDESSGNRRIFin-frame	TRAV5D-4	FALSE	TRAJ32	FALSE	CAARDESSGNRRIF	in-frame	0	0	0	0.000935506	0	0	0	0	0
TRAV5D-4FTRAJ32FCAARDGSNGNKLIFin-frame	TRAV5D-4	FALSE	TRAJ32	FALSE	CAARDGSNGNKLIF	in-frame	0	0	0	0.000935506	0	0	0	0.000570815	0
TRAV5D-4FTRAJ32FCAARDGSRGNKLIFin-frame	TRAV5D-4	FALSE	TRAJ32	FALSE	CAARDGSRGNKLIF	in-frame	0	0	0	0.000935506	0	0.003107037	0	0	0.000787917
TRAV5D-4FTRAJ32FCAARDGSSDNKLSFin-frame	TRAV5D-4	FALSE	TRAJ32	FALSE	CAARDGSSDNKLSF	in-frame	0	0	0	0.000935506	0	0	0	0	0
TRAV5D-4FTRAJ32FCAARDGSSGDKLIFin-frame	TRAV5D-4	FALSE	TRAJ32	FALSE	CAARDGSSGDKLIF	in-frame	0	0	0	0.000935506	0	0	0	0	0
TRAV5D-4FTRAJ32FCAARDGSSGKKLIFin-frame	TRAV5D-4	FALSE	TRAJ32	FALSE	CAARDGSSGKKLIF	in-frame	0	0	0	0.000935506	0.0010212	0	0	0	0
TRAV5D-4FTRAJ32FCAARDVYSDNKLIFin-frame	TRAV5D-4	FALSE	TRAJ32	FALSE	CAARDVYSDNKLIF	in-frame	0	0	0	0.000935506	0	0	0	0	0
TRAV5D-4FTRAJ32FCAAREGGSGNKLIFin-frame	TRAV5D-4	FALSE	TRAJ32	FALSE	CAAREGGSGNKLIF	in-frame	0	0	0	0.000935506	0	0	0	0	0
TRAV5D-4FTRAJ32FCAAREGSSGKKLMFin-frame	TRAV5D-4	FALSE	TRAJ32	FALSE	CAAREGSSGKKLMF	in-frame	0	0	0	0.000935506	0	0	0	0	0
TRAV5D-4FTRAJ32FCAAREGSSGNKLIFin-frame	TRAV5D-4	FALSE	TRAJ32	FALSE	CAAREGSSGNKLIF	in-frame	0	0	0	0.000935506	0.0010212	0	0.000739262	0	0
TRAV5D-4FTRAJ32FCAARGGSSGNKLIFin-frame	TRAV5D-4	FALSE	TRAJ32	FALSE	CAARGGSSGNKLIF	in-frame	0	0	0	0.000935506	0.0010212	0	0	0	0.000787917
TRAV5D-4FTRAJ32FCAARNGSSGNKLIFin-frame	TRAV5D-4	FALSE	TRAJ32	FALSE	CAARNGSSGNKLIF	in-frame	0	0	0	0.000935506	0	0	0	0	0
TRAV5D-4FTRAJ32FCAASAGASDDKLIFin-frame	TRAV5D-4	FALSE	TRAJ32	FALSE	CAASAGASDDKLIF	in-frame	0	0	0	0.000935506	0	0	0	0	0
TRAV5D-4FTRAJ32FCAASAGSSGNKLILin-frame	TRAV5D-4	FALSE	TRAJ32	FALSE	CAASAGSSGNKLIL	in-frame	0	0	0	0.000935506	0	0.001035679	0	0	0
TRAV5D-4FTRAJ32FCAASAGSSGNNLIFin-frame	TRAV5D-4	FALSE	TRAJ32	FALSE	CAASAGSSGNNLIF	in-frame	0	0	0	0.000935506	0	0	0	0	0.000787917
TRAV5D-4FTRAJ32FCAASAGSSGNTLIFin-frame	TRAV5D-4	FALSE	TRAJ32	FALSE	CAASAGSSGNTLIF	in-frame	0	0	0	0.000935506	0	0.002071358	0.000739262	0	0.000787917
TRAV5D-4FTRAJ32FCAASAVCSGNKRIFin-frame	TRAV5D-4	FALSE	TRAJ32	FALSE	CAASAVCSGNKRIF	in-frame	0	0	0	0.000935506	0	0	0	0	0
TRAV5D-4FTRAJ32FCAASCGSSGNKLIFin-frame	TRAV5D-4	FALSE	TRAJ32	FALSE	CAASCGSSGNKLIF	in-frame	0	0	0	0.000935506	0	0	0	0	0
TRAV5D-4FTRAJ32FCAASDASNGNKLIFin-frame	TRAV5D-4	FALSE	TRAJ32	FALSE	CAASDASNGNKLIF	in-frame	0	0	0	0.000935506	0	0	0	0	0
TRAV5D-4FTRAJ32FCAASDASSGTRLICin-frame	TRAV5D-4	FALSE	TRAJ32	FALSE	CAASDASSGTRLIC	in-frame	0	0	0	0.000935506	0	0	0	0	0
TRAV5D-4FTRAJ32FCAASDENSGNKLIFin-frame	TRAV5D-4	FALSE	TRAJ32	FALSE	CAASDENSGNKLIF	in-frame	0	0	0	0.000935506	0	0	0	0	0
TRAV5D-4FTRAJ32FCAASDESSDNKLIFin-frame	TRAV5D-4	FALSE	TRAJ32	FALSE	CAASDESSDNKLIF	in-frame	0	0	0	0.000935506	0.0020424	0	0	0	0
TRAV5D-4FTRAJ32FCAASDESSGNKRIVin-frame	TRAV5D-4	FALSE	TRAJ32	FALSE	CAASDESSGNKRIV	in-frame	0	0	0	0.000935506	0	0	0	0	0
TRAV5D-4FTRAJ32FCAASDESSGTKLIFin-frame	TRAV5D-4	FALSE	TRAJ32	FALSE	CAASDESSGTKLIF	in-frame	0	0	0	0.000935506	0	0	0	0	0
TRAV5D-4FTRAJ32FCAASDGCCGNKLIFin-frame	TRAV5D-4	FALSE	TRAJ32	FALSE	CAASDGCCGNKLIF	in-frame	0	0	0	0.000935506	0	0	0	0	0
TRAV5D-4FTRAJ32FCAASDGCSGNQLIFin-frame	TRAV5D-4	FALSE	TRAJ32	FALSE	CAASDGCSGNQLIF	in-frame	0	0	0	0.000935506	0	0	0	0	0
TRAV5D-4FTRAJ32FCAASDGCSSNKLIFin-frame	TRAV5D-4	FALSE	TRAJ32	FALSE	CAASDGCSSNKLIF	in-frame	0	0	0	0.000935506	0	0.001035679	0	0	0
TRAV5D-4FTRAJ32FCAASDGGNGYKLIFin-frame	TRAV5D-4	FALSE	TRAJ32	FALSE	CAASDGGNGYKLIF	in-frame	0	0	0	0.000935506	0	0	0	0	0
TRAV5D-4FTRAJ32FCAASDGGRGHKVIFin-frame	TRAV5D-4	FALSE	TRAJ32	FALSE	CAASDGGRGHKVIF	in-frame	0	0	0	0.000935506	0	0	0	0	0
TRAV5D-4FTRAJ32FCAASDGGRGNKLIFin-frame	TRAV5D-4	FALSE	TRAJ32	FALSE	CAASDGGRGNKLIF	in-frame	0	0	0	0.000935506	0	0.002071358	0	0	0
TRAV5D-4FTRAJ32FCAASDGGRSNKLIFin-frame	TRAV5D-4	FALSE	TRAJ32	FALSE	CAASDGGRSNKLIF	in-frame	0	0	0	0.000935506	0	0	0	0	0
TRAV5D-4FTRAJ32FCAASDGGSDNKIIFin-frame	TRAV5D-4	FALSE	TRAJ32	FALSE	CAASDGGSDNKIIF	in-frame	0	0	0	0.000935506	0.0010212	0	0	0	0
TRAV5D-4FTRAJ32FCAASDGGSDYKLIFin-frame	TRAV5D-4	FALSE	TRAJ32	FALSE	CAASDGGSDYKLIF	in-frame	0	0	0	0.000935506	0	0	0	0	0
TRAV5D-4FTRAJ32FCAASDGGSGKKLIFin-frame	TRAV5D-4	FALSE	TRAJ32	FALSE	CAASDGGSGKKLIF	in-frame	0	0	0	0.000935506	0	0	0	0	0.00236375
TRAV5D-4FTRAJ32FCAASDGGSGNKIIIin-frame	TRAV5D-4	FALSE	TRAJ32	FALSE	CAASDGGSGNKIII	in-frame	0	0	0	0.000935506	0	0	0	0	0
TRAV5D-4FTRAJ32FCAASDGGSGNKLIVin-frame	TRAV5D-4	FALSE	TRAJ32	FALSE	CAASDGGSGNKLIV	in-frame	0	0	0	0.000935506	0	0	0	0	0.000787917
TRAV5D-4FTRAJ32FCAASDGGSSDKLIFin-frame	TRAV5D-4	FALSE	TRAJ32	FALSE	CAASDGGSSDKLIF	in-frame	0	0	0	0.000935506	0.0010212	0	0	0	0
TRAV5D-4FTRAJ32FCAASDGGSSNKLIFin-frame	TRAV5D-4	FALSE	TRAJ32	FALSE	CAASDGGSSNKLIF	in-frame	0	0	0	0.000935506	0.0020424	0	0	0.001141631	0.000787917
TRAV5D-4FTRAJ32FCAASDGNSDNKLIFin-frame	TRAV5D-4	FALSE	TRAJ32	FALSE	CAASDGNSDNKLIF	in-frame	0	0	0	0.000935506	0	0	0	0	0
TRAV5D-4FTRAJ32FCAASDGNSGNKLIYin-frame	TRAV5D-4	FALSE	TRAJ32	FALSE	CAASDGNSGNKLIY	in-frame	0	0	0	0.000935506	0	0	0	0	0
TRAV5D-4FTRAJ32FCAASDGNSSNKLIFin-frame	TRAV5D-4	FALSE	TRAJ32	FALSE	CAASDGNSSNKLIF	in-frame	0	0	0	0.000935506	0.0010212	0	0	0	0
TRAV5D-4FTRAJ32FCAASDGRCGNKLIFin-frame	TRAV5D-4	FALSE	TRAJ32	FALSE	CAASDGRCGNKLIF	in-frame	0	0	0	0.000935506	0	0	0	0	0
TRAV5D-4FTRAJ32FCAASDGRSDNKLIFin-frame	TRAV5D-4	FALSE	TRAJ32	FALSE	CAASDGRSDNKLIF	in-frame	0	0	0	0.000935506	0	0	0	0	0
TRAV5D-4FTRAJ32FCAASDGRSGHQLIFin-frame	TRAV5D-4	FALSE	TRAJ32	FALSE	CAASDGRSGHQLIF	in-frame	0	0	0	0.000935506	0	0	0	0	0
TRAV5D-4FTRAJ32FCAASDGRSGKKLIFin-frame	TRAV5D-4	FALSE	TRAJ32	FALSE	CAASDGRSGKKLIF	in-frame	0	0	0	0.000935506	0	0	0	0	0.000787917
TRAV5D-4FTRAJ32FCAASDGRSGNELIFin-frame	TRAV5D-4	FALSE	TRAJ32	FALSE	CAASDGRSGNELIF	in-frame	0	0	0	0.000935506	0	0	0	0	0
TRAV5D-4FTRAJ32FCAASDGRSGNKLIYin-frame	TRAV5D-4	FALSE	TRAJ32	FALSE	CAASDGRSGNKLIY	in-frame	0	0	0	0.000935506	0	0	0	0	0
TRAV5D-4FTRAJ32FCAASDGRSGNKLLFin-frame	TRAV5D-4	FALSE	TRAJ32	FALSE	CAASDGRSGNKLLF	in-frame	0	0	0	0.000935506	0	0	0	0	0
TRAV5D-4FTRAJ32FCAASDGSGSNKLIFin-frame	TRAV5D-4	FALSE	TRAJ32	FALSE	CAASDGSGSNKLIF	in-frame	0	0	0	0.000935506	0.0010212	0	0	0	0
TRAV5D-4FTRAJ32FCAASDGSNCNKLIFin-frame	TRAV5D-4	FALSE	TRAJ32	FALSE	CAASDGSNCNKLIF	in-frame	0	0	0	0.000935506	0	0	0	0	0
TRAV5D-4FTRAJ32FCAASDGSRDNKLIFin-frame	TRAV5D-4	FALSE	TRAJ32	FALSE	CAASDGSRDNKLIF	in-frame	0	0	0	0.000935506	0.0020424	0	0	0	0
TRAV5D-4FTRAJ32FCAASDGSRGNKLILin-frame	TRAV5D-4	FALSE	TRAJ32	FALSE	CAASDGSRGNKLIL	in-frame	0	0	0	0.000935506	0	0	0	0.000570815	0
TRAV5D-4FTRAJ32FCAASDGSRGNKLNFin-frame	TRAV5D-4	FALSE	TRAJ32	FALSE	CAASDGSRGNKLNF	in-frame	0	0	0	0.000935506	0	0	0	0	0
TRAV5D-4FTRAJ32FCAASDGSRGNKLSFin-frame	TRAV5D-4	FALSE	TRAJ32	FALSE	CAASDGSRGNKLSF	in-frame	0	0	0	0.000935506	0	0.001035679	0.000739262	0.000570815	0
TRAV5D-4FTRAJ32FCAASDGSRGNKVIFin-frame	TRAV5D-4	FALSE	TRAJ32	FALSE	CAASDGSRGNKVIF	in-frame	0	0	0	0.000935506	0	0	0	0	0
TRAV5D-4FTRAJ32FCAASDGSSANKIIFin-frame	TRAV5D-4	FALSE	TRAJ32	FALSE	CAASDGSSANKIIF	in-frame	0	0	0	0.000935506	0	0	0	0	0
TRAV5D-4FTRAJ32FCAASDGSSANKLIFin-frame	TRAV5D-4	FALSE	TRAJ32	FALSE	CAASDGSSANKLIF	in-frame	0	0	0	0.000935506	0.0020424	0	0	0.002854077	0.00236375
TRAV5D-4FTRAJ32FCAASDGSSCNKLNFin-frame	TRAV5D-4	FALSE	TRAJ32	FALSE	CAASDGSSCNKLNF	in-frame	0	0	0	0.000935506	0	0	0	0	0
TRAV5D-4FTRAJ32FCAASDGSSDNKHIFin-frame	TRAV5D-4	FALSE	TRAJ32	FALSE	CAASDGSSDNKHIF	in-frame	0	0	0	0.000935506	0	0	0.000739262	0	0
TRAV5D-4FTRAJ32FCAASDGSSDNKLNFin-frame	TRAV5D-4	FALSE	TRAJ32	FALSE	CAASDGSSDNKLNF	in-frame	0	0	0	0.000935506	0	0	0	0	0
TRAV5D-4FTRAJ32FCAASDGSSGDKLSFin-frame	TRAV5D-4	FALSE	TRAJ32	FALSE	CAASDGSSGDKLSF	in-frame	0	0	0	0.000935506	0	0	0	0	0
TRAV5D-4FTRAJ32FCAASDGSSGIKLIFin-frame	TRAV5D-4	FALSE	TRAJ32	FALSE	CAASDGSSGIKLIF	in-frame	0	0	0	0.000935506	0.0030636	0.003107037	0.001478524	0.009133046	0.005515416
TRAV5D-4FTRAJ32FCAASDGSSGNKHIYin-frame	TRAV5D-4	FALSE	TRAJ32	FALSE	CAASDGSSGNKHIY	in-frame	0	0	0	0.000935506	0.0010212	0	0	0	0
TRAV5D-4FTRAJ32FCAASDGSSGNKIIVin-frame	TRAV5D-4	FALSE	TRAJ32	FALSE	CAASDGSSGNKIIV	in-frame	0	0	0	0.000935506	0.0010212	0	0	0	0
TRAV5D-4FTRAJ32FCAASDGSSGNKISFin-frame	TRAV5D-4	FALSE	TRAJ32	FALSE	CAASDGSSGNKISF	in-frame	0	0	0	0.000935506	0.0010212	0	0	0.000570815	0
TRAV5D-4FTRAJ32FCAASDGSSGNKLSCin-frame	TRAV5D-4	FALSE	TRAJ32	FALSE	CAASDGSSGNKLSC	in-frame	0	0	0	0.000935506	0	0.001035679	0	0	0.000787917
TRAV5D-4FTRAJ32FCAASDGSSGNNLIFin-frame	TRAV5D-4	FALSE	TRAJ32	FALSE	CAASDGSSGNNLIF	in-frame	0	0	0	0.000935506	0.0010212	0.016570866	0.00665336	0.005137338	0.004727499
TRAV5D-4FTRAJ32FCAASDGSSGNPLIFin-frame	TRAV5D-4	FALSE	TRAJ32	FALSE	CAASDGSSGNPLIF	in-frame	0	0	0	0.000935506	0	0	0	0	0
TRAV5D-4FTRAJ32FCAASDGSSSDKLIFin-frame	TRAV5D-4	FALSE	TRAJ32	FALSE	CAASDGSSSDKLIF	in-frame	0	0	0	0.000935506	0	0.001035679	0	0	0
TRAV5D-4FTRAJ32FCAASDGSSSNKIIFin-frame	TRAV5D-4	FALSE	TRAJ32	FALSE	CAASDGSSSNKIIF	in-frame	0	0	0	0.000935506	0	0	0	0	0
TRAV5D-4FTRAJ32FCAASDGSSSNKLNFin-frame	TRAV5D-4	FALSE	TRAJ32	FALSE	CAASDGSSSNKLNF	in-frame	0	0	0	0.000935506	0	0	0	0	0.000787917
TRAV5D-4FTRAJ32FCAASDKSNGNKLIFin-frame	TRAV5D-4	FALSE	TRAJ32	FALSE	CAASDKSNGNKLIF	in-frame	0	0	0	0.000935506	0	0	0	0	0
TRAV5D-4FTRAJ32FCAASDRSRGHRLIFin-frame	TRAV5D-4	FALSE	TRAJ32	FALSE	CAASDRSRGHRLIF	in-frame	0	0	0	0.000935506	0	0	0	0	0
TRAV5D-4FTRAJ32FCAASDRSRGNKLIFin-frame	TRAV5D-4	FALSE	TRAJ32	FALSE	CAASDRSRGNKLIF	in-frame	0	0	0	0.000935506	0	0	0	0.000570815	0
TRAV5D-4FTRAJ32FCAASDRSSDNKLIFin-frame	TRAV5D-4	FALSE	TRAJ32	FALSE	CAASDRSSDNKLIF	in-frame	0	0	0	0.000935506	0	0	0	0.000570815	0
TRAV5D-4FTRAJ32FCAASDRSSGDKLIFin-frame	TRAV5D-4	FALSE	TRAJ32	FALSE	CAASDRSSGDKLIF	in-frame	0	0	0	0.000935506	0	0	0	0	0
TRAV5D-4FTRAJ32FCAASDRSSGDKRIVin-frame	TRAV5D-4	FALSE	TRAJ32	FALSE	CAASDRSSGDKRIV	in-frame	0	0	0	0.000935506	0	0	0	0	0
TRAV5D-4FTRAJ32FCAASDRSSGNKIILin-frame	TRAV5D-4	FALSE	TRAJ32	FALSE	CAASDRSSGNKIIL	in-frame	0	0	0	0.000935506	0	0	0	0	0
TRAV5D-4FTRAJ32FCAASDRSSGNKLMFin-frame	TRAV5D-4	FALSE	TRAJ32	FALSE	CAASDRSSGNKLMF	in-frame	0	0	0	0.000935506	0	0	0	0	0
TRAV5D-4FTRAJ32FCAASDRSSGNKVIFin-frame	TRAV5D-4	FALSE	TRAJ32	FALSE	CAASDRSSGNKVIF	in-frame	0	0	0	0.000935506	0	0	0	0	0
TRAV5D-4FTRAJ32FCAASDVRSGPKLIFin-frame	TRAV5D-4	FALSE	TRAJ32	FALSE	CAASDVRSGPKLIF	in-frame	0	0	0	0.000935506	0	0	0	0	0
TRAV5D-4FTRAJ32FCAASDWGSGNKLIFin-frame	TRAV5D-4	FALSE	TRAJ32	FALSE	CAASDWGSGNKLIF	in-frame	0	0	0	0.000935506	0	0.001035679	0	0	0
TRAV5D-4FTRAJ32FCAASDWRSGNKVMYin-frame	TRAV5D-4	FALSE	TRAJ32	FALSE	CAASDWRSGNKVMY	in-frame	0	0	0	0.000935506	0	0	0	0	0
TRAV5D-4FTRAJ32FCAASDWSSGHKLIFin-frame	TRAV5D-4	FALSE	TRAJ32	FALSE	CAASDWSSGHKLIF	in-frame	0	0	0	0.000935506	0	0	0	0	0
TRAV5D-4FTRAJ32FCAASEESSGNKLIFin-frame	TRAV5D-4	FALSE	TRAJ32	FALSE	CAASEESSGNKLIF	in-frame	0	0	0	0.000935506	0.0010212	0	0	0	0
TRAV5D-4FTRAJ32FCAASEGRSGNKLIVin-frame	TRAV5D-4	FALSE	TRAJ32	FALSE	CAASEGRSGNKLIV	in-frame	0	0	0	0.000935506	0	0	0	0	0
TRAV5D-4FTRAJ32FCAASEGSGGKKLIFin-frame	TRAV5D-4	FALSE	TRAJ32	FALSE	CAASEGSGGKKLIF	in-frame	0	0	0	0.000935506	0	0	0	0	0
TRAV5D-4FTRAJ32FCAASEGSRGNKLIFin-frame	TRAV5D-4	FALSE	TRAJ32	FALSE	CAASEGSRGNKLIF	in-frame	0	0	0	0.000935506	0	0.001035679	0	0	0
TRAV5D-4FTRAJ32FCAASEGSSGKKLIYin-frame	TRAV5D-4	FALSE	TRAJ32	FALSE	CAASEGSSGKKLIY	in-frame	0	0	0	0.000935506	0	0	0	0	0
TRAV5D-4FTRAJ32FCAASEGSSSNKLIFin-frame	TRAV5D-4	FALSE	TRAJ32	FALSE	CAASEGSSSNKLIF	in-frame	0	0	0	0.000935506	0.0010212	0	0	0	0
TRAV5D-4FTRAJ32FCAASERSSGNKLIFin-frame	TRAV5D-4	FALSE	TRAJ32	FALSE	CAASERSSGNKLIF	in-frame	0	0	0	0.000935506	0	0.001035679	0	0.000570815	0
TRAV5D-4FTRAJ32FCAASGGMSGNKLIFin-frame	TRAV5D-4	FALSE	TRAJ32	FALSE	CAASGGMSGNKLIF	in-frame	0	0	0	0.000935506	0	0	0	0	0
TRAV5D-4FTRAJ32FCAASGGSSDNKLIFin-frame	TRAV5D-4	FALSE	TRAJ32	FALSE	CAASGGSSDNKLIF	in-frame	0	0	0	0.000935506	0	0	0	0	0
TRAV5D-4FTRAJ32FCAASGGSSGDKLIFin-frame	TRAV5D-4	FALSE	TRAJ32	FALSE	CAASGGSSGDKLIF	in-frame	0	0	0	0.000935506	0	0	0	0	0.000787917
TRAV5D-4FTRAJ32FCAASGGSSGNKKIFin-frame	TRAV5D-4	FALSE	TRAJ32	FALSE	CAASGGSSGNKKIF	in-frame	0	0	0	0.000935506	0	0	0	0	0
TRAV5D-4FTRAJ32FCAASGGSSGNKLICin-frame	TRAV5D-4	FALSE	TRAJ32	FALSE	CAASGGSSGNKLIC	in-frame	0	0	0	0.000935506	0	0	0	0	0
TRAV5D-4FTRAJ32FCAASGGSSGNKRIFin-frame	TRAV5D-4	FALSE	TRAJ32	FALSE	CAASGGSSGNKRIF	in-frame	0	0	0	0.000935506	0	0	0	0	0
TRAV5D-4FTRAJ32FCAASGRSSGNKLIFin-frame	TRAV5D-4	FALSE	TRAJ32	FALSE	CAASGRSSGNKLIF	in-frame	0	0	0	0.000935506	0	0	0	0	0
TRAV5D-4FTRAJ32FCAASGRSSGNKLMFin-frame	TRAV5D-4	FALSE	TRAJ32	FALSE	CAASGRSSGNKLMF	in-frame	0	0	0	0.000935506	0	0	0	0	0
TRAV5D-4FTRAJ32FCAASGRSSGNKLVFin-frame	TRAV5D-4	FALSE	TRAJ32	FALSE	CAASGRSSGNKLVF	in-frame	0	0	0	0.000935506	0	0	0	0	0
TRAV5D-4FTRAJ32FCAASHRSSGNKLIFin-frame	TRAV5D-4	FALSE	TRAJ32	FALSE	CAASHRSSGNKLIF	in-frame	0	0	0	0.000935506	0	0	0	0	0
TRAV5D-4FTRAJ32FCAASKGSSGKKHIFin-frame	TRAV5D-4	FALSE	TRAJ32	FALSE	CAASKGSSGKKHIF	in-frame	0	0	0	0.000935506	0	0	0	0	0
TRAV5D-4FTRAJ32FCAASNGGSDNELIFin-frame	TRAV5D-4	FALSE	TRAJ32	FALSE	CAASNGGSDNELIF	in-frame	0	0	0	0.000935506	0	0	0	0	0
TRAV5D-4FTRAJ32FCAASNGGSGDKLIFin-frame	TRAV5D-4	FALSE	TRAJ32	FALSE	CAASNGGSGDKLIF	in-frame	0	0	0	0.000935506	0	0	0	0	0
TRAV5D-4FTRAJ32FCAASNGRSGNKLIFin-frame	TRAV5D-4	FALSE	TRAJ32	FALSE	CAASNGRSGNKLIF	in-frame	0	0	0	0.000935506	0	0	0	0	0
TRAV5D-4FTRAJ32FCAASNGSSDNKLIFin-frame	TRAV5D-4	FALSE	TRAJ32	FALSE	CAASNGSSDNKLIF	in-frame	0	0	0	0.000935506	0.0010212	0	0	0	0
TRAV5D-4FTRAJ32FCAASNGSSGDKLIFin-frame	TRAV5D-4	FALSE	TRAJ32	FALSE	CAASNGSSGDKLIF	in-frame	0	0	0	0.000935506	0	0	0	0	0
TRAV5D-4FTRAJ32FCAASNGSSGNELVFin-frame	TRAV5D-4	FALSE	TRAJ32	FALSE	CAASNGSSGNELVF	in-frame	0	0	0	0.000935506	0	0	0	0	0
TRAV5D-4FTRAJ32FCAASNGSSGNKHIFin-frame	TRAV5D-4	FALSE	TRAJ32	FALSE	CAASNGSSGNKHIF	in-frame	0	0	0	0.000935506	0	0	0	0	0
TRAV5D-4FTRAJ32FCAASVRSSCNKLIFin-frame	TRAV5D-4	FALSE	TRAJ32	FALSE	CAASVRSSCNKLIF	in-frame	0	0	0	0.000935506	0	0	0	0	0
TRAV5D-4FTRAJ32FCAATDENSDNKLIFin-frame	TRAV5D-4	FALSE	TRAJ32	FALSE	CAATDENSDNKLIF	in-frame	0	0	0	0.000935506	0	0	0	0	0
TRAV5D-4FTRAJ32FCAATDERSGNKLVFin-frame	TRAV5D-4	FALSE	TRAJ32	FALSE	CAATDERSGNKLVF	in-frame	0	0	0	0.000935506	0	0	0	0	0
TRAV5D-4FTRAJ32FCAAVDGSSGNKLIFin-frame	TRAV5D-4	FALSE	TRAJ32	FALSE	CAAVDGSSGNKLIF	in-frame	0	0	0	0.000935506	0	0	0	0.001712446	0
TRAV5D-4FTRAJ32FCAESDGRRGNKLIFin-frame	TRAV5D-4	FALSE	TRAJ32	FALSE	CAESDGRRGNKLIF	in-frame	0	0	0	0.000935506	0	0	0	0	0
TRAV5D-4FTRAJ32FCAESDGRSGNKNIFin-frame	TRAV5D-4	FALSE	TRAJ32	FALSE	CAESDGRSGNKNIF	in-frame	0	0	0	0.000935506	0	0	0	0	0
TRAV5D-4FTRAJ32FCAESDGSSDKKLIFin-frame	TRAV5D-4	FALSE	TRAJ32	FALSE	CAESDGSSDKKLIF	in-frame	0	0	0	0.000935506	0	0	0	0	0
TRAV5D-4FTRAJ32FCAESDGSSENKLIFin-frame	TRAV5D-4	FALSE	TRAJ32	FALSE	CAESDGSSENKLIF	in-frame	0	0	0	0.000935506	0	0	0	0	0
TRAV5D-4FTRAJ32FCAESDGSSGNKRIIin-frame	TRAV5D-4	FALSE	TRAJ32	FALSE	CAESDGSSGNKRII	in-frame	0	0	0	0.000935506	0	0	0	0	0
TRAV5D-4FTRAJ32FCAGGDRSSDNKLIFin-frame	TRAV5D-4	FALSE	TRAJ32	FALSE	CAGGDRSSDNKLIF	in-frame	0	0	0	0.000935506	0	0	0	0	0
TRAV5D-4FTRAJ32FCASSDGNSDNKLIFin-frame	TRAV5D-4	FALSE	TRAJ32	FALSE	CASSDGNSDNKLIF	in-frame	0	0	0	0.000935506	0	0	0	0	0
TRAV5D-4FTRAJ32FCASSGGSSGNKLIFin-frame	TRAV5D-4	FALSE	TRAJ32	FALSE	CASSGGSSGNKLIF	in-frame	0	0	0	0.000935506	0	0	0	0	0
TRAV5D-4FTRAJ32FCATEDGSSGNKLIFin-frame	TRAV5D-4	FALSE	TRAJ32	FALSE	CATEDGSSGNKLIF	in-frame	0	0	0	0.000935506	0	0	0	0	0
TRAV5D-4FTRAJ32FCATSDESSGNKLIFin-frame	TRAV5D-4	FALSE	TRAJ32	FALSE	CATSDESSGNKLIF	in-frame	0	0	0	0.000935506	0	0	0	0	0
TRAV5D-4FTRAJ32FCATSDGGSGNKLIFin-frame	TRAV5D-4	FALSE	TRAJ32	FALSE	CATSDGGSGNKLIF	in-frame	0	0	0	0.000935506	0	0	0	0	0
TRAV5D-4FTRAJ32FCATSDGRSGKKLIFin-frame	TRAV5D-4	FALSE	TRAJ32	FALSE	CATSDGRSGKKLIF	in-frame	0	0	0	0.000935506	0	0	0	0	0
TRAV5D-4FTRAJ32FCATSDGSRGHKLIFin-frame	TRAV5D-4	FALSE	TRAJ32	FALSE	CATSDGSRGHKLIF	in-frame	0	0	0	0.000935506	0	0	0	0	0
TRAV5D-4FTRAJ32FCATSDGSSDNKLIFin-frame	TRAV5D-4	FALSE	TRAJ32	FALSE	CATSDGSSDNKLIF	in-frame	0	0	0	0.000935506	0.0020424	0	0.000739262	0.000570815	0
TRAV5D-4FTRAJ32FCATSDGSTGNKQIFin-frame	TRAV5D-4	FALSE	TRAJ32	FALSE	CATSDGSTGNKQIF	in-frame	0	0	0	0.000935506	0	0	0	0	0
TRAV5D-4FTRAJ32FCATSQETSDKKLNFin-frame	TRAV5D-4	FALSE	TRAJ32	FALSE	CATSQETSDKKLNF	in-frame	0	0	0	0.000935506	0	0	0	0	0
TRAV5D-4FTRAJ32FCAVNGGSSDNKLIFin-frame	TRAV5D-4	FALSE	TRAJ32	FALSE	CAVNGGSSDNKLIF	in-frame	0	0	0	0.000935506	0	0	0	0	0
TRAV5D-4FTRAJ32FCAVSEGSSDNKFIFin-frame	TRAV5D-4	FALSE	TRAJ32	FALSE	CAVSEGSSDNKFIF	in-frame	0	0	0	0.000935506	0	0	0	0	0
TRAV5D-4FTRAJ32FCAVYWGSSGNKLIFin-frame	TRAV5D-4	FALSE	TRAJ32	FALSE	CAVYWGSSGNKLIF	in-frame	0	0	0	0.000935506	0	0	0	0	0
TRAV5D-4FTRAJ32FCDADDGSSGNKLIFin-frame	TRAV5D-4	FALSE	TRAJ32	FALSE	CDADDGSSGNKLIF	in-frame	0	0	0	0.000935506	0	0.001035679	0	0	0
TRAV5D-4FTRAJ32FCDAGEGSSGKELIFin-frame	TRAV5D-4	FALSE	TRAJ32	FALSE	CDAGEGSSGKELIF	in-frame	0	0	0	0.000935506	0	0	0	0	0
TRAV5D-4FTRAJ32FCDASDGSSGKKLIFin-frame	TRAV5D-4	FALSE	TRAJ32	FALSE	CDASDGSSGKKLIF	in-frame	0	0	0	0.000935506	0.0030636	0	0	0	0
TRAV5D-4FTRAJ32FCDASDGSSGNKLILin-frame	TRAV5D-4	FALSE	TRAJ32	FALSE	CDASDGSSGNKLIL	in-frame	0	0	0	0.000935506	0.0010212	0	0	0	0
TRAV5D-4FTRAJ32FCDASDGSSTNKLFFin-frame	TRAV5D-4	FALSE	TRAJ32	FALSE	CDASDGSSTNKLFF	in-frame	0	0	0	0.000935506	0	0	0	0	0
TRAV5D-4FTRAJ32FCDASEGSSGKKLIFin-frame	TRAV5D-4	FALSE	TRAJ32	FALSE	CDASEGSSGKKLIF	in-frame	0	0	0	0.000935506	0.0010212	0	0	0	0
TRAV5D-4FTRAJ32FCDESDRSSGNKLIFin-frame	TRAV5D-4	FALSE	TRAJ32	FALSE	CDESDRSSGNKLIF	in-frame	0	0	0	0.000935506	0	0	0	0	0
TRAV5D-4FTRAJ32FCGASDGSSSNKLTFin-frame	TRAV5D-4	FALSE	TRAJ32	FALSE	CGASDGSSSNKLTF	in-frame	0	0	0	0.000935506	0	0	0	0	0
TRAV5D-4FTRAJ32FCGPSDGSIGNKLIFin-frame	TRAV5D-4	FALSE	TRAJ32	FALSE	CGPSDGSIGNKLIF	in-frame	0	0	0	0.000935506	0	0	0	0	0
TRAV5D-4FTRAJ32FCPASDGSSGNKLIFin-frame	TRAV5D-4	FALSE	TRAJ32	FALSE	CPASDGSSGNKLIF	in-frame	0	0	0	0.000935506	0.0020424	0.002071358	0.002217787	0.001712446	0.000787917
TRAV5D-4FTRAJ32FCSASYLRSGHTLIFin-frame	TRAV5D-4	FALSE	TRAJ32	FALSE	CSASYLRSGHTLIF	in-frame	0	0	0	0.000935506	0	0	0	0	0
TRAV5D-4FTRAJ32FCSASYMRSGHTLIFin-frame	TRAV5D-4	FALSE	TRAJ32	FALSE	CSASYMRSGHTLIF	in-frame	0	0	0	0.000935506	0	0	0	0	0
TRAV5D-4FTRAJ32FCSERCVSSGKNHFVin-frame	TRAV5D-4	FALSE	TRAJ32	FALSE	CSERCVSSGKNHFV	in-frame	0	0	0	0.000935506	0	0	0	0	0
TRAV5D-4FTRAJ32FCSSGDKGIGNELIFin-frame	TRAV5D-4	FALSE	TRAJ32	FALSE	CSSGDKGIGNELIF	in-frame	0	0	0	0.000935506	0	0	0	0	0
TRAV5D-4FTRAJ32FCTADDGSSGNKLIFin-frame	TRAV5D-4	FALSE	TRAJ32	FALSE	CTADDGSSGNKLIF	in-frame	0	0	0	0.000935506	0	0.001035679	0	0.000570815	0
TRAV5D-4FTRAJ32FCTASDESSGNKLIFin-frame	TRAV5D-4	FALSE	TRAJ32	FALSE	CTASDESSGNKLIF	in-frame	0	0	0	0.000935506	0	0	0	0	0
TRAV5D-4FTRAJ32FCTASDVSSDNKLIFin-frame	TRAV5D-4	FALSE	TRAJ32	FALSE	CTASDVSSDNKLIF	in-frame	0	0	0	0.000935506	0	0	0	0	0
TRAV5D-4FTRAJ32FCTERDGCSGNKLIFin-frame	TRAV5D-4	FALSE	TRAJ32	FALSE	CTERDGCSGNKLIF	in-frame	0	0	0	0.000935506	0	0	0	0	0
TRAV5D-4FTRAJ32FCTTDEGSSGKKLIFin-frame	TRAV5D-4	FALSE	TRAJ32	FALSE	CTTDEGSSGKKLIF	in-frame	0	0	0	0.000935506	0	0	0	0	0
TRAV5D-4FTRAJ32FCVARDGSSGNKLIFin-frame	TRAV5D-4	FALSE	TRAJ32	FALSE	CVARDGSSGNKLIF	in-frame	0	0	0	0.000935506	0	0	0.000739262	0	0
TRAV5D-4FTRAJ32FCVASEGCSECKQSFin-frame	TRAV5D-4	FALSE	TRAJ32	FALSE	CVASEGCSECKQSF	in-frame	0	0	0	0.000935506	0	0	0	0	0
TRAV5D-4FTRAJ32FCVGSYGSSSSELIFin-frame	TRAV5D-4	FALSE	TRAJ32	FALSE	CVGSYGSSSSELIF	in-frame	0	0	0	0.000935506	0	0	0	0	0
TRAV5D-4FTRAJ32FFPASNGSSGNKLIFin-frame	TRAV5D-4	FALSE	TRAJ32	FALSE	FPASNGSSGNKLIF	in-frame	0	0	0	0.000935506	0	0	0	0	0
TRAV5D-4FTRAJ32FFSASDGRSDNKLIFin-frame	TRAV5D-4	FALSE	TRAJ32	FALSE	FSASDGRSDNKLIF	in-frame	0	0	0	0.000935506	0	0	0	0	0
TRAV5D-4FTRAJ32FGAANGGSSGNKLIFin-frame	TRAV5D-4	FALSE	TRAJ32	FALSE	GAANGGSSGNKLIF	in-frame	0	0	0	0.000935506	0	0	0	0	0
TRAV5D-4FTRAJ32FGAASAGSSGNKLIFin-frame	TRAV5D-4	FALSE	TRAJ32	FALSE	GAASAGSSGNKLIF	in-frame	0	0	0	0.000935506	0	0	0	0	0.000787917
TRAV5D-4FTRAJ32FGAASDGRSGNKLIFin-frame	TRAV5D-4	FALSE	TRAJ32	FALSE	GAASDGRSGNKLIF	in-frame	0	0	0	0.000935506	0	0	0	0	0
TRAV5D-4FTRAJ32FGAASDGSSDNKLIFin-frame	TRAV5D-4	FALSE	TRAJ32	FALSE	GAASDGSSDNKLIF	in-frame	0	0	0	0.000935506	0	0	0	0	0
TRAV5D-4FTRAJ32FGAASDGSSGKKLIFin-frame	TRAV5D-4	FALSE	TRAJ32	FALSE	GAASDGSSGKKLIF	in-frame	0	0	0	0.000935506	0.0010212	0	0	0	0
TRAV5D-4FTRAJ32FGAASDGSSGNKLIYin-frame	TRAV5D-4	FALSE	TRAJ32	FALSE	GAASDGSSGNKLIY	in-frame	0	0	0	0.000935506	0	0	0	0	0
TRAV5D-4FTRAJ32FGAASEGSSGNKLIFin-frame	TRAV5D-4	FALSE	TRAJ32	FALSE	GAASEGSSGNKLIF	in-frame	0	0	0	0.000935506	0	0	0	0	0
TRAV5D-4FTRAJ32FGAGSDGSSGNKVIFin-frame	TRAV5D-4	FALSE	TRAJ32	FALSE	GAGSDGSSGNKVIF	in-frame	0	0	0	0.000935506	0	0	0	0	0
TRAV5D-4FTRAJ32FRAANGGSSDNKLIFin-frame	TRAV5D-4	FALSE	TRAJ32	FALSE	RAANGGSSDNKLIF	in-frame	0	0	0	0.000935506	0	0	0	0	0
TRAV5D-4FTRAJ32FRAESDGSSGYKLTFin-frame	TRAV5D-4	FALSE	TRAJ32	FALSE	RAESDGSSGYKLTF	in-frame	0	0	0	0.000935506	0	0	0	0	0
TRAV5D-4FTRAJ32FRAGSDGSNGYKLIFin-frame	TRAV5D-4	FALSE	TRAJ32	FALSE	RAGSDGSNGYKLIF	in-frame	0	0	0	0.000935506	0	0	0	0	0
TRAV5D-4FTRAJ32FSAARDGSSGNELIFin-frame	TRAV5D-4	FALSE	TRAJ32	FALSE	SAARDGSSGNELIF	in-frame	0	0	0	0.000935506	0	0	0	0	0
TRAV5D-4FTRAJ32FSAASAGSSGNKLIFin-frame	TRAV5D-4	FALSE	TRAJ32	FALSE	SAASAGSSGNKLIF	in-frame	0	0	0	0.000935506	0	0	0	0.000570815	0
TRAV5D-4FTRAJ32FSAASDGRGGNELIFin-frame	TRAV5D-4	FALSE	TRAJ32	FALSE	SAASDGRGGNELIF	in-frame	0	0	0	0.000935506	0	0	0	0	0
TRAV5D-4FTRAJ32FSAASDGSGGNKVIFin-frame	TRAV5D-4	FALSE	TRAJ32	FALSE	SAASDGSGGNKVIF	in-frame	0	0	0	0.000935506	0	0	0	0	0
TRAV5D-4FTRAJ32FSAASDGSSGKKLIFin-frame	TRAV5D-4	FALSE	TRAJ32	FALSE	SAASDGSSGKKLIF	in-frame	0	0	0	0.000935506	0	0	0	0	0
TRAV5D-4FTRAJ32FSAASDGSSSNKLIFin-frame	TRAV5D-4	FALSE	TRAJ32	FALSE	SAASDGSSSNKLIF	in-frame	0	0	0	0.000935506	0	0.001035679	0	0	0
TRAV5D-4FTRAJ32FSAASEGSSGNKLIFin-frame	TRAV5D-4	FALSE	TRAJ32	FALSE	SAASEGSSGNKLIF	in-frame	0	0	0	0.000935506	0	0	0	0	0
TRAV5D-4FTRAJ32FSAGRDGGSYNKQIFin-frame	TRAV5D-4	FALSE	TRAJ32	FALSE	SAGRDGGSYNKQIF	in-frame	0	0	0	0.000935506	0	0	0	0	0
TRAV5D-4FTRAJ32FWAADAGSSGNKLIFin-frame	TRAV5D-4	FALSE	TRAJ32	FALSE	WAADAGSSGNKLIF	in-frame	0	0	0	0.000935506	0	0	0	0	0
TRAV5D-4FTRAJ32FWAADDGSSGNKLIFin-frame	TRAV5D-4	FALSE	TRAJ32	FALSE	WAADDGSSGNKLIF	in-frame	0	0	0	0.000935506	0	0	0	0	0
TRAV5D-4FTRAJ32FWAANWGGSGNKLIFin-frame	TRAV5D-4	FALSE	TRAJ32	FALSE	WAANWGGSGNKLIF	in-frame	0	0	0	0.000935506	0	0	0	0	0
TRAV5D-4FTRAJ32FWAARDGRRDNELIFin-frame	TRAV5D-4	FALSE	TRAJ32	FALSE	WAARDGRRDNELIF	in-frame	0	0	0	0.000935506	0	0	0	0	0
TRAV5D-4FTRAJ32FWAARDGSSGNKRIFin-frame	TRAV5D-4	FALSE	TRAJ32	FALSE	WAARDGSSGNKRIF	in-frame	0	0	0	0.000935506	0	0	0	0	0
TRAV5D-4FTRAJ32FWAASDERSGNKLIFin-frame	TRAV5D-4	FALSE	TRAJ32	FALSE	WAASDERSGNKLIF	in-frame	0	0	0	0.000935506	0	0	0	0	0
TRAV5D-4FTRAJ32FWAASDGGSDNKLIFin-frame	TRAV5D-4	FALSE	TRAJ32	FALSE	WAASDGGSDNKLIF	in-frame	0	0	0	0.000935506	0	0	0	0	0
TRAV5D-4FTRAJ32FWAASDGNSGNKHIFin-frame	TRAV5D-4	FALSE	TRAJ32	FALSE	WAASDGNSGNKHIF	in-frame	0	0	0	0.000935506	0	0	0	0	0
TRAV5D-4FTRAJ32FWAASDGRNGNKLIFin-frame	TRAV5D-4	FALSE	TRAJ32	FALSE	WAASDGRNGNKLIF	in-frame	0	0	0	0.000935506	0	0	0	0	0
TRAV5D-4FTRAJ32FWAASDGSRGNKLIFin-frame	TRAV5D-4	FALSE	TRAJ32	FALSE	WAASDGSRGNKLIF	in-frame	0	0	0	0.000935506	0	0	0	0.000570815	0
TRAV5D-4FTRAJ32FWAASDGSRGNKRIFin-frame	TRAV5D-4	FALSE	TRAJ32	FALSE	WAASDGSRGNKRIF	in-frame	0	0	0	0.000935506	0	0	0	0	0
TRAV5D-4FTRAJ32FWAASDGSSDNKLIFin-frame	TRAV5D-4	FALSE	TRAJ32	FALSE	WAASDGSSDNKLIF	in-frame	0	0	0	0.000935506	0.0020424	0	0	0.000570815	0
TRAV5D-4FTRAJ32FWAASDGSSGKKLIFin-frame	TRAV5D-4	FALSE	TRAJ32	FALSE	WAASDGSSGKKLIF	in-frame	0	0	0	0.000935506	0.0010212	0	0	0	0
TRAV5D-4FTRAJ32FWAASDGSSGNKHIFin-frame	TRAV5D-4	FALSE	TRAJ32	FALSE	WAASDGSSGNKHIF	in-frame	0	0	0	0.000935506	0	0	0	0.000570815	0
TRAV5D-4FTRAJ32FWAASDGSSGNKLILin-frame	TRAV5D-4	FALSE	TRAJ32	FALSE	WAASDGSSGNKLIL	in-frame	0	0	0	0.000935506	0	0	0	0	0
TRAV5D-4FTRAJ32FWAASDGSSGNKLMFin-frame	TRAV5D-4	FALSE	TRAJ32	FALSE	WAASDGSSGNKLMF	in-frame	0	0	0	0.000935506	0	0	0	0	0
TRAV5D-4FTRAJ32FWAASDRSSDNKLIFin-frame	TRAV5D-4	FALSE	TRAJ32	FALSE	WAASDRSSDNKLIF	in-frame	0	0	0	0.000935506	0	0	0	0	0
TRAV5D-4FTRAJ32FWAASDRSSGNKLIFin-frame	TRAV5D-4	FALSE	TRAJ32	FALSE	WAASDRSSGNKLIF	in-frame	0	0	0	0.000935506	0.0010212	0	0	0	0
TRAV5D-4FTRAJ32FWAASEGSSGKKLIFin-frame	TRAV5D-4	FALSE	TRAJ32	FALSE	WAASEGSSGKKLIF	in-frame	0	0	0	0.000935506	0	0	0	0	0
TRAV5D-4FTRAJ32FWAASEGSSGNKLICin-frame	TRAV5D-4	FALSE	TRAJ32	FALSE	WAASEGSSGNKLIC	in-frame	0	0	0	0.000935506	0	0	0	0	0
TRAV5D-4FTRAJ32FWAASEGSSGNKRIFin-frame	TRAV5D-4	FALSE	TRAJ32	FALSE	WAASEGSSGNKRIF	in-frame	0	0	0	0.000935506	0	0	0	0	0
TRAV5D-4FTRAJ32FWAGSDGSSGNKLIFin-frame	TRAV5D-4	FALSE	TRAJ32	FALSE	WAGSDGSSGNKLIF	in-frame	0	0	0	0.000935506	0.0010212	0	0	0	0
TRAV5D-4FTRAJ32FWAGSYGSSDKKLIFin-frame	TRAV5D-4	FALSE	TRAJ32	FALSE	WAGSYGSSDKKLIF	in-frame	0	0	0	0.000935506	0	0	0	0	0
TRAV5D-4FTRAJ32FWATGDGSSGNKLIFin-frame	TRAV5D-4	FALSE	TRAJ32	FALSE	WATGDGSSGNKLIF	in-frame	0	0	0	0.000935506	0	0	0	0	0
TRAV5D-4FTRAJ32FWDASDGSSGNKLIVin-frame	TRAV5D-4	FALSE	TRAJ32	FALSE	WDASDGSSGNKLIV	in-frame	0	0	0	0.000935506	0.0010212	0	0	0	0
TRAV5D-4FTRAJ32FWSASDGSSDNKLIFin-frame	TRAV5D-4	FALSE	TRAJ32	FALSE	WSASDGSSDNKLIF	in-frame	0	0	0	0.000935506	0	0	0	0	0
TRAV5D-4FTRAJ32FYAADDGSSGNKLIFin-frame	TRAV5D-4	FALSE	TRAJ32	FALSE	YAADDGSSGNKLIF	in-frame	0	0	0	0.000935506	0	0.001035679	0	0	0
TRAV5D-4FTRAJ32FYAARDGSSGNKLIFin-frame	TRAV5D-4	FALSE	TRAJ32	FALSE	YAARDGSSGNKLIF	in-frame	0	0	0	0.000935506	0	0	0	0	0
TRAV5D-4FTRAJ32FYAASDESSGNKLIFin-frame	TRAV5D-4	FALSE	TRAJ32	FALSE	YAASDESSGNKLIF	in-frame	0	0	0	0.000935506	0	0	0	0	0
TRAV5D-4FTRAJ32FYAASDESSGNKLILin-frame	TRAV5D-4	FALSE	TRAJ32	FALSE	YAASDESSGNKLIL	in-frame	0	0	0	0.000935506	0	0	0	0	0
TRAV5D-4FTRAJ32FYAASDGCSGNKLIFin-frame	TRAV5D-4	FALSE	TRAJ32	FALSE	YAASDGCSGNKLIF	in-frame	0	0	0	0.000935506	0	0	0	0	0.000787917
TRAV5D-4FTRAJ32FYAASDGSSDNKLIFin-frame	TRAV5D-4	FALSE	TRAJ32	FALSE	YAASDGSSDNKLIF	in-frame	0	0	0	0.000935506	0	0	0	0	0
TRAV5D-4FTRAJ32FYAASEGSSGNKLIFin-frame	TRAV5D-4	FALSE	TRAJ32	FALSE	YAASEGSSGNKLIF	in-frame	0	0	0	0.000935506	0	0	0	0	0
TRAV5D-4FTRAJ32FYAASHGSSGNKLIFin-frame	TRAV5D-4	FALSE	TRAJ32	FALSE	YAASHGSSGNKLIF	in-frame	0	0	0	0.000935506	0	0	0	0	0
TRAV5D-4FTRAJ37FCAASDGSSGNKLIFin-frame	TRAV5D-4	FALSE	TRAJ37	FALSE	CAASDGSSGNKLIF	in-frame	0	0	0	0.000935506	0	0	0	0	0
TRAV5D-4FTRAJ37FCEGTGNTGKLIFin-frame	TRAV5D-4	FALSE	TRAJ37	FALSE	CEGTGNTGKLIF	in-frame	0	0	0	0.000935506	0	0	0	0	0
TRAV5D-4FTRAJ48FCAASGKYGNEKITFin-frame	TRAV5D-4	FALSE	TRAJ48	FALSE	CAASGKYGNEKITF	in-frame	0	0	0	0.000935506	0	0	0	0	0
TRAV5D-4FTRAJ48FCAASGNYGNEKITLin-frame	TRAV5D-4	FALSE	TRAJ48	FALSE	CAASGNYGNEKITL	in-frame	0	0	0	0.000935506	0	0	0	0	0
TRAV5D-4FTRAJ48FCAASGNYGNEKRTFin-frame	TRAV5D-4	FALSE	TRAJ48	FALSE	CAASGNYGNEKRTF	in-frame	0	0	0	0.000935506	0	0	0	0	0
TRAV5D-4FTRAJ6FCAAGENYKPTFin-frame	TRAV5D-4	FALSE	TRAJ6	FALSE	CAAGENYKPTF	in-frame	0	0	0	0.000935506	0	0.001035679	0	0	0
TRAV5D-4FTRAJ6FCAAGGDYKPTFin-frame	TRAV5D-4	FALSE	TRAJ6	FALSE	CAAGGDYKPTF	in-frame	0	0	0	0.000935506	0	0.003107037	0	0	0
TRAV5D-4FTRAJ6FCAAGGNDKPTFin-frame	TRAV5D-4	FALSE	TRAJ6	FALSE	CAAGGNDKPTF	in-frame	0	0	0	0.000935506	0	0	0	0	0
TRAV5D-4FTRAJ6FCAAGGNNKPTFin-frame	TRAV5D-4	FALSE	TRAJ6	FALSE	CAAGGNNKPTF	in-frame	0	0	0	0.000935506	0	0	0	0	0
TRAV5D-4FTRAJ6FCAAGGNYKPAFin-frame	TRAV5D-4	FALSE	TRAJ6	FALSE	CAAGGNYKPAF	in-frame	0	0	0	0.000935506	0	0	0	0.000570815	0
TRAV5D-4FTRAJ6FCAAGGNYQPTFin-frame	TRAV5D-4	FALSE	TRAJ6	FALSE	CAAGGNYQPTF	in-frame	0	0	0	0.000935506	0	0.002071358	0	0	0
TRAV5D-4FTRAJ6FCAAGGNYRPTFin-frame	TRAV5D-4	FALSE	TRAJ6	FALSE	CAAGGNYRPTF	in-frame	0	0	0	0.000935506	0	0	0	0	0
TRAV5D-4FTRAJ6FCAAGGYYKPTFin-frame	TRAV5D-4	FALSE	TRAJ6	FALSE	CAAGGYYKPTF	in-frame	0	0	0	0.000935506	0	0	0	0	0
TRAV5D-4FTRAJ6FCAARGNYKPTFin-frame	TRAV5D-4	FALSE	TRAJ6	FALSE	CAARGNYKPTF	in-frame	0	0	0	0.000935506	0	0.005178396	0	0	0
TRAV5D-4FTRAJ6FCAARVNNKPTFin-frame	TRAV5D-4	FALSE	TRAJ6	FALSE	CAARVNNKPTF	in-frame	0	0	0	0.000935506	0	0	0	0	0
TRAV5D-4FTRAJ6FCALLTSGGNYKPTFin-frame	TRAV5D-4	FALSE	TRAJ6	FALSE	CALLTSGGNYKPTF	in-frame	0	0	0	0.000935506	0	0	0	0	0
TRAV5D-4FTRAJ6FCASGGNNKPTFin-frame	TRAV5D-4	FALSE	TRAJ6	FALSE	CASGGNNKPTF	in-frame	0	0	0	0.000935506	0	0	0	0	0
TRAV5D-4FTRAJ6FCATEGNYKPTFin-frame	TRAV5D-4	FALSE	TRAJ6	FALSE	CATEGNYKPTF	in-frame	0	0	0	0.000935506	0	0	0	0	0
TRAV5D-4FTRAJ6FCAVGGNYNPAFin-frame	TRAV5D-4	FALSE	TRAJ6	FALSE	CAVGGNYNPAF	in-frame	0	0	0	0.000935506	0	0	0	0	0
TRAV5D-4FTRAJ6FCDAGGNYKPTFin-frame	TRAV5D-4	FALSE	TRAJ6	FALSE	CDAGGNYKPTF	in-frame	0	0	0	0.000935506	0	0	0	0	0
TRAV5D-4FTRAJ6FCSAGGNYKPTFin-frame	TRAV5D-4	FALSE	TRAJ6	FALSE	CSAGGNYKPTF	in-frame	0	0	0	0.000935506	0	0.004142717	0.000739262	0	0
TRAV5D-4FTRAJ6FCVAGGNYKPMFin-frame	TRAV5D-4	FALSE	TRAJ6	FALSE	CVAGGNYKPMF	in-frame	0	0	0	0.000935506	0	0	0	0	0
TRAV5D-4FTRAJ6FCVAGGNYKPTFin-frame	TRAV5D-4	FALSE	TRAJ6	FALSE	CVAGGNYKPTF	in-frame	0	0	0	0.000935506	0	0.004142717	0	0	0
TRAV5D-4FTRAJ6FGAGGGNNKPTLin-frame	TRAV5D-4	FALSE	TRAJ6	FALSE	GAGGGNNKPTL	in-frame	0	0	0	0.000935506	0	0	0	0	0
TRAV5D-4FTRAJ6FLAAGGNYKPTFin-frame	TRAV5D-4	FALSE	TRAJ6	FALSE	LAAGGNYKPTF	in-frame	0	0	0	0.000935506	0	0	0	0	0
TRAV5D-4FTRAJ6FWAAGGSYKRTFin-frame	TRAV5D-4	FALSE	TRAJ6	FALSE	WAAGGSYKRTF	in-frame	0	0	0	0.000935506	0	0	0	0	0
TRAV5N-4FTRAJ21FCSAGTDVCSDNELIFin-frame	TRAV5N-4	FALSE	TRAJ21	FALSE	CSAGTDVCSDNELIF	in-frame	0	0	0	0.000935506	0	0	0	0	0
TRAV5N-4FTRAJ26FCAAGDYAQGLTFin-frame	TRAV5N-4	FALSE	TRAJ26	FALSE	CAAGDYAQGLTF	in-frame	0	0	0	0.000935506	0	0	0	0	0.000787917
TRAV5N-4FTRAJ30FCPASDGTNAYKLIFin-frame	TRAV5N-4	FALSE	TRAJ30	FALSE	CPASDGTNAYKLIF	in-frame	0	0	0	0.000935506	0	0	0	0	0
TRAV5N-4FTRAJ31FCALSEGSNNRIFFin-frame	TRAV5N-4	FALSE	TRAJ31	FALSE	CALSEGSNNRIFF	in-frame	0	0	0	0.000935506	0	0	0	0	0
TRAV5N-4FTRAJ32FCAACDGSSGKKLIFin-frame	TRAV5N-4	FALSE	TRAJ32	FALSE	CAACDGSSGKKLIF	in-frame	0	0	0	0.000935506	0	0	0	0	0
TRAV5N-4FTRAJ32FCAACDGSSGNKLIFin-frame	TRAV5N-4	FALSE	TRAJ32	FALSE	CAACDGSSGNKLIF	in-frame	0	0	0	0.000935506	0.0010212	0.003107037	0.000739262	0.001712446	0.001575833
TRAV5N-4FTRAJ32FCAACEGSRGNKLILin-frame	TRAV5N-4	FALSE	TRAJ32	FALSE	CAACEGSRGNKLIL	in-frame	0	0	0	0.000935506	0	0	0	0	0
TRAV5N-4FTRAJ32FCAADDAGSGDKLIFin-frame	TRAV5N-4	FALSE	TRAJ32	FALSE	CAADDAGSGDKLIF	in-frame	0	0	0	0.000935506	0	0	0	0	0
TRAV5N-4FTRAJ32FCAADDESSGNKLIFin-frame	TRAV5N-4	FALSE	TRAJ32	FALSE	CAADDESSGNKLIF	in-frame	0	0	0	0.000935506	0	0	0	0	0.000787917
TRAV5N-4FTRAJ32FCAADDESSSNKLIFin-frame	TRAV5N-4	FALSE	TRAJ32	FALSE	CAADDESSSNKLIF	in-frame	0	0	0	0.000935506	0	0	0	0	0
TRAV5N-4FTRAJ32FCAADDGCSGNKLIFin-frame	TRAV5N-4	FALSE	TRAJ32	FALSE	CAADDGCSGNKLIF	in-frame	0	0	0	0.000935506	0	0	0	0	0.000787917
TRAV5N-4FTRAJ32FCAADDGISGNKLIFin-frame	TRAV5N-4	FALSE	TRAJ32	FALSE	CAADDGISGNKLIF	in-frame	0	0	0	0.000935506	0	0	0	0	0
TRAV5N-4FTRAJ32FCAADDGNSGNKLIFin-frame	TRAV5N-4	FALSE	TRAJ32	FALSE	CAADDGNSGNKLIF	in-frame	0	0	0	0.000935506	0	0	0	0	0.000787917
TRAV5N-4FTRAJ32FCAADDGSGGNKLIFin-frame	TRAV5N-4	FALSE	TRAJ32	FALSE	CAADDGSGGNKLIF	in-frame	0	0	0	0.000935506	0	0	0	0	0.000787917
TRAV5N-4FTRAJ32FCAADDGSNGNKLIFin-frame	TRAV5N-4	FALSE	TRAJ32	FALSE	CAADDGSNGNKLIF	in-frame	0	0	0	0.000935506	0	0	0	0.000570815	0
TRAV5N-4FTRAJ32FCAADDGSSGKKLIFin-frame	TRAV5N-4	FALSE	TRAJ32	FALSE	CAADDGSSGKKLIF	in-frame	0	0	0	0.000935506	0	0	0	0	0
TRAV5N-4FTRAJ32FCAADDGSSGNKHIFin-frame	TRAV5N-4	FALSE	TRAJ32	FALSE	CAADDGSSGNKHIF	in-frame	0	0	0	0.000935506	0	0	0	0	0.000787917
TRAV5N-4FTRAJ32FCAADDGSSGNKIIFin-frame	TRAV5N-4	FALSE	TRAJ32	FALSE	CAADDGSSGNKIIF	in-frame	0	0	0	0.000935506	0	0	0	0	0
TRAV5N-4FTRAJ32FCAADDGSSGNKLVFin-frame	TRAV5N-4	FALSE	TRAJ32	FALSE	CAADDGSSGNKLVF	in-frame	0	0	0	0.000935506	0	0	0	0	0
TRAV5N-4FTRAJ32FCAADDRSSGNKLIFin-frame	TRAV5N-4	FALSE	TRAJ32	FALSE	CAADDRSSGNKLIF	in-frame	0	0	0	0.000935506	0	0	0	0	0
TRAV5N-4FTRAJ32FCAADEGSSGNKLIFin-frame	TRAV5N-4	FALSE	TRAJ32	FALSE	CAADEGSSGNKLIF	in-frame	0	0	0	0.000935506	0	0	0	0	0.000787917
TRAV5N-4FTRAJ32FCAADGGSSSYKLIFin-frame	TRAV5N-4	FALSE	TRAJ32	FALSE	CAADGGSSSYKLIF	in-frame	0	0	0	0.000935506	0	0	0	0	0
TRAV5N-4FTRAJ32FCAADNASSGDKLTFin-frame	TRAV5N-4	FALSE	TRAJ32	FALSE	CAADNASSGDKLTF	in-frame	0	0	0	0.000935506	0	0	0	0	0
TRAV5N-4FTRAJ32FCAAEDGGSGNKLIFin-frame	TRAV5N-4	FALSE	TRAJ32	FALSE	CAAEDGGSGNKLIF	in-frame	0	0	0	0.000935506	0	0	0	0	0
TRAV5N-4FTRAJ32FCAAGDGNSGNRLIFin-frame	TRAV5N-4	FALSE	TRAJ32	FALSE	CAAGDGNSGNRLIF	in-frame	0	0	0	0.000935506	0	0	0	0	0
TRAV5N-4FTRAJ32FCAAGDGSGGNQLIFin-frame	TRAV5N-4	FALSE	TRAJ32	FALSE	CAAGDGSGGNQLIF	in-frame	0	0	0	0.000935506	0	0	0	0	0
TRAV5N-4FTRAJ32FCAAGDGSSGIKLIFin-frame	TRAV5N-4	FALSE	TRAJ32	FALSE	CAAGDGSSGIKLIF	in-frame	0	0	0	0.000935506	0	0	0	0	0
TRAV5N-4FTRAJ32FCAAGDGSSGKKLIFin-frame	TRAV5N-4	FALSE	TRAJ32	FALSE	CAAGDGSSGKKLIF	in-frame	0	0	0	0.000935506	0	0	0	0.000570815	0
TRAV5N-4FTRAJ32FCAAGDGSSGNELIFin-frame	TRAV5N-4	FALSE	TRAJ32	FALSE	CAAGDGSSGNELIF	in-frame	0	0	0	0.000935506	0	0	0	0.001141631	0
TRAV5N-4FTRAJ32FCAAGDGSSGNKLIYin-frame	TRAV5N-4	FALSE	TRAJ32	FALSE	CAAGDGSSGNKLIY	in-frame	0	0	0	0.000935506	0	0	0	0	0
TRAV5N-4FTRAJ32FCAAGDGSSGNKLVFin-frame	TRAV5N-4	FALSE	TRAJ32	FALSE	CAAGDGSSGNKLVF	in-frame	0	0	0	0.000935506	0	0	0	0.000570815	0
TRAV5N-4FTRAJ32FCAAGDGSSGNQLIFin-frame	TRAV5N-4	FALSE	TRAJ32	FALSE	CAAGDGSSGNQLIF	in-frame	0	0	0	0.000935506	0	0	0	0.000570815	0
TRAV5N-4FTRAJ32FCAAGDGSSSNKLIFin-frame	TRAV5N-4	FALSE	TRAJ32	FALSE	CAAGDGSSSNKLIF	in-frame	0	0	0	0.000935506	0	0	0	0	0
TRAV5N-4FTRAJ32FCAAGDRSSDNKVIFin-frame	TRAV5N-4	FALSE	TRAJ32	FALSE	CAAGDRSSDNKVIF	in-frame	0	0	0	0.000935506	0	0	0	0	0
TRAV5N-4FTRAJ32FCAAGEASSGNKLIFin-frame	TRAV5N-4	FALSE	TRAJ32	FALSE	CAAGEASSGNKLIF	in-frame	0	0	0	0.000935506	0	0	0	0	0
TRAV5N-4FTRAJ32FCAAGEGSSGKKLIFin-frame	TRAV5N-4	FALSE	TRAJ32	FALSE	CAAGEGSSGKKLIF	in-frame	0	0	0	0.000935506	0	0	0	0	0
TRAV5N-4FTRAJ32FCAAIDGGSSNKLIFin-frame	TRAV5N-4	FALSE	TRAJ32	FALSE	CAAIDGGSSNKLIF	in-frame	0	0	0	0.000935506	0	0	0	0	0
TRAV5N-4FTRAJ32FCAAKDGASRKKMNFin-frame	TRAV5N-4	FALSE	TRAJ32	FALSE	CAAKDGASRKKMNF	in-frame	0	0	0	0.000935506	0	0	0	0	0
TRAV5N-4FTRAJ32FCAAKDGSSCNKLIFin-frame	TRAV5N-4	FALSE	TRAJ32	FALSE	CAAKDGSSCNKLIF	in-frame	0	0	0	0.000935506	0	0	0	0	0
TRAV5N-4FTRAJ32FCAANCGSSGNTLIFin-frame	TRAV5N-4	FALSE	TRAJ32	FALSE	CAANCGSSGNTLIF	in-frame	0	0	0	0.000935506	0	0	0	0	0
TRAV5N-4FTRAJ32FCAANDGGSGSGLIFin-frame	TRAV5N-4	FALSE	TRAJ32	FALSE	CAANDGGSGSGLIF	in-frame	0	0	0	0.000935506	0	0	0	0	0
TRAV5N-4FTRAJ32FCAANDGSSDNKLIFin-frame	TRAV5N-4	FALSE	TRAJ32	FALSE	CAANDGSSDNKLIF	in-frame	0	0	0	0.000935506	0	0	0	0	0
TRAV5N-4FTRAJ32FCAANDGSSGNKLIFin-frame	TRAV5N-4	FALSE	TRAJ32	FALSE	CAANDGSSGNKLIF	in-frame	0	0	0	0.000935506	0.0030636	0.001035679	0.001478524	0.002283261	0.00236375
TRAV5N-4FTRAJ32FCAANDGSSGNKRSFin-frame	TRAV5N-4	FALSE	TRAJ32	FALSE	CAANDGSSGNKRSF	in-frame	0	0	0	0.000935506	0	0	0	0	0
TRAV5N-4FTRAJ32FCAANEGSSGNKLIFin-frame	TRAV5N-4	FALSE	TRAJ32	FALSE	CAANEGSSGNKLIF	in-frame	0	0	0	0.000935506	0	0.011392471	0.015524507	0	0
TRAV5N-4FTRAJ32FCAANGEGSGNKLIFin-frame	TRAV5N-4	FALSE	TRAJ32	FALSE	CAANGEGSGNKLIF	in-frame	0	0	0	0.000935506	0	0	0	0	0
TRAV5N-4FTRAJ32FCAANGESSSNKLIFin-frame	TRAV5N-4	FALSE	TRAJ32	FALSE	CAANGESSSNKLIF	in-frame	0	0	0	0.000935506	0	0	0	0	0
TRAV5N-4FTRAJ32FCAANGGISGNKLIFin-frame	TRAV5N-4	FALSE	TRAJ32	FALSE	CAANGGISGNKLIF	in-frame	0	0	0	0.000935506	0	0	0	0	0
TRAV5N-4FTRAJ32FCAANGGNSGNKLIFin-frame	TRAV5N-4	FALSE	TRAJ32	FALSE	CAANGGNSGNKLIF	in-frame	0	0	0	0.000935506	0	0	0	0	0
TRAV5N-4FTRAJ32FCAANGGSNGNKLIFin-frame	TRAV5N-4	FALSE	TRAJ32	FALSE	CAANGGSNGNKLIF	in-frame	0	0	0	0.000935506	0	0	0	0	0
TRAV5N-4FTRAJ32FCAANGGSSDNKHIFin-frame	TRAV5N-4	FALSE	TRAJ32	FALSE	CAANGGSSDNKHIF	in-frame	0	0	0	0.000935506	0	0	0	0	0
TRAV5N-4FTRAJ32FCAANGGSSGIKLIFin-frame	TRAV5N-4	FALSE	TRAJ32	FALSE	CAANGGSSGIKLIF	in-frame	0	0	0	0.000935506	0	0	0	0	0
TRAV5N-4FTRAJ32FCAANGGSSGKKLIVin-frame	TRAV5N-4	FALSE	TRAJ32	FALSE	CAANGGSSGKKLIV	in-frame	0	0	0	0.000935506	0	0	0	0	0
TRAV5N-4FTRAJ32FCAANGGSSGNKHIFin-frame	TRAV5N-4	FALSE	TRAJ32	FALSE	CAANGGSSGNKHIF	in-frame	0	0	0	0.000935506	0	0	0	0	0
TRAV5N-4FTRAJ32FCAANGGSSGNKLIVin-frame	TRAV5N-4	FALSE	TRAJ32	FALSE	CAANGGSSGNKLIV	in-frame	0	0	0	0.000935506	0	0.001035679	0	0	0
TRAV5N-4FTRAJ32FCAANGGSSGNKLSFin-frame	TRAV5N-4	FALSE	TRAJ32	FALSE	CAANGGSSGNKLSF	in-frame	0	0	0	0.000935506	0	0	0	0	0
TRAV5N-4FTRAJ32FCAANGGSSGNKLTFin-frame	TRAV5N-4	FALSE	TRAJ32	FALSE	CAANGGSSGNKLTF	in-frame	0	0	0	0.000935506	0	0	0	0	0
TRAV5N-4FTRAJ32FCAANGGSSGNKLVFin-frame	TRAV5N-4	FALSE	TRAJ32	FALSE	CAANGGSSGNKLVF	in-frame	0	0	0	0.000935506	0	0	0	0	0
TRAV5N-4FTRAJ32FCAANGGSSGNQLIFin-frame	TRAV5N-4	FALSE	TRAJ32	FALSE	CAANGGSSGNQLIF	in-frame	0	0	0	0.000935506	0	0	0	0	0
TRAV5N-4FTRAJ32FCAANGSSSSNKSIFin-frame	TRAV5N-4	FALSE	TRAJ32	FALSE	CAANGSSSSNKSIF	in-frame	0	0	0	0.000935506	0	0	0	0	0
TRAV5N-4FTRAJ32FCAANGVSSGNKLIFin-frame	TRAV5N-4	FALSE	TRAJ32	FALSE	CAANGVSSGNKLIF	in-frame	0	0	0	0.000935506	0	0	0	0	0
TRAV5N-4FTRAJ32FCAANRGSSGNKLIFin-frame	TRAV5N-4	FALSE	TRAJ32	FALSE	CAANRGSSGNKLIF	in-frame	0	0	0	0.000935506	0	0	0	0	0
TRAV5N-4FTRAJ32FCAANTGSGGNKLIFin-frame	TRAV5N-4	FALSE	TRAJ32	FALSE	CAANTGSGGNKLIF	in-frame	0	0	0	0.000935506	0	0	0	0	0
TRAV5N-4FTRAJ32FCAARDGGSGNKLIVin-frame	TRAV5N-4	FALSE	TRAJ32	FALSE	CAARDGGSGNKLIV	in-frame	0	0	0	0.000935506	0	0	0	0	0
TRAV5N-4FTRAJ32FCAARDGSSDNKLIFin-frame	TRAV5N-4	FALSE	TRAJ32	FALSE	CAARDGSSDNKLIF	in-frame	0	0	0	0.000935506	0	0	0	0	0
TRAV5N-4FTRAJ32FCAARDGSSGNELIFin-frame	TRAV5N-4	FALSE	TRAJ32	FALSE	CAARDGSSGNELIF	in-frame	0	0	0	0.000935506	0	0	0	0	0
TRAV5N-4FTRAJ32FCAARDGSSGNRLIFin-frame	TRAV5N-4	FALSE	TRAJ32	FALSE	CAARDGSSGNRLIF	in-frame	0	0	0	0.000935506	0	0	0	0.000570815	0
TRAV5N-4FTRAJ32FCAAREESSGNKLIFin-frame	TRAV5N-4	FALSE	TRAJ32	FALSE	CAAREESSGNKLIF	in-frame	0	0	0	0.000935506	0	0	0	0.000570815	0
TRAV5N-4FTRAJ32FCAAREGSSGNKLIFin-frame	TRAV5N-4	FALSE	TRAJ32	FALSE	CAAREGSSGNKLIF	in-frame	0	0	0	0.000935506	0	0.001035679	0.000739262	0.000570815	0
TRAV5N-4FTRAJ32FCAASAGSGSNKLIFin-frame	TRAV5N-4	FALSE	TRAJ32	FALSE	CAASAGSGSNKLIF	in-frame	0	0	0	0.000935506	0	0	0	0	0
TRAV5N-4FTRAJ32FCAASAGSSDNKLIFin-frame	TRAV5N-4	FALSE	TRAJ32	FALSE	CAASAGSSDNKLIF	in-frame	0	0	0	0.000935506	0.0010212	0.001035679	0.000739262	0.000570815	0
TRAV5N-4FTRAJ32FCAASDAGSGNQLIFin-frame	TRAV5N-4	FALSE	TRAJ32	FALSE	CAASDAGSGNQLIF	in-frame	0	0	0	0.000935506	0	0	0	0	0
TRAV5N-4FTRAJ32FCAASDASSSNKLIFin-frame	TRAV5N-4	FALSE	TRAJ32	FALSE	CAASDASSSNKLIF	in-frame	0	0	0	0.000935506	0	0	0	0	0
TRAV5N-4FTRAJ32FCAASDEGSGNKLIFin-frame	TRAV5N-4	FALSE	TRAJ32	FALSE	CAASDEGSGNKLIF	in-frame	0	0	0	0.000935506	0.0020424	0	0	0	0
TRAV5N-4FTRAJ32FCAASDERSGNKLIFin-frame	TRAV5N-4	FALSE	TRAJ32	FALSE	CAASDERSGNKLIF	in-frame	0	0	0	0.000935506	0.0010212	0	0	0	0
TRAV5N-4FTRAJ32FCAASDESSDDKLIFin-frame	TRAV5N-4	FALSE	TRAJ32	FALSE	CAASDESSDDKLIF	in-frame	0	0	0	0.000935506	0	0	0	0	0
TRAV5N-4FTRAJ32FCAASDETSNNKHIFin-frame	TRAV5N-4	FALSE	TRAJ32	FALSE	CAASDETSNNKHIF	in-frame	0	0	0	0.000935506	0	0	0	0	0
TRAV5N-4FTRAJ32FCAASDGCSRNQHIFin-frame	TRAV5N-4	FALSE	TRAJ32	FALSE	CAASDGCSRNQHIF	in-frame	0	0	0	0.000935506	0	0	0	0	0
TRAV5N-4FTRAJ32FCAASDGGRGNKLIFin-frame	TRAV5N-4	FALSE	TRAJ32	FALSE	CAASDGGRGNKLIF	in-frame	0	0	0	0.000935506	0	0.001035679	0	0	0
TRAV5N-4FTRAJ32FCAASDGGSGDMLIFin-frame	TRAV5N-4	FALSE	TRAJ32	FALSE	CAASDGGSGDMLIF	in-frame	0	0	0	0.000935506	0	0	0	0	0
TRAV5N-4FTRAJ32FCAASDGGSGKKLIFin-frame	TRAV5N-4	FALSE	TRAJ32	FALSE	CAASDGGSGKKLIF	in-frame	0	0	0	0.000935506	0	0	0	0	0.001575833
TRAV5N-4FTRAJ32FCAASDGGSGNKLICin-frame	TRAV5N-4	FALSE	TRAJ32	FALSE	CAASDGGSGNKLIC	in-frame	0	0	0	0.000935506	0	0	0	0	0
TRAV5N-4FTRAJ32FCAASDGGSGNKLIIin-frame	TRAV5N-4	FALSE	TRAJ32	FALSE	CAASDGGSGNKLII	in-frame	0	0	0	0.000935506	0	0	0	0	0
TRAV5N-4FTRAJ32FCAASDGGSGNKLKVin-frame	TRAV5N-4	FALSE	TRAJ32	FALSE	CAASDGGSGNKLKV	in-frame	0	0	0	0.000935506	0	0	0	0	0
TRAV5N-4FTRAJ32FCAASDGGSGSKLIFin-frame	TRAV5N-4	FALSE	TRAJ32	FALSE	CAASDGGSGSKLIF	in-frame	0	0	0	0.000935506	0	0	0	0	0
TRAV5N-4FTRAJ32FCAASDGHSGNKLIFin-frame	TRAV5N-4	FALSE	TRAJ32	FALSE	CAASDGHSGNKLIF	in-frame	0	0	0	0.000935506	0	0	0	0	0
TRAV5N-4FTRAJ32FCAASDGKSGNKLIFin-frame	TRAV5N-4	FALSE	TRAJ32	FALSE	CAASDGKSGNKLIF	in-frame	0	0	0	0.000935506	0	0	0	0	0
TRAV5N-4FTRAJ32FCAASDGNSSNKLIFin-frame	TRAV5N-4	FALSE	TRAJ32	FALSE	CAASDGNSSNKLIF	in-frame	0	0	0	0.000935506	0	0	0	0	0
TRAV5N-4FTRAJ32FCAASDGRRNNKLIFin-frame	TRAV5N-4	FALSE	TRAJ32	FALSE	CAASDGRRNNKLIF	in-frame	0	0	0	0.000935506	0	0	0	0	0
TRAV5N-4FTRAJ32FCAASDGRSGHKLIFin-frame	TRAV5N-4	FALSE	TRAJ32	FALSE	CAASDGRSGHKLIF	in-frame	0	0	0	0.000935506	0	0	0	0	0
TRAV5N-4FTRAJ32FCAASDGRSGKKLIFin-frame	TRAV5N-4	FALSE	TRAJ32	FALSE	CAASDGRSGKKLIF	in-frame	0	0	0	0.000935506	0	0	0	0.000570815	0
TRAV5N-4FTRAJ32FCAASDGRSGNELIFin-frame	TRAV5N-4	FALSE	TRAJ32	FALSE	CAASDGRSGNELIF	in-frame	0	0	0	0.000935506	0	0	0	0	0
TRAV5N-4FTRAJ32FCAASDGRSGNKLIYin-frame	TRAV5N-4	FALSE	TRAJ32	FALSE	CAASDGRSGNKLIY	in-frame	0	0	0	0.000935506	0	0	0	0	0
TRAV5N-4FTRAJ32FCAASDGRSGNKLSFin-frame	TRAV5N-4	FALSE	TRAJ32	FALSE	CAASDGRSGNKLSF	in-frame	0	0	0	0.000935506	0	0	0	0	0
TRAV5N-4FTRAJ32FCAASDGRSGNKVIFin-frame	TRAV5N-4	FALSE	TRAJ32	FALSE	CAASDGRSGNKVIF	in-frame	0	0	0	0.000935506	0	0	0	0	0
TRAV5N-4FTRAJ32FCAASDGRSGNNLIFin-frame	TRAV5N-4	FALSE	TRAJ32	FALSE	CAASDGRSGNNLIF	in-frame	0	0	0	0.000935506	0	0	0	0	0
TRAV5N-4FTRAJ32FCAASDGSNSNKLIFin-frame	TRAV5N-4	FALSE	TRAJ32	FALSE	CAASDGSNSNKLIF	in-frame	0	0	0	0.000935506	0	0	0	0	0
TRAV5N-4FTRAJ32FCAASDGSRGDQLIFin-frame	TRAV5N-4	FALSE	TRAJ32	FALSE	CAASDGSRGDQLIF	in-frame	0	0	0	0.000935506	0	0	0	0	0
TRAV5N-4FTRAJ32FCAASDGSSANKLSFin-frame	TRAV5N-4	FALSE	TRAJ32	FALSE	CAASDGSSANKLSF	in-frame	0	0	0	0.000935506	0	0	0	0	0
TRAV5N-4FTRAJ32FCAASDGSSDNKLNFin-frame	TRAV5N-4	FALSE	TRAJ32	FALSE	CAASDGSSDNKLNF	in-frame	0	0	0	0.000935506	0	0	0	0.000570815	0
TRAV5N-4FTRAJ32FCAASDGSSDNKLVFin-frame	TRAV5N-4	FALSE	TRAJ32	FALSE	CAASDGSSDNKLVF	in-frame	0	0	0	0.000935506	0	0	0	0	0
TRAV5N-4FTRAJ32FCAASDGSSDNQLIFin-frame	TRAV5N-4	FALSE	TRAJ32	FALSE	CAASDGSSDNQLIF	in-frame	0	0	0	0.000935506	0	0	0	0	0
TRAV5N-4FTRAJ32FCAASDGSSENKLIFin-frame	TRAV5N-4	FALSE	TRAJ32	FALSE	CAASDGSSENKLIF	in-frame	0	0	0	0.000935506	0	0	0.000739262	0	0
TRAV5N-4FTRAJ32FCAASDGSSGDKLNFin-frame	TRAV5N-4	FALSE	TRAJ32	FALSE	CAASDGSSGDKLNF	in-frame	0	0	0	0.000935506	0	0	0	0	0
TRAV5N-4FTRAJ32FCAASDGSSGHQLIFin-frame	TRAV5N-4	FALSE	TRAJ32	FALSE	CAASDGSSGHQLIF	in-frame	0	0	0	0.000935506	0	0	0	0	0
TRAV5N-4FTRAJ32FCAASDGSSGIKLIFin-frame	TRAV5N-4	FALSE	TRAJ32	FALSE	CAASDGSSGIKLIF	in-frame	0	0	0	0.000935506	0.006127201	0.003107037	0.002217787	0.001141631	0.000787917
TRAV5N-4FTRAJ32FCAASDGSSGKKIIFin-frame	TRAV5N-4	FALSE	TRAJ32	FALSE	CAASDGSSGKKIIF	in-frame	0	0	0	0.000935506	0	0	0	0	0
TRAV5N-4FTRAJ32FCAASDGSSGKKLILin-frame	TRAV5N-4	FALSE	TRAJ32	FALSE	CAASDGSSGKKLIL	in-frame	0	0	0	0.000935506	0	0	0	0	0
TRAV5N-4FTRAJ32FCAASDGSSGKRLIFin-frame	TRAV5N-4	FALSE	TRAJ32	FALSE	CAASDGSSGKRLIF	in-frame	0	0	0	0.000935506	0	0	0	0	0
TRAV5N-4FTRAJ32FCAASDGSSGNKCIFin-frame	TRAV5N-4	FALSE	TRAJ32	FALSE	CAASDGSSGNKCIF	in-frame	0	0	0	0.000935506	0	0	0	0	0
TRAV5N-4FTRAJ32FCAASDGSSGNKIIYin-frame	TRAV5N-4	FALSE	TRAJ32	FALSE	CAASDGSSGNKIIY	in-frame	0	0	0	0.000935506	0	0	0	0	0
TRAV5N-4FTRAJ32FCAASDGSSGNKLIGin-frame	TRAV5N-4	FALSE	TRAJ32	FALSE	CAASDGSSGNKLIG	in-frame	0	0	0	0.000935506	0.0010212	0	0.000739262	0	0
TRAV5N-4FTRAJ32FCAASDGSSGNKLKFin-frame	TRAV5N-4	FALSE	TRAJ32	FALSE	CAASDGSSGNKLKF	in-frame	0	0	0	0.000935506	0.0010212	0	0	0	0
TRAV5N-4FTRAJ32FCAASDGSSGNKLLFin-frame	TRAV5N-4	FALSE	TRAJ32	FALSE	CAASDGSSGNKLLF	in-frame	0	0	0	0.000935506	0	0.004142717	0.000739262	0.001712446	0.000787917
TRAV5N-4FTRAJ32FCAASDGSSGNKLMVin-frame	TRAV5N-4	FALSE	TRAJ32	FALSE	CAASDGSSGNKLMV	in-frame	0	0	0	0.000935506	0	0	0	0	0
TRAV5N-4FTRAJ32FCAASDGSSGNKNIFin-frame	TRAV5N-4	FALSE	TRAJ32	FALSE	CAASDGSSGNKNIF	in-frame	0	0	0	0.000935506	0	0	0	0	0
TRAV5N-4FTRAJ32FCAASDGSSGNKTIFin-frame	TRAV5N-4	FALSE	TRAJ32	FALSE	CAASDGSSGNKTIF	in-frame	0	0	0	0.000935506	0	0	0	0	0
TRAV5N-4FTRAJ32FCAASDGSSGNKVVFin-frame	TRAV5N-4	FALSE	TRAJ32	FALSE	CAASDGSSGNKVVF	in-frame	0	0	0	0.000935506	0	0	0	0	0
TRAV5N-4FTRAJ32FCAASDGSSGNRIIFin-frame	TRAV5N-4	FALSE	TRAJ32	FALSE	CAASDGSSGNRIIF	in-frame	0	0	0	0.000935506	0	0	0	0	0
TRAV5N-4FTRAJ32FCAASDGSSNDKLIFin-frame	TRAV5N-4	FALSE	TRAJ32	FALSE	CAASDGSSNDKLIF	in-frame	0	0	0	0.000935506	0	0	0	0	0
TRAV5N-4FTRAJ32FCAASDGSSNYKLMFin-frame	TRAV5N-4	FALSE	TRAJ32	FALSE	CAASDGSSNYKLMF	in-frame	0	0	0	0.000935506	0	0	0.000739262	0	0
TRAV5N-4FTRAJ32FCAASDGSSRNKLIFin-frame	TRAV5N-4	FALSE	TRAJ32	FALSE	CAASDGSSRNKLIF	in-frame	0	0	0	0.000935506	0.0010212	0.002071358	0.004435573	0.001141631	0.001575833
TRAV5N-4FTRAJ32FCAASDGSSRNNLLIin-frame	TRAV5N-4	FALSE	TRAJ32	FALSE	CAASDGSSRNNLLI	in-frame	0	0	0	0.000935506	0	0	0	0	0
TRAV5N-4FTRAJ32FCAASDGSSSNKHIFin-frame	TRAV5N-4	FALSE	TRAJ32	FALSE	CAASDGSSSNKHIF	in-frame	0	0	0	0.000935506	0	0	0	0	0
TRAV5N-4FTRAJ32FCAASDGSSSNKRIFin-frame	TRAV5N-4	FALSE	TRAJ32	FALSE	CAASDGSSSNKRIF	in-frame	0	0	0	0.000935506	0	0.001035679	0.000739262	0	0
TRAV5N-4FTRAJ32FCAASDGSSSNKSIFin-frame	TRAV5N-4	FALSE	TRAJ32	FALSE	CAASDGSSSNKSIF	in-frame	0	0	0	0.000935506	0	0	0	0	0
TRAV5N-4FTRAJ32FCAASDRRSSNKLIFin-frame	TRAV5N-4	FALSE	TRAJ32	FALSE	CAASDRRSSNKLIF	in-frame	0	0	0	0.000935506	0	0	0	0	0
TRAV5N-4FTRAJ32FCAASDRSSCNKLIFin-frame	TRAV5N-4	FALSE	TRAJ32	FALSE	CAASDRSSCNKLIF	in-frame	0	0	0	0.000935506	0	0	0	0	0
TRAV5N-4FTRAJ32FCAASDRSSDNKLIFin-frame	TRAV5N-4	FALSE	TRAJ32	FALSE	CAASDRSSDNKLIF	in-frame	0	0	0	0.000935506	0.0020424	0	0.000739262	0	0
TRAV5N-4FTRAJ32FCAASDRSSENKLIFin-frame	TRAV5N-4	FALSE	TRAJ32	FALSE	CAASDRSSENKLIF	in-frame	0	0	0	0.000935506	0	0	0	0	0
TRAV5N-4FTRAJ32FCAASDRSSGNKLTFin-frame	TRAV5N-4	FALSE	TRAJ32	FALSE	CAASDRSSGNKLTF	in-frame	0	0	0	0.000935506	0	0	0	0	0
TRAV5N-4FTRAJ32FCAASDVGSGNKLIFin-frame	TRAV5N-4	FALSE	TRAJ32	FALSE	CAASDVGSGNKLIF	in-frame	0	0	0	0.000935506	0	0	0	0	0.000787917
TRAV5N-4FTRAJ32FCAASDVSNCNKLNFin-frame	TRAV5N-4	FALSE	TRAJ32	FALSE	CAASDVSNCNKLNF	in-frame	0	0	0	0.000935506	0	0	0	0	0
TRAV5N-4FTRAJ32FCAASDVSSCNKLILin-frame	TRAV5N-4	FALSE	TRAJ32	FALSE	CAASDVSSCNKLIL	in-frame	0	0	0	0.000935506	0	0	0	0	0
TRAV5N-4FTRAJ32FCAASDWGSGNKLIFin-frame	TRAV5N-4	FALSE	TRAJ32	FALSE	CAASDWGSGNKLIF	in-frame	0	0	0	0.000935506	0.0010212	0	0.000739262	0	0
TRAV5N-4FTRAJ32FCAASDWSSGNKLIFin-frame	TRAV5N-4	FALSE	TRAJ32	FALSE	CAASDWSSGNKLIF	in-frame	0	0	0	0.000935506	0.006127201	0.018642225	0.019220818	0.001712446	0.005515416
TRAV5N-4FTRAJ32FCAASEASSSNKLIFin-frame	TRAV5N-4	FALSE	TRAJ32	FALSE	CAASEASSSNKLIF	in-frame	0	0	0	0.000935506	0	0	0	0	0
TRAV5N-4FTRAJ32FCAASEGCSDNKQIFin-frame	TRAV5N-4	FALSE	TRAJ32	FALSE	CAASEGCSDNKQIF	in-frame	0	0	0	0.000935506	0	0	0	0	0
TRAV5N-4FTRAJ32FCAASEGCSGNKLSFin-frame	TRAV5N-4	FALSE	TRAJ32	FALSE	CAASEGCSGNKLSF	in-frame	0	0	0	0.000935506	0	0	0	0	0
TRAV5N-4FTRAJ32FCAASEGGSGNKLIFin-frame	TRAV5N-4	FALSE	TRAJ32	FALSE	CAASEGGSGNKLIF	in-frame	0	0	0	0.000935506	0.0010212	0	0	0	0
TRAV5N-4FTRAJ32FCAASEGSRGNKLIFin-frame	TRAV5N-4	FALSE	TRAJ32	FALSE	CAASEGSRGNKLIF	in-frame	0	0	0	0.000935506	0	0	0	0.001712446	0.000787917
TRAV5N-4FTRAJ32FCAASEGSSDNKIMFin-frame	TRAV5N-4	FALSE	TRAJ32	FALSE	CAASEGSSDNKIMF	in-frame	0	0	0	0.000935506	0	0	0	0	0
TRAV5N-4FTRAJ32FCAASEGSSGKKLIYin-frame	TRAV5N-4	FALSE	TRAJ32	FALSE	CAASEGSSGKKLIY	in-frame	0	0	0	0.000935506	0	0	0	0	0
TRAV5N-4FTRAJ32FCAASEGSSGNKIIFin-frame	TRAV5N-4	FALSE	TRAJ32	FALSE	CAASEGSSGNKIIF	in-frame	0	0	0	0.000935506	0	0	0	0	0
TRAV5N-4FTRAJ32FCAASEGSSNDKLIFin-frame	TRAV5N-4	FALSE	TRAJ32	FALSE	CAASEGSSNDKLIF	in-frame	0	0	0	0.000935506	0	0	0	0	0
TRAV5N-4FTRAJ32FCAASEGSSSNKLIFin-frame	TRAV5N-4	FALSE	TRAJ32	FALSE	CAASEGSSSNKLIF	in-frame	0	0	0	0.000935506	0	0	0	0	0
TRAV5N-4FTRAJ32FCAASERSSGNKLIFin-frame	TRAV5N-4	FALSE	TRAJ32	FALSE	CAASERSSGNKLIF	in-frame	0	0	0	0.000935506	0	0	0	0	0
TRAV5N-4FTRAJ32FCAASGEGSSNRIIFin-frame	TRAV5N-4	FALSE	TRAJ32	FALSE	CAASGEGSSNRIIF	in-frame	0	0	0	0.000935506	0	0	0	0	0
TRAV5N-4FTRAJ32FCAASGGGRCNQVIFin-frame	TRAV5N-4	FALSE	TRAJ32	FALSE	CAASGGGRCNQVIF	in-frame	0	0	0	0.000935506	0	0	0	0	0
TRAV5N-4FTRAJ32FCAASGGGSGNKLIFin-frame	TRAV5N-4	FALSE	TRAJ32	FALSE	CAASGGGSGNKLIF	in-frame	0	0	0	0.000935506	0.0030636	0	0.000739262	0.001141631	0.001575833
TRAV5N-4FTRAJ32FCAASGGSSDNKLIFin-frame	TRAV5N-4	FALSE	TRAJ32	FALSE	CAASGGSSDNKLIF	in-frame	0	0	0	0.000935506	0	0	0	0	0
TRAV5N-4FTRAJ32FCAASGGSSGNELIFin-frame	TRAV5N-4	FALSE	TRAJ32	FALSE	CAASGGSSGNELIF	in-frame	0	0	0	0.000935506	0.0010212	0	0	0	0
TRAV5N-4FTRAJ32FCAASGGSSGNQRIFin-frame	TRAV5N-4	FALSE	TRAJ32	FALSE	CAASGGSSGNQRIF	in-frame	0	0	0	0.000935506	0	0	0	0	0
TRAV5N-4FTRAJ32FCAASGGSSRNKLIVin-frame	TRAV5N-4	FALSE	TRAJ32	FALSE	CAASGGSSRNKLIV	in-frame	0	0	0	0.000935506	0	0	0	0	0
TRAV5N-4FTRAJ32FCAASGGSSSSELIFin-frame	TRAV5N-4	FALSE	TRAJ32	FALSE	CAASGGSSSSELIF	in-frame	0	0	0	0.000935506	0	0	0	0	0
TRAV5N-4FTRAJ32FCAASGGTGGSKLIFin-frame	TRAV5N-4	FALSE	TRAJ32	FALSE	CAASGGTGGSKLIF	in-frame	0	0	0	0.000935506	0	0	0	0	0
TRAV5N-4FTRAJ32FCAASGKISGNKHNFin-frame	TRAV5N-4	FALSE	TRAJ32	FALSE	CAASGKISGNKHNF	in-frame	0	0	0	0.000935506	0	0	0	0	0
TRAV5N-4FTRAJ32FCAASGRSRGNKRIFin-frame	TRAV5N-4	FALSE	TRAJ32	FALSE	CAASGRSRGNKRIF	in-frame	0	0	0	0.000935506	0	0	0	0	0
TRAV5N-4FTRAJ32FCAASHASSDNKLIFin-frame	TRAV5N-4	FALSE	TRAJ32	FALSE	CAASHASSDNKLIF	in-frame	0	0	0	0.000935506	0	0	0	0	0
TRAV5N-4FTRAJ32FCAASHGGSGKKVMFin-frame	TRAV5N-4	FALSE	TRAJ32	FALSE	CAASHGGSGKKVMF	in-frame	0	0	0	0.000935506	0	0	0	0	0
TRAV5N-4FTRAJ32FCAASHGSSGNKLIFin-frame	TRAV5N-4	FALSE	TRAJ32	FALSE	CAASHGSSGNKLIF	in-frame	0	0	0	0.000935506	0	0	0.000739262	0	0.000787917
TRAV5N-4FTRAJ32FCAASNEWRDNKLTFin-frame	TRAV5N-4	FALSE	TRAJ32	FALSE	CAASNEWRDNKLTF	in-frame	0	0	0	0.000935506	0	0	0	0	0
TRAV5N-4FTRAJ32FCAASNGGSGNKLTFin-frame	TRAV5N-4	FALSE	TRAJ32	FALSE	CAASNGGSGNKLTF	in-frame	0	0	0	0.000935506	0	0	0	0	0
TRAV5N-4FTRAJ32FCAASNGSSCNKLIFin-frame	TRAV5N-4	FALSE	TRAJ32	FALSE	CAASNGSSCNKLIF	in-frame	0	0	0	0.000935506	0	0	0	0	0
TRAV5N-4FTRAJ32FCAASNRSSGNKLIFin-frame	TRAV5N-4	FALSE	TRAJ32	FALSE	CAASNRSSGNKLIF	in-frame	0	0	0	0.000935506	0	0	0	0	0
TRAV5N-4FTRAJ32FCAASYGRSGNKLIFin-frame	TRAV5N-4	FALSE	TRAJ32	FALSE	CAASYGRSGNKLIF	in-frame	0	0	0	0.000935506	0	0	0	0	0
TRAV5N-4FTRAJ32FCAERDGSSGNKLIFin-frame	TRAV5N-4	FALSE	TRAJ32	FALSE	CAERDGSSGNKLIF	in-frame	0	0	0	0.000935506	0	0	0	0	0
TRAV5N-4FTRAJ32FCAESDGGSGNKLIFin-frame	TRAV5N-4	FALSE	TRAJ32	FALSE	CAESDGGSGNKLIF	in-frame	0	0	0	0.000935506	0.0010212	0	0.000739262	0	0
TRAV5N-4FTRAJ32FCAESDGRNGNKLIFin-frame	TRAV5N-4	FALSE	TRAJ32	FALSE	CAESDGRNGNKLIF	in-frame	0	0	0	0.000935506	0	0	0	0	0
TRAV5N-4FTRAJ32FCAESDGRSGNKLIVin-frame	TRAV5N-4	FALSE	TRAJ32	FALSE	CAESDGRSGNKLIV	in-frame	0	0	0	0.000935506	0	0	0	0	0
TRAV5N-4FTRAJ32FCAESDGSSDNKLIFin-frame	TRAV5N-4	FALSE	TRAJ32	FALSE	CAESDGSSDNKLIF	in-frame	0	0	0	0.000935506	0	0	0	0	0
TRAV5N-4FTRAJ32FCAESDGSSGNKIIFin-frame	TRAV5N-4	FALSE	TRAJ32	FALSE	CAESDGSSGNKIIF	in-frame	0	0	0	0.000935506	0	0	0	0	0.000787917
TRAV5N-4FTRAJ32FCAESDGSSGNKLICin-frame	TRAV5N-4	FALSE	TRAJ32	FALSE	CAESDGSSGNKLIC	in-frame	0	0	0	0.000935506	0	0	0	0	0
TRAV5N-4FTRAJ32FCAESDGSSGNRIIFin-frame	TRAV5N-4	FALSE	TRAJ32	FALSE	CAESDGSSGNRIIF	in-frame	0	0	0	0.000935506	0	0	0	0	0
TRAV5N-4FTRAJ32FCAESDRSSGNKLNFin-frame	TRAV5N-4	FALSE	TRAJ32	FALSE	CAESDRSSGNKLNF	in-frame	0	0	0	0.000935506	0	0	0	0	0
TRAV5N-4FTRAJ32FCAESGASSGNKLIFin-frame	TRAV5N-4	FALSE	TRAJ32	FALSE	CAESGASSGNKLIF	in-frame	0	0	0	0.000935506	0	0	0	0	0
TRAV5N-4FTRAJ32FCAGGEGSSSNKLIFin-frame	TRAV5N-4	FALSE	TRAJ32	FALSE	CAGGEGSSSNKLIF	in-frame	0	0	0	0.000935506	0	0	0	0	0
TRAV5N-4FTRAJ32FCAGRGESSGNKLIFin-frame	TRAV5N-4	FALSE	TRAJ32	FALSE	CAGRGESSGNKLIF	in-frame	0	0	0	0.000935506	0	0	0	0	0
TRAV5N-4FTRAJ32FCAGSCGSSDNQLIFin-frame	TRAV5N-4	FALSE	TRAJ32	FALSE	CAGSCGSSDNQLIF	in-frame	0	0	0	0.000935506	0	0	0	0	0
TRAV5N-4FTRAJ32FCAGSDGSEGNKLIFin-frame	TRAV5N-4	FALSE	TRAJ32	FALSE	CAGSDGSEGNKLIF	in-frame	0	0	0	0.000935506	0	0	0	0	0
TRAV5N-4FTRAJ32FCAGSDWSSGNKLNFin-frame	TRAV5N-4	FALSE	TRAJ32	FALSE	CAGSDWSSGNKLNF	in-frame	0	0	0	0.000935506	0	0	0	0	0
TRAV5N-4FTRAJ32FCAGSGGSSGNKLIYin-frame	TRAV5N-4	FALSE	TRAJ32	FALSE	CAGSGGSSGNKLIY	in-frame	0	0	0	0.000935506	0	0	0	0	0
TRAV5N-4FTRAJ32FCARSDGGSGNKLIFin-frame	TRAV5N-4	FALSE	TRAJ32	FALSE	CARSDGGSGNKLIF	in-frame	0	0	0	0.000935506	0	0	0	0	0
TRAV5N-4FTRAJ32FCASSDWSSGNNHIFin-frame	TRAV5N-4	FALSE	TRAJ32	FALSE	CASSDWSSGNNHIF	in-frame	0	0	0	0.000935506	0	0	0	0	0
TRAV5N-4FTRAJ32FCATGDGSSGKKLIFin-frame	TRAV5N-4	FALSE	TRAJ32	FALSE	CATGDGSSGKKLIF	in-frame	0	0	0	0.000935506	0	0	0	0	0
TRAV5N-4FTRAJ32FCATNGGSSGNKLIFin-frame	TRAV5N-4	FALSE	TRAJ32	FALSE	CATNGGSSGNKLIF	in-frame	0	0	0	0.000935506	0	0	0	0	0
TRAV5N-4FTRAJ32FCATSDGGSGDKLIFin-frame	TRAV5N-4	FALSE	TRAJ32	FALSE	CATSDGGSGDKLIF	in-frame	0	0	0	0.000935506	0	0	0	0	0
TRAV5N-4FTRAJ32FCATSDGSSGNELIFin-frame	TRAV5N-4	FALSE	TRAJ32	FALSE	CATSDGSSGNELIF	in-frame	0	0	0	0.000935506	0	0	0	0	0
TRAV5N-4FTRAJ32FCATSDGSSGNTLIFin-frame	TRAV5N-4	FALSE	TRAJ32	FALSE	CATSDGSSGNTLIF	in-frame	0	0	0	0.000935506	0	0	0	0	0
TRAV5N-4FTRAJ32FCATSDRSSDNKRIFin-frame	TRAV5N-4	FALSE	TRAJ32	FALSE	CATSDRSSDNKRIF	in-frame	0	0	0	0.000935506	0	0	0	0	0
TRAV5N-4FTRAJ32FCAVNCGSSGNKLIFin-frame	TRAV5N-4	FALSE	TRAJ32	FALSE	CAVNCGSSGNKLIF	in-frame	0	0	0	0.000935506	0	0	0	0	0
TRAV5N-4FTRAJ32FCAVRDGSSGNKLIFin-frame	TRAV5N-4	FALSE	TRAJ32	FALSE	CAVRDGSSGNKLIF	in-frame	0	0	0	0.000935506	0	0	0.000739262	0.000570815	0
TRAV5N-4FTRAJ32FCAVSDGRNGNKLNFin-frame	TRAV5N-4	FALSE	TRAJ32	FALSE	CAVSDGRNGNKLNF	in-frame	0	0	0	0.000935506	0	0	0	0	0
TRAV5N-4FTRAJ32FCAVSHGSSGNKLNFin-frame	TRAV5N-4	FALSE	TRAJ32	FALSE	CAVSHGSSGNKLNF	in-frame	0	0	0	0.000935506	0	0	0	0	0
TRAV5N-4FTRAJ32FCDADDGSSGNKLIFin-frame	TRAV5N-4	FALSE	TRAJ32	FALSE	CDADDGSSGNKLIF	in-frame	0	0	0	0.000935506	0	0.001035679	0	0	0
TRAV5N-4FTRAJ32FCDASDGSSGKKLIYin-frame	TRAV5N-4	FALSE	TRAJ32	FALSE	CDASDGSSGKKLIY	in-frame	0	0	0	0.000935506	0	0	0	0	0
TRAV5N-4FTRAJ32FCDASDGSSGNKLILin-frame	TRAV5N-4	FALSE	TRAJ32	FALSE	CDASDGSSGNKLIL	in-frame	0	0	0	0.000935506	0	0	0	0.000570815	0
TRAV5N-4FTRAJ32FCDASDGSSGNKLMFin-frame	TRAV5N-4	FALSE	TRAJ32	FALSE	CDASDGSSGNKLMF	in-frame	0	0	0	0.000935506	0	0	0	0	0
TRAV5N-4FTRAJ32FCDASEGSSGNKLIFin-frame	TRAV5N-4	FALSE	TRAJ32	FALSE	CDASEGSSGNKLIF	in-frame	0	0	0	0.000935506	0.0010212	0	0	0	0
TRAV5N-4FTRAJ32FCDASYGSNGKPLINin-frame	TRAV5N-4	FALSE	TRAJ32	FALSE	CDASYGSNGKPLIN	in-frame	0	0	0	0.000935506	0	0	0	0	0
TRAV5N-4FTRAJ32FCDESDGSSGNKLIFin-frame	TRAV5N-4	FALSE	TRAJ32	FALSE	CDESDGSSGNKLIF	in-frame	0	0	0	0.000935506	0	0	0	0	0
TRAV5N-4FTRAJ32FCGADDGSSGKKLIFin-frame	TRAV5N-4	FALSE	TRAJ32	FALSE	CGADDGSSGKKLIF	in-frame	0	0	0	0.000935506	0	0	0	0	0
TRAV5N-4FTRAJ32FCGARDGSSGNKLIFin-frame	TRAV5N-4	FALSE	TRAJ32	FALSE	CGARDGSSGNKLIF	in-frame	0	0	0	0.000935506	0	0	0	0	0
TRAV5N-4FTRAJ32FCGASDGSSVNKLIFin-frame	TRAV5N-4	FALSE	TRAJ32	FALSE	CGASDGSSVNKLIF	in-frame	0	0	0	0.000935506	0	0	0	0	0
TRAV5N-4FTRAJ32FCGASEGSSGKKLIFin-frame	TRAV5N-4	FALSE	TRAJ32	FALSE	CGASEGSSGKKLIF	in-frame	0	0	0	0.000935506	0	0	0	0	0
TRAV5N-4FTRAJ32FCGGSDGSYGNKLIFin-frame	TRAV5N-4	FALSE	TRAJ32	FALSE	CGGSDGSYGNKLIF	in-frame	0	0	0	0.000935506	0	0	0	0	0
TRAV5N-4FTRAJ32FCKDASDGSSGKKLNLin-frame	TRAV5N-4	FALSE	TRAJ32	FALSE	CKDASDGSSGKKLNL	in-frame	0	0	0	0.000935506	0	0	0	0	0
TRAV5N-4FTRAJ32FCSACDEGSSYKPIFin-frame	TRAV5N-4	FALSE	TRAJ32	FALSE	CSACDEGSSYKPIF	in-frame	0	0	0	0.000935506	0	0	0	0	0
TRAV5N-4FTRAJ32FCSADDGSSGNKLIFin-frame	TRAV5N-4	FALSE	TRAJ32	FALSE	CSADDGSSGNKLIF	in-frame	0	0	0	0.000935506	0	0	0	0.000570815	0
TRAV5N-4FTRAJ32FCSADGSCSSNKLIFin-frame	TRAV5N-4	FALSE	TRAJ32	FALSE	CSADGSCSSNKLIF	in-frame	0	0	0	0.000935506	0	0	0	0	0
TRAV5N-4FTRAJ32FCSADNGSSGDKLNFin-frame	TRAV5N-4	FALSE	TRAJ32	FALSE	CSADNGSSGDKLNF	in-frame	0	0	0	0.000935506	0	0	0	0	0
TRAV5N-4FTRAJ32FCSAGDGSSGNKLIFin-frame	TRAV5N-4	FALSE	TRAJ32	FALSE	CSAGDGSSGNKLIF	in-frame	0	0	0	0.000935506	0	0	0	0	0
TRAV5N-4FTRAJ32FCSASDGRSGNTLIFin-frame	TRAV5N-4	FALSE	TRAJ32	FALSE	CSASDGRSGNTLIF	in-frame	0	0	0	0.000935506	0	0	0	0	0
TRAV5N-4FTRAJ32FCSASGVNSNNRLIFin-frame	TRAV5N-4	FALSE	TRAJ32	FALSE	CSASGVNSNNRLIF	in-frame	0	0	0	0.000935506	0	0	0	0	0
TRAV5N-4FTRAJ32FCSATDGSGGDKLIFin-frame	TRAV5N-4	FALSE	TRAJ32	FALSE	CSATDGSGGDKLIF	in-frame	0	0	0	0.000935506	0	0	0	0	0
TRAV5N-4FTRAJ32FCSGSKLIFin-frame	TRAV5N-4	FALSE	TRAJ32	FALSE	CSGSKLIF	in-frame	0	0	0	0.000935506	0	0	0	0	0
TRAV5N-4FTRAJ32FCSSNKLIFin-frame	TRAV5N-4	FALSE	TRAJ32	FALSE	CSSNKLIF	in-frame	0	0	0	0.000935506	0	0	0	0	0
TRAV5N-4FTRAJ32FCTASDGSSSNKLIFin-frame	TRAV5N-4	FALSE	TRAJ32	FALSE	CTASDGSSSNKLIF	in-frame	0	0	0	0.000935506	0	0	0	0	0
TRAV5N-4FTRAJ32FCVAGDGSSGNKLIFin-frame	TRAV5N-4	FALSE	TRAJ32	FALSE	CVAGDGSSGNKLIF	in-frame	0	0	0	0.000935506	0	0	0	0.003424892	0
TRAV5N-4FTRAJ32FCVARDERSGNKLSFin-frame	TRAV5N-4	FALSE	TRAJ32	FALSE	CVARDERSGNKLSF	in-frame	0	0	0	0.000935506	0	0	0	0	0
TRAV5N-4FTRAJ32FCVARDGSSGNKLIFin-frame	TRAV5N-4	FALSE	TRAJ32	FALSE	CVARDGSSGNKLIF	in-frame	0	0	0	0.000935506	0	0	0	0	0
TRAV5N-4FTRAJ32FCVARYRSRGSRLSFin-frame	TRAV5N-4	FALSE	TRAJ32	FALSE	CVARYRSRGSRLSF	in-frame	0	0	0	0.000935506	0	0	0	0	0
TRAV5N-4FTRAJ32FCVTSDGSSGNKLIFin-frame	TRAV5N-4	FALSE	TRAJ32	FALSE	CVTSDGSSGNKLIF	in-frame	0	0	0	0.000935506	0	0	0	0	0
TRAV5N-4FTRAJ32FFAASDASSDKKLIFin-frame	TRAV5N-4	FALSE	TRAJ32	FALSE	FAASDASSDKKLIF	in-frame	0	0	0	0.000935506	0	0	0	0	0
TRAV5N-4FTRAJ32FFAASDENSGNKLIFin-frame	TRAV5N-4	FALSE	TRAJ32	FALSE	FAASDENSGNKLIF	in-frame	0	0	0	0.000935506	0	0	0	0	0
TRAV5N-4FTRAJ32FFAASDGGSDNKHIFin-frame	TRAV5N-4	FALSE	TRAJ32	FALSE	FAASDGGSDNKHIF	in-frame	0	0	0	0.000935506	0	0	0	0	0
TRAV5N-4FTRAJ32FFAASDGSSGNKRIFin-frame	TRAV5N-4	FALSE	TRAJ32	FALSE	FAASDGSSGNKRIF	in-frame	0	0	0	0.000935506	0	0.001035679	0	0	0
TRAV5N-4FTRAJ32FFAASEGSTGNKHIFin-frame	TRAV5N-4	FALSE	TRAJ32	FALSE	FAASEGSTGNKHIF	in-frame	0	0	0	0.000935506	0	0	0	0	0
TRAV5N-4FTRAJ32FFASSYGSSGNKLIFin-frame	TRAV5N-4	FALSE	TRAJ32	FALSE	FASSYGSSGNKLIF	in-frame	0	0	0	0.000935506	0	0	0	0	0
TRAV5N-4FTRAJ32FFPASHSCSGIHLIFin-frame	TRAV5N-4	FALSE	TRAJ32	FALSE	FPASHSCSGIHLIF	in-frame	0	0	0	0.000935506	0	0	0	0	0
TRAV5N-4FTRAJ32FFSASDGGSGYQLIFin-frame	TRAV5N-4	FALSE	TRAJ32	FALSE	FSASDGGSGYQLIF	in-frame	0	0	0	0.000935506	0	0	0	0	0
TRAV5N-4FTRAJ32FGAASDGRSNNKLIFin-frame	TRAV5N-4	FALSE	TRAJ32	FALSE	GAASDGRSNNKLIF	in-frame	0	0	0	0.000935506	0	0	0	0	0
TRAV5N-4FTRAJ32FGAASDGSSSNKLVFin-frame	TRAV5N-4	FALSE	TRAJ32	FALSE	GAASDGSSSNKLVF	in-frame	0	0	0	0.000935506	0	0	0	0	0
TRAV5N-4FTRAJ32FGAASEGSNGNKLIFin-frame	TRAV5N-4	FALSE	TRAJ32	FALSE	GAASEGSNGNKLIF	in-frame	0	0	0	0.000935506	0	0	0	0	0
TRAV5N-4FTRAJ32FGAASEGSRGNKLFFin-frame	TRAV5N-4	FALSE	TRAJ32	FALSE	GAASEGSRGNKLFF	in-frame	0	0	0	0.000935506	0	0	0	0	0
TRAV5N-4FTRAJ32FGAASEGSSGNKLILin-frame	TRAV5N-4	FALSE	TRAJ32	FALSE	GAASEGSSGNKLIL	in-frame	0	0	0	0.000935506	0	0	0	0	0
TRAV5N-4FTRAJ32FRAASEGSSGKKLIYin-frame	TRAV5N-4	FALSE	TRAJ32	FALSE	RAASEGSSGKKLIY	in-frame	0	0	0	0.000935506	0	0	0	0	0
TRAV5N-4FTRAJ32FRVASDGSSRNKLMFin-frame	TRAV5N-4	FALSE	TRAJ32	FALSE	RVASDGSSRNKLMF	in-frame	0	0	0	0.000935506	0	0	0	0	0
TRAV5N-4FTRAJ32FSAADDGSSGNKLIFin-frame	TRAV5N-4	FALSE	TRAJ32	FALSE	SAADDGSSGNKLIF	in-frame	0	0	0	0.000935506	0	0	0	0	0
TRAV5N-4FTRAJ32FSAASDGGSNNKPTFin-frame	TRAV5N-4	FALSE	TRAJ32	FALSE	SAASDGGSNNKPTF	in-frame	0	0	0	0.000935506	0	0	0	0	0
TRAV5N-4FTRAJ32FSAASDGSSSNKHIFin-frame	TRAV5N-4	FALSE	TRAJ32	FALSE	SAASDGSSSNKHIF	in-frame	0	0	0	0.000935506	0	0	0	0	0
TRAV5N-4FTRAJ32FSAASDVSSSNKLIFin-frame	TRAV5N-4	FALSE	TRAJ32	FALSE	SAASDVSSSNKLIF	in-frame	0	0	0	0.000935506	0	0	0	0	0
TRAV5N-4FTRAJ32FSAASDWSSHNKLIFin-frame	TRAV5N-4	FALSE	TRAJ32	FALSE	SAASDWSSHNKLIF	in-frame	0	0	0	0.000935506	0	0	0	0	0
TRAV5N-4FTRAJ32FSAASGGSSGNKLIFin-frame	TRAV5N-4	FALSE	TRAJ32	FALSE	SAASGGSSGNKLIF	in-frame	0	0	0	0.000935506	0	0	0	0	0
TRAV5N-4FTRAJ32FSAESDGSGGNKLNVin-frame	TRAV5N-4	FALSE	TRAJ32	FALSE	SAESDGSGGNKLNV	in-frame	0	0	0	0.000935506	0	0	0	0	0
TRAV5N-4FTRAJ32FVAASNGNSGNKLLFin-frame	TRAV5N-4	FALSE	TRAJ32	FALSE	VAASNGNSGNKLLF	in-frame	0	0	0	0.000935506	0	0	0	0	0
TRAV5N-4FTRAJ32FWAANGGSSGNKLNFin-frame	TRAV5N-4	FALSE	TRAJ32	FALSE	WAANGGSSGNKLNF	in-frame	0	0	0	0.000935506	0	0	0	0	0
TRAV5N-4FTRAJ32FWAANGWSSGNKLSFin-frame	TRAV5N-4	FALSE	TRAJ32	FALSE	WAANGWSSGNKLSF	in-frame	0	0	0	0.000935506	0	0	0	0	0
TRAV5N-4FTRAJ32FWAASDESSSNMLIFin-frame	TRAV5N-4	FALSE	TRAJ32	FALSE	WAASDESSSNMLIF	in-frame	0	0	0	0.000935506	0	0	0	0	0
TRAV5N-4FTRAJ32FWAASDGCSGNKLIFin-frame	TRAV5N-4	FALSE	TRAJ32	FALSE	WAASDGCSGNKLIF	in-frame	0	0	0	0.000935506	0	0	0	0	0
TRAV5N-4FTRAJ32FWAASDGGSGKKLIFin-frame	TRAV5N-4	FALSE	TRAJ32	FALSE	WAASDGGSGKKLIF	in-frame	0	0	0	0.000935506	0	0	0	0	0
TRAV5N-4FTRAJ32FWAASDGNSGNMLIFin-frame	TRAV5N-4	FALSE	TRAJ32	FALSE	WAASDGNSGNMLIF	in-frame	0	0	0	0.000935506	0	0	0	0	0
TRAV5N-4FTRAJ32FWAASDGSSGHKLIFin-frame	TRAV5N-4	FALSE	TRAJ32	FALSE	WAASDGSSGHKLIF	in-frame	0	0	0	0.000935506	0	0	0	0	0
TRAV5N-4FTRAJ32FWAASDGSSGNELIFin-frame	TRAV5N-4	FALSE	TRAJ32	FALSE	WAASDGSSGNELIF	in-frame	0	0	0	0.000935506	0	0	0	0	0
TRAV5N-4FTRAJ32FWAASDGSSGNKHIFin-frame	TRAV5N-4	FALSE	TRAJ32	FALSE	WAASDGSSGNKHIF	in-frame	0	0	0	0.000935506	0	0	0	0	0
TRAV5N-4FTRAJ32FWAASDGSSGNKLICin-frame	TRAV5N-4	FALSE	TRAJ32	FALSE	WAASDGSSGNKLIC	in-frame	0	0	0	0.000935506	0	0	0	0	0
TRAV5N-4FTRAJ32FWAASDGSSGNKLNFin-frame	TRAV5N-4	FALSE	TRAJ32	FALSE	WAASDGSSGNKLNF	in-frame	0	0	0	0.000935506	0	0	0	0	0
TRAV5N-4FTRAJ32FWAASDGSSGNKVIFin-frame	TRAV5N-4	FALSE	TRAJ32	FALSE	WAASDGSSGNKVIF	in-frame	0	0	0	0.000935506	0.0010212	0	0	0	0
TRAV5N-4FTRAJ32FWAASDGSSSNKLFFin-frame	TRAV5N-4	FALSE	TRAJ32	FALSE	WAASDGSSSNKLFF	in-frame	0	0	0	0.000935506	0	0	0	0	0
TRAV5N-4FTRAJ32FWAASDRSSGNKLIFin-frame	TRAV5N-4	FALSE	TRAJ32	FALSE	WAASDRSSGNKLIF	in-frame	0	0	0	0.000935506	0.0010212	0	0	0	0
TRAV5N-4FTRAJ32FWAASDWSSGNKLIFin-frame	TRAV5N-4	FALSE	TRAJ32	FALSE	WAASDWSSGNKLIF	in-frame	0	0	0	0.000935506	0	0	0	0	0
TRAV5N-4FTRAJ32FWAASEGSSGKKLIFin-frame	TRAV5N-4	FALSE	TRAJ32	FALSE	WAASEGSSGKKLIF	in-frame	0	0	0	0.000935506	0	0	0	0	0
TRAV5N-4FTRAJ32FWATGDGSSGNKLIFin-frame	TRAV5N-4	FALSE	TRAJ32	FALSE	WATGDGSSGNKLIF	in-frame	0	0	0	0.000935506	0	0	0	0	0
TRAV5N-4FTRAJ32FWATSDGRSGNKLIFin-frame	TRAV5N-4	FALSE	TRAJ32	FALSE	WATSDGRSGNKLIF	in-frame	0	0	0	0.000935506	0	0	0	0	0
TRAV5N-4FTRAJ32FWDASDGRSGKKKIFin-frame	TRAV5N-4	FALSE	TRAJ32	FALSE	WDASDGRSGKKKIF	in-frame	0	0	0	0.000935506	0	0	0	0	0
TRAV5N-4FTRAJ32FYAADDGSSGKKLIFin-frame	TRAV5N-4	FALSE	TRAJ32	FALSE	YAADDGSSGKKLIF	in-frame	0	0	0	0.000935506	0	0	0	0	0
TRAV5N-4FTRAJ32FYAAGDGSSGNKLIVin-frame	TRAV5N-4	FALSE	TRAJ32	FALSE	YAAGDGSSGNKLIV	in-frame	0	0	0	0.000935506	0	0	0	0	0
TRAV5N-4FTRAJ32FYAAIDGSSGDKLIFin-frame	TRAV5N-4	FALSE	TRAJ32	FALSE	YAAIDGSSGDKLIF	in-frame	0	0	0	0.000935506	0	0	0	0	0
TRAV5N-4FTRAJ32FYAARDRSSGNKLIFin-frame	TRAV5N-4	FALSE	TRAJ32	FALSE	YAARDRSSGNKLIF	in-frame	0	0	0	0.000935506	0	0	0	0	0
TRAV5N-4FTRAJ32FYAASDGSSGIKLIFin-frame	TRAV5N-4	FALSE	TRAJ32	FALSE	YAASDGSSGIKLIF	in-frame	0	0	0	0.000935506	0	0	0	0	0
TRAV5N-4FTRAJ32FYAASDGSSGNKHNFin-frame	TRAV5N-4	FALSE	TRAJ32	FALSE	YAASDGSSGNKHNF	in-frame	0	0	0	0.000935506	0	0	0	0	0
TRAV5N-4FTRAJ32FYAASDGSSSNKLILin-frame	TRAV5N-4	FALSE	TRAJ32	FALSE	YAASDGSSSNKLIL	in-frame	0	0	0	0.000935506	0	0	0	0	0
TRAV5N-4FTRAJ32FYAASDVSSGNKLIFin-frame	TRAV5N-4	FALSE	TRAJ32	FALSE	YAASDVSSGNKLIF	in-frame	0	0	0	0.000935506	0	0	0	0	0
TRAV5N-4FTRAJ32FYAASGGSSGNKLIFin-frame	TRAV5N-4	FALSE	TRAJ32	FALSE	YAASGGSSGNKLIF	in-frame	0	0	0	0.000935506	0	0	0	0	0
TRAV5N-4FTRAJ32FYAASYGSSGNKLIFin-frame	TRAV5N-4	FALSE	TRAJ32	FALSE	YAASYGSSGNKLIF	in-frame	0	0	0	0.000935506	0	0	0	0	0
TRAV5N-4FTRAJ32FYASSDDSSYHNLIFin-frame	TRAV5N-4	FALSE	TRAJ32	FALSE	YASSDDSSYHNLIF	in-frame	0	0	0	0.000935506	0	0	0	0	0
TRAV5N-4FTRAJ32FYGASEGGSSNKLIFin-frame	TRAV5N-4	FALSE	TRAJ32	FALSE	YGASEGGSSNKLIF	in-frame	0	0	0	0.000935506	0	0	0	0	0
TRAV5N-4FTRAJ33FCAASDNYKLIWin-frame	TRAV5N-4	FALSE	TRAJ33	FALSE	CAASDNYKLIW	in-frame	0	0	0	0.000935506	0	0	0	0	0
TRAV5N-4FTRAJ37FCEGTGNTGKLIFin-frame	TRAV5N-4	FALSE	TRAJ37	FALSE	CEGTGNTGKLIF	in-frame	0	0	0	0.000935506	0	0	0	0	0
TRAV5N-4FTRAJ40FCALRDTGNYKYVFin-frame	TRAV5N-4	FALSE	TRAJ40	FALSE	CALRDTGNYKYVF	in-frame	0	0	0	0.000935506	0	0	0	0	0
TRAV5N-4FTRAJ48FCAASGNYGSEKITFin-frame	TRAV5N-4	FALSE	TRAJ48	FALSE	CAASGNYGSEKITF	in-frame	0	0	0	0.000935506	0	0	0	0	0
TRAV5N-4FTRAJ49FCATPPNTGYQNFYFin-frame	TRAV5N-4	FALSE	TRAJ49	FALSE	CATPPNTGYQNFYF	in-frame	0	0	0	0.000935506	0	0	0	0	0
TRAV5N-4FTRAJ6FCAAGGNDKPTFin-frame	TRAV5N-4	FALSE	TRAJ6	FALSE	CAAGGNDKPTF	in-frame	0	0	0	0.000935506	0	0.001035679	0	0	0
TRAV5N-4FTRAJ6FCAGGGNYKPTFin-frame	TRAV5N-4	FALSE	TRAJ6	FALSE	CAGGGNYKPTF	in-frame	0	0	0	0.000935506	0.0020424	0	0	0	0
TRAV5N-4FTRAJ6FCALLTSGGNYKPTFin-frame	TRAV5N-4	FALSE	TRAJ6	FALSE	CALLTSGGNYKPTF	in-frame	0	0	0	0.000935506	0	0	0	0	0
TRAV5N-4FTRAJ6FCAPGGNYKPTFin-frame	TRAV5N-4	FALSE	TRAJ6	FALSE	CAPGGNYKPTF	in-frame	0	0	0	0.000935506	0	0	0	0	0.001575833
TRAV5N-4FTRAJ6FCAVGGNYKPTFin-frame	TRAV5N-4	FALSE	TRAJ6	FALSE	CAVGGNYKPTF	in-frame	0	0	0	0.000935506	0.0020424	0.003107037	0.007392622	0.001141631	0.00236375
TRAV6-7/DV9FTRAJ32FCAASDVSSGNKLIFin-frame	TRAV6-7/DV9	FALSE	TRAJ32	FALSE	CAASDVSSGNKLIF	in-frame	0	0	0	0.000935506	0	0	0	0	0
TRAV6-7/DV9FTRAJ49FCALGDQGGFQNFYFin-frame	TRAV6-7/DV9	FALSE	TRAJ49	FALSE	CALGDQGGFQNFYF	in-frame	0	0	0	0.000935506	0	0	0	0	0
TRAV6D-7FTRAJ32FCAAGERGNGNKMIFin-frame	TRAV6D-7	FALSE	TRAJ32	FALSE	CAAGERGNGNKMIF	in-frame	0	0	0	0.000935506	0	0	0	0	0
TRAV7-3FTRAJ26FCAASANQGLTFin-frame	TRAV7-3	FALSE	TRAJ26	FALSE	CAASANQGLTF	in-frame	0	0	0	0.000935506	0	0	0	0	0
TRAV7-3FTRAJ42FCSNSGGSNAKLTFin-frame	TRAV7-3	FALSE	TRAJ42	FALSE	CSNSGGSNAKLTF	in-frame	0	0	0	0.000935506	0	0	0	0	0
TRAV7-5FTRAJ40FCAVFETGNYKYVFin-frame	TRAV7-5	FALSE	TRAJ40	FALSE	CAVFETGNYKYVF	in-frame	0	0	0	0.000935506	0	0	0	0	0
TRAV7-5FTRAJ40FCAVFITGNYKYVFin-frame	TRAV7-5	FALSE	TRAJ40	FALSE	CAVFITGNYKYVF	in-frame	0	0	0	0.000935506	0	0	0	0	0
TRAV7-5FTRAJ40FCAVFKTGNYKYVFin-frame	TRAV7-5	FALSE	TRAJ40	FALSE	CAVFKTGNYKYVF	in-frame	0	0	0	0.000935506	0	0	0	0	0
TRAV7-5FTRAJ40FCAVFKTGNYKYVWin-frame	TRAV7-5	FALSE	TRAJ40	FALSE	CAVFKTGNYKYVW	in-frame	0	0	0	0.000935506	0	0	0	0	0
TRAV7-5FTRAJ40FCAVFNTESYKYVFin-frame	TRAV7-5	FALSE	TRAJ40	FALSE	CAVFNTESYKYVF	in-frame	0	0	0	0.000935506	0	0	0	0	0
TRAV7-5FTRAJ40FCAVFNTGNHKYVFin-frame	TRAV7-5	FALSE	TRAJ40	FALSE	CAVFNTGNHKYVF	in-frame	0	0	0	0.000935506	0	0	0	0	0
TRAV7-5FTRAJ40FCAVFNTGNYKYGFin-frame	TRAV7-5	FALSE	TRAJ40	FALSE	CAVFNTGNYKYGF	in-frame	0	0	0	0.000935506	0	0	0	0	0
TRAV7-5FTRAJ40FCAVLNTGNYKYVFin-frame	TRAV7-5	FALSE	TRAJ40	FALSE	CAVLNTGNYKYVF	in-frame	0	0	0	0.000935506	0	0	0	0	0
TRAV7-5FTRAJ40FCTVFNTGDYKYVFin-frame	TRAV7-5	FALSE	TRAJ40	FALSE	CTVFNTGDYKYVF	in-frame	0	0	0	0.000935506	0	0	0	0	0
TRAV7-6FTRAJ49FCQNFYFin-frame	TRAV7-6	FALSE	TRAJ49	FALSE	CQNFYF	in-frame	0	0	0	0.000935506	0	0	0	0	0
TRAV7D-5FTRAJ40FCAVFNTGNYKYVFin-frame	TRAV7D-5	FALSE	TRAJ40	FALSE	CAVFNTGNYKYVF	in-frame	0	0	0	0.000935506	0	0	0	0	0
TRAV7D-5FTRAJ45FCAGSRGGGGADRLTFin-frame	TRAV7D-5	FALSE	TRAJ45	FALSE	CAGSRGGGGADRLTF	in-frame	0	0	0	0.000935506	0	0	0	0	0
TRAV7D-5FTRAJ45FCAMKNGAGGAARLTFin-frame	TRAV7D-5	FALSE	TRAJ45	FALSE	CAMKNGAGGAARLTF	in-frame	0	0	0	0.000935506	0	0	0	0	0
TRAV7D-5FTRAJ45FCAVGMEAGGADRLTFin-frame	TRAV7D-5	FALSE	TRAJ45	FALSE	CAVGMEAGGADRLTF	in-frame	0	0	0	0.000935506	0	0	0	0	0
TRAV7D-5FTRAJ45FCAVGMGAGGADRLTFin-frame	TRAV7D-5	FALSE	TRAJ45	FALSE	CAVGMGAGGADRLTF	in-frame	0	0	0	0.000935506	0	0	0	0	0
TRAV7D-5FTRAJ45FCAVGMRAGSVDRLTFin-frame	TRAV7D-5	FALSE	TRAJ45	FALSE	CAVGMRAGSVDRLTF	in-frame	0	0	0	0.000935506	0	0	0	0	0
TRAV7D-5FTRAJ45FCAVSMGAGGADKLTFin-frame	TRAV7D-5	FALSE	TRAJ45	FALSE	CAVSMGAGGADKLTF	in-frame	0	0	0	0.000935506	0	0	0	0	0
TRAV7D-5FTRAJ45FCAVSMGAGGADRLPFin-frame	TRAV7D-5	FALSE	TRAJ45	FALSE	CAVSMGAGGADRLPF	in-frame	0	0	0	0.000935506	0	0	0	0	0
TRAV7D-5FTRAJ45FCAVSMGAGGTDRLTFin-frame	TRAV7D-5	FALSE	TRAJ45	FALSE	CAVSMGAGGTDRLTF	in-frame	0	0	0	0.000935506	0	0	0	0	0
TRAV7D-5FTRAJ45FCAVSMGARGADRLTFin-frame	TRAV7D-5	FALSE	TRAJ45	FALSE	CAVSMGARGADRLTF	in-frame	0	0	0	0.000935506	0	0	0	0	0
TRAV7D-5FTRAJ45FCAVSMGGGGADRLTFin-frame	TRAV7D-5	FALSE	TRAJ45	FALSE	CAVSMGGGGADRLTF	in-frame	0	0	0	0.000935506	0	0	0	0	0
TRAV7D-5FTRAJ45FCAVSMGVGGADRLTFin-frame	TRAV7D-5	FALSE	TRAJ45	FALSE	CAVSMGVGGADRLTF	in-frame	0	0	0	0.000935506	0	0	0	0	0
TRAV7D-5FTRAJ45FCEVSMGAGGADRLTFin-frame	TRAV7D-5	FALSE	TRAJ45	FALSE	CEVSMGAGGADRLTF	in-frame	0	0	0	0.000935506	0	0	0	0	0
TRAV7D-5FTRAJ45FCGAGAGNSDAGRFTFin-frame	TRAV7D-5	FALSE	TRAJ45	FALSE	CGAGAGNSDAGRFTF	in-frame	0	0	0	0.000935506	0	0	0	0	0
TRAV7N-4FTRAJ30FCANDTNAYKVIFin-frame	TRAV7N-4	FALSE	TRAJ30	FALSE	CANDTNAYKVIF	in-frame	0	0	0	0.000935506	0	0	0	0	0
TRAV7N-4FTRAJ30FCATDPNAYKVIFin-frame	TRAV7N-4	FALSE	TRAJ30	FALSE	CATDPNAYKVIF	in-frame	0	0	0	0.000935506	0	0	0	0	0
TRAV7N-4FTRAJ30FCATDTNACKVIFin-frame	TRAV7N-4	FALSE	TRAJ30	FALSE	CATDTNACKVIF	in-frame	0	0	0	0.000935506	0	0	0	0	0
TRAV7N-4FTRAJ30FCATDTNAYEVIFin-frame	TRAV7N-4	FALSE	TRAJ30	FALSE	CATDTNAYEVIF	in-frame	0	0	0	0.000935506	0	0	0	0	0
TRAV7N-4FTRAJ30FCATDTNAYKAIFin-frame	TRAV7N-4	FALSE	TRAJ30	FALSE	CATDTNAYKAIF	in-frame	0	0	0	0.000935506	0	0	0	0	0
TRAV7N-4FTRAJ30FCATDTNAYKVILin-frame	TRAV7N-4	FALSE	TRAJ30	FALSE	CATDTNAYKVIL	in-frame	0	0	0	0.000935506	0	0	0	0	0
TRAV7N-4FTRAJ30FCATDTNAYKVNFin-frame	TRAV7N-4	FALSE	TRAJ30	FALSE	CATDTNAYKVNF	in-frame	0	0	0	0.000935506	0	0	0	0	0
TRAV7N-4FTRAJ30FCATDTNAYKVSFin-frame	TRAV7N-4	FALSE	TRAJ30	FALSE	CATDTNAYKVSF	in-frame	0	0	0	0.000935506	0	0	0	0	0
TRAV7N-4FTRAJ30FCATDTQTYKPLFin-frame	TRAV7N-4	FALSE	TRAJ30	FALSE	CATDTQTYKPLF	in-frame	0	0	0	0.000935506	0	0	0	0	0
TRAV7N-4FTRAJ30FCATDTSAYKVIFin-frame	TRAV7N-4	FALSE	TRAJ30	FALSE	CATDTSAYKVIF	in-frame	0	0	0	0.000935506	0	0	0	0	0
TRAV7N-4FTRAJ30FCATGRNAYKVIFin-frame	TRAV7N-4	FALSE	TRAJ30	FALSE	CATGRNAYKVIF	in-frame	0	0	0	0.000935506	0	0	0	0	0
TRAV7N-4FTRAJ30FCATGTNAYKVIFin-frame	TRAV7N-4	FALSE	TRAJ30	FALSE	CATGTNAYKVIF	in-frame	0	0	0	0.000935506	0	0	0	0	0
TRAV7N-4FTRAJ30FCSTDTNAYKVIFin-frame	TRAV7N-4	FALSE	TRAJ30	FALSE	CSTDTNAYKVIF	in-frame	0	0	0	0.000935506	0	0	0	0	0
TRAV7N-4FTRAJ30FSATDTNAYKVIFin-frame	TRAV7N-4	FALSE	TRAJ30	FALSE	SATDTNAYKVIF	in-frame	0	0	0	0.000935506	0	0	0	0	0
TRAV7N-4FTRAJ30FWATDTNAYKVIFin-frame	TRAV7N-4	FALSE	TRAJ30	FALSE	WATDTNAYKVIF	in-frame	0	0	0	0.000935506	0	0	0	0	0
TRAV7N-4FTRAJ32FCATDKNAYKVIFin-frame	TRAV7N-4	FALSE	TRAJ32	FALSE	CATDKNAYKVIF	in-frame	0	0	0	0.000935506	0	0	0	0	0
TRAV8-2FTRAJ49FCAIPPNTGYQNFYFin-frame	TRAV8-2	FALSE	TRAJ49	FALSE	CAIPPNTGYQNFYF	in-frame	0	0	0	0.000935506	0	0	0	0	0
TRAV8-2FTRAJ49FCAKPPKTGYQNFYFin-frame	TRAV8-2	FALSE	TRAJ49	FALSE	CAKPPKTGYQNFYF	in-frame	0	0	0	0.000935506	0	0	0	0	0
TRAV8-2FTRAJ49FCAKPPNTGYKNFYFin-frame	TRAV8-2	FALSE	TRAJ49	FALSE	CAKPPNTGYKNFYF	in-frame	0	0	0	0.000935506	0	0	0	0	0
TRAV8-2FTRAJ49FCAKPPNTGYQNFYFin-frame	TRAV8-2	FALSE	TRAJ49	FALSE	CAKPPNTGYQNFYF	in-frame	0	0	0	0.000935506	0	0	0	0	0
TRAV8-2FTRAJ49FCATAPKTCFQNFYFin-frame	TRAV8-2	FALSE	TRAJ49	FALSE	CATAPKTCFQNFYF	in-frame	0	0	0	0.000935506	0	0	0	0	0
TRAV8-2FTRAJ49FCATHPNTGYQNFYFin-frame	TRAV8-2	FALSE	TRAJ49	FALSE	CATHPNTGYQNFYF	in-frame	0	0	0	0.000935506	0	0	0	0	0
TRAV8-2FTRAJ49FCATHWKTGYEYSEFin-frame	TRAV8-2	FALSE	TRAJ49	FALSE	CATHWKTGYEYSEF	in-frame	0	0	0	0.000935506	0	0	0	0	0
TRAV8-2FTRAJ49FCATLPNTGYQNFYFin-frame	TRAV8-2	FALSE	TRAJ49	FALSE	CATLPNTGYQNFYF	in-frame	0	0	0	0.000935506	0	0	0	0	0
TRAV8-2FTRAJ49FCATPENTGYQNFYFin-frame	TRAV8-2	FALSE	TRAJ49	FALSE	CATPENTGYQNFYF	in-frame	0	0	0	0.000935506	0	0	0	0	0
TRAV8-2FTRAJ49FCATPLNTGYQNFYFin-frame	TRAV8-2	FALSE	TRAJ49	FALSE	CATPLNTGYQNFYF	in-frame	0	0	0	0.000935506	0	0	0	0	0
TRAV8-2FTRAJ49FCATPPNMGYQNFYFin-frame	TRAV8-2	FALSE	TRAJ49	FALSE	CATPPNMGYQNFYF	in-frame	0	0	0	0.000935506	0	0	0	0	0
TRAV8-2FTRAJ49FCATPPNPGYQNFYFin-frame	TRAV8-2	FALSE	TRAJ49	FALSE	CATPPNPGYQNFYF	in-frame	0	0	0	0.000935506	0	0	0	0	0
TRAV8-2FTRAJ49FCATPPNTADQNFYFin-frame	TRAV8-2	FALSE	TRAJ49	FALSE	CATPPNTADQNFYF	in-frame	0	0	0	0.000935506	0	0	0	0	0
TRAV8-2FTRAJ49FCATPPNTDYQNFQFin-frame	TRAV8-2	FALSE	TRAJ49	FALSE	CATPPNTDYQNFQF	in-frame	0	0	0	0.000935506	0	0	0	0	0
TRAV8-2FTRAJ49FCATPPNTEYQNFYFin-frame	TRAV8-2	FALSE	TRAJ49	FALSE	CATPPNTEYQNFYF	in-frame	0	0	0	0.000935506	0	0	0	0	0
TRAV8-2FTRAJ49FCATPPNTGCQNFFFin-frame	TRAV8-2	FALSE	TRAJ49	FALSE	CATPPNTGCQNFFF	in-frame	0	0	0	0.000935506	0	0	0	0	0
TRAV8-2FTRAJ49FCATPPNTGCQNVYFin-frame	TRAV8-2	FALSE	TRAJ49	FALSE	CATPPNTGCQNVYF	in-frame	0	0	0	0.000935506	0	0	0	0	0
TRAV8-2FTRAJ49FCATPPNTGYQDYYFin-frame	TRAV8-2	FALSE	TRAJ49	FALSE	CATPPNTGYQDYYF	in-frame	0	0	0	0.000935506	0	0	0	0	0
TRAV8-2FTRAJ49FCATPPNTGYQNFCFin-frame	TRAV8-2	FALSE	TRAJ49	FALSE	CATPPNTGYQNFCF	in-frame	0	0	0	0.000935506	0	0	0	0	0
TRAV8-2FTRAJ49FCATPPNTGYQNFHFin-frame	TRAV8-2	FALSE	TRAJ49	FALSE	CATPPNTGYQNFHF	in-frame	0	0	0	0.000935506	0	0	0	0	0
TRAV8-2FTRAJ49FCATPPNTGYQNFNFin-frame	TRAV8-2	FALSE	TRAJ49	FALSE	CATPPNTGYQNFNF	in-frame	0	0	0	0.000935506	0	0	0	0	0
TRAV8-2FTRAJ49FCATPPNTGYQNIYFin-frame	TRAV8-2	FALSE	TRAJ49	FALSE	CATPPNTGYQNIYF	in-frame	0	0	0	0.000935506	0	0	0	0	0
TRAV8-2FTRAJ49FCATPPNTGYQNLYFin-frame	TRAV8-2	FALSE	TRAJ49	FALSE	CATPPNTGYQNLYF	in-frame	0	0	0	0.000935506	0	0	0	0	0
TRAV8-2FTRAJ49FCATPPNTGYQNYEFin-frame	TRAV8-2	FALSE	TRAJ49	FALSE	CATPPNTGYQNYEF	in-frame	0	0	0	0.000935506	0	0	0	0	0
TRAV8-2FTRAJ49FCATPPNTSDQNFKFin-frame	TRAV8-2	FALSE	TRAJ49	FALSE	CATPPNTSDQNFKF	in-frame	0	0	0	0.000935506	0	0	0	0	0
TRAV8-2FTRAJ49FCATPPSTGYQNFYFin-frame	TRAV8-2	FALSE	TRAJ49	FALSE	CATPPSTGYQNFYF	in-frame	0	0	0	0.000935506	0	0	0	0	0
TRAV8-2FTRAJ49FCATPTNTGYQNFYGin-frame	TRAV8-2	FALSE	TRAJ49	FALSE	CATPTNTGYQNFYG	in-frame	0	0	0	0.000935506	0	0	0	0	0
TRAV8-2FTRAJ49FCATRPNTGYQNFYFin-frame	TRAV8-2	FALSE	TRAJ49	FALSE	CATRPNTGYQNFYF	in-frame	0	0	0	0.000935506	0	0	0	0	0
TRAV8-2FTRAJ49FCATTPNTGYQNFYCin-frame	TRAV8-2	FALSE	TRAJ49	FALSE	CATTPNTGYQNFYC	in-frame	0	0	0	0.000935506	0	0	0	0	0
TRAV8-2FTRAJ49FCATTPNTGYQNFYFin-frame	TRAV8-2	FALSE	TRAJ49	FALSE	CATTPNTGYQNFYF	in-frame	0	0	0	0.000935506	0	0	0	0	0
TRAV8-2FTRAJ49FCGTPPNTGYQNFYVin-frame	TRAV8-2	FALSE	TRAJ49	FALSE	CGTPPNTGYQNFYV	in-frame	0	0	0	0.000935506	0	0	0	0	0
TRAV8-2FTRAJ49FCTTPPNTGYQNFYFin-frame	TRAV8-2	FALSE	TRAJ49	FALSE	CTTPPNTGYQNFYF	in-frame	0	0	0	0.000935506	0	0	0	0	0
TRAV8-2FTRAJ49FWATPPNAGYQNFYFin-frame	TRAV8-2	FALSE	TRAJ49	FALSE	WATPPNAGYQNFYF	in-frame	0	0	0	0.000935506	0	0	0	0	0
TRAV8-2FTRAJ49FYATPPNTGYQNFYFin-frame	TRAV8-2	FALSE	TRAJ49	FALSE	YATPPNTGYQNFYF	in-frame	0	0	0	0.000935506	0	0	0	0	0
TRAV8-2FTRAJ9FCATDDMGYKLTFin-frame	TRAV8-2	FALSE	TRAJ9	FALSE	CATDDMGYKLTF	in-frame	0	0	0	0.000935506	0	0	0	0	0
TRAV8D-1FTRAJ12FCATDVGNGGNKMVFin-frame	TRAV8D-1	FALSE	TRAJ12	FALSE	CATDVGNGGNKMVF	in-frame	0	0	0	0.000935506	0	0	0	0	0
TRAV8D-2FTRAJ32FCAASDGSSGNKLIFin-frame	TRAV8D-2	FALSE	TRAJ32	FALSE	CAASDGSSGNKLIF	in-frame	0	0	0	0.000935506	0.0040848	0	0.005914098	0	0.00236375
TRAV8D-2FTRAJ42FCIRTANTTPNSRNAKLTFin-frame	TRAV8D-2	FALSE	TRAJ42	FALSE	CIRTANTTPNSRNAKLTF	in-frame	0	0	0	0.000935506	0	0	0	0	0
TRAV8D-2FTRAJ49FCAASANTSYKNFYFin-frame	TRAV8D-2	FALSE	TRAJ49	FALSE	CAASANTSYKNFYF	in-frame	0	0	0	0.000935506	0	0	0	0	0
TRAV8D-2FTRAJ49FCATPPKTSYQNFYFin-frame	TRAV8D-2	FALSE	TRAJ49	FALSE	CATPPKTSYQNFYF	in-frame	0	0	0	0.000935506	0	0	0	0	0
TRAV8N-2FTRAJ9FCAADDMGYKLAFin-frame	TRAV8N-2	FALSE	TRAJ9	FALSE	CAADDMGYKLAF	in-frame	0	0	0	0.000935506	0	0	0	0	0
TRAV8N-2FTRAJ9FCAADDMGYKLTFin-frame	TRAV8N-2	FALSE	TRAJ9	FALSE	CAADDMGYKLTF	in-frame	0	0	0	0.000935506	0	0	0.002217787	0	0.000787917
TRAV8N-2FTRAJ9FCAADGMGYKLTFin-frame	TRAV8N-2	FALSE	TRAJ9	FALSE	CAADGMGYKLTF	in-frame	0	0	0	0.000935506	0	0	0	0	0
TRAV8N-2FTRAJ9FCAAGGMGYKLTFin-frame	TRAV8N-2	FALSE	TRAJ9	FALSE	CAAGGMGYKLTF	in-frame	0	0	0	0.000935506	0	0	0	0	0
TRAV8N-2FTRAJ9FCASDDMGYKLTFin-frame	TRAV8N-2	FALSE	TRAJ9	FALSE	CASDDMGYKLTF	in-frame	0	0	0	0.000935506	0	0.001035679	0.001478524	0	0
TRAV8N-2FTRAJ9FCATDDMGFKLTFin-frame	TRAV8N-2	FALSE	TRAJ9	FALSE	CATDDMGFKLTF	in-frame	0	0	0	0.000935506	0	0.001035679	0.002217787	0	0
TRAV8N-2FTRAJ9FCATDDMGSKLTFin-frame	TRAV8N-2	FALSE	TRAJ9	FALSE	CATDDMGSKLTF	in-frame	0	0	0	0.000935506	0	0.002071358	0.000739262	0	0
TRAV8N-2FTRAJ9FCATDDMGYKLIFin-frame	TRAV8N-2	FALSE	TRAJ9	FALSE	CATDDMGYKLIF	in-frame	0	0	0	0.000935506	0	0.002071358	0.007392622	0	0.001575833
TRAV8N-2FTRAJ9FCATDDTGYKLTFin-frame	TRAV8N-2	FALSE	TRAJ9	FALSE	CATDDTGYKLTF	in-frame	0	0	0	0.000935506	0	0.002071358	0.003696311	0	0.000787917
TRAV8N-2FTRAJ9FCATDGMGYKLTFin-frame	TRAV8N-2	FALSE	TRAJ9	FALSE	CATDGMGYKLTF	in-frame	0	0	0	0.000935506	0.0010212	0	0.000739262	0	0.000787917
TRAV8N-2FTRAJ9FCATDVMGYKLTFin-frame	TRAV8N-2	FALSE	TRAJ9	FALSE	CATDVMGYKLTF	in-frame	0	0	0	0.000935506	0.0010212	0	0.000739262	0	0
TRAV8N-2FTRAJ9FCATDYMGYKLTFin-frame	TRAV8N-2	FALSE	TRAJ9	FALSE	CATDYMGYKLTF	in-frame	0	0	0	0.000935506	0	0.005178396	0.010349671	0	0.000787917
TRAV8N-2FTRAJ9FCATEDMGCKLTIin-frame	TRAV8N-2	FALSE	TRAJ9	FALSE	CATEDMGCKLTI	in-frame	0	0	0	0.000935506	0	0	0	0	0
TRAV8N-2FTRAJ9FCATEDMGYKLTFin-frame	TRAV8N-2	FALSE	TRAJ9	FALSE	CATEDMGYKLTF	in-frame	0	0	0	0.000935506	0	0.002071358	0.004435573	0	0.000787917
TRAV8N-2FTRAJ9FCATEEMGYKLTVin-frame	TRAV8N-2	FALSE	TRAJ9	FALSE	CATEEMGYKLTV	in-frame	0	0	0	0.000935506	0	0	0	0	0
TRAV8N-2FTRAJ9FCATENMGKKLPFin-frame	TRAV8N-2	FALSE	TRAJ9	FALSE	CATENMGKKLPF	in-frame	0	0	0	0.000935506	0	0	0	0	0
TRAV8N-2FTRAJ9FCATGDMGNKLIFin-frame	TRAV8N-2	FALSE	TRAJ9	FALSE	CATGDMGNKLIF	in-frame	0	0	0	0.000935506	0	0	0	0	0
TRAV8N-2FTRAJ9FCATNGVGYKLTFin-frame	TRAV8N-2	FALSE	TRAJ9	FALSE	CATNGVGYKLTF	in-frame	0	0	0	0.000935506	0	0	0	0	0
TRAV8N-2FTRAJ9FCGTDDKSYKLTFin-frame	TRAV8N-2	FALSE	TRAJ9	FALSE	CGTDDKSYKLTF	in-frame	0	0	0	0.000935506	0	0	0	0	0
TRAV8N-2FTRAJ9FCPTDDMGYKLTSin-frame	TRAV8N-2	FALSE	TRAJ9	FALSE	CPTDDMGYKLTS	in-frame	0	0	0	0.000935506	0	0	0	0	0
TRAV8N-2FTRAJ9FFATDDRGYKLIFin-frame	TRAV8N-2	FALSE	TRAJ9	FALSE	FATDDRGYKLIF	in-frame	0	0	0	0.000935506	0	0	0	0	0
TRAV8N-2FTRAJ9FGATDDMGYKLTFin-frame	TRAV8N-2	FALSE	TRAJ9	FALSE	GATDDMGYKLTF	in-frame	0	0	0	0.000935506	0	0	0.003696311	0	0
TRAV8N-2FTRAJ9FSATDDMSYKLTFin-frame	TRAV8N-2	FALSE	TRAJ9	FALSE	SATDDMSYKLTF	in-frame	0	0	0	0.000935506	0	0	0	0	0
TRAV9-2FTRAJ27FCAASMNYKNEKITFin-frame	TRAV9-2	FALSE	TRAJ27	FALSE	CAASMNYKNEKITF	in-frame	0	0	0	0.000935506	0	0	0	0	0
TRAV9-2FTRAJ48FCAAGMDYGNEKITFin-frame	TRAV9-2	FALSE	TRAJ48	FALSE	CAAGMDYGNEKITF	in-frame	0	0	0	0.000935506	0	0	0	0	0
TRAV9-2FTRAJ48FCAARNNCGNEKITFin-frame	TRAV9-2	FALSE	TRAJ48	FALSE	CAARNNCGNEKITF	in-frame	0	0	0	0.000935506	0	0	0	0	0
TRAV9-2FTRAJ48FCAASKDYGNEKITFin-frame	TRAV9-2	FALSE	TRAJ48	FALSE	CAASKDYGNEKITF	in-frame	0	0	0	0.000935506	0	0	0	0	0
TRAV9-2FTRAJ48FCAASMDYGKEKITFin-frame	TRAV9-2	FALSE	TRAJ48	FALSE	CAASMDYGKEKITF	in-frame	0	0	0	0.000935506	0	0	0	0	0
TRAV9-2FTRAJ48FCAASMDYGKEKKTFin-frame	TRAV9-2	FALSE	TRAJ48	FALSE	CAASMDYGKEKKTF	in-frame	0	0	0	0.000935506	0	0	0	0	0
TRAV9-2FTRAJ48FCAASMDYGSEKITFin-frame	TRAV9-2	FALSE	TRAJ48	FALSE	CAASMDYGSEKITF	in-frame	0	0	0	0.000935506	0	0	0	0	0
TRAV9-2FTRAJ48FCAASMDYRNKKITFin-frame	TRAV9-2	FALSE	TRAJ48	FALSE	CAASMDYRNKKITF	in-frame	0	0	0	0.000935506	0	0	0	0	0
TRAV9-2FTRAJ48FCAASMEYGNEKITFin-frame	TRAV9-2	FALSE	TRAJ48	FALSE	CAASMEYGNEKITF	in-frame	0	0	0	0.000935506	0	0	0	0	0
TRAV9-2FTRAJ48FGAASMDYGNEKITFin-frame	TRAV9-2	FALSE	TRAJ48	FALSE	GAASMDYGNEKITF	in-frame	0	0	0	0.000935506	0	0	0	0	0
TRAV9-3FTRAJ11FCAASSDCRYNKLTFin-frame	TRAV9-3	FALSE	TRAJ11	FALSE	CAASSDCRYNKLTF	in-frame	0	0	0	0.000935506	0	0	0	0	0
TRAV9-3FTRAJ48FCAVNTNYGNEKITFin-frame	TRAV9-3	FALSE	TRAJ48	FALSE	CAVNTNYGNEKITF	in-frame	0	0	0	0.000935506	0	0	0	0	0
TRAV9-4FTRAJ11FCAVSSDSGYNKLTFin-frame	TRAV9-4	FALSE	TRAJ11	FALSE	CAVSSDSGYNKLTF	in-frame	0	0	0	0.000935506	0	0	0	0	0
TRAV9-4FTRAJ11FCAVSSDSRYNKLTFin-frame	TRAV9-4	FALSE	TRAJ11	FALSE	CAVSSDSRYNKLTF	in-frame	0	0	0	0.000935506	0	0	0	0	0
TRAV9-4FTRAJ32FCAASDGSSDNKLIFin-frame	TRAV9-4	FALSE	TRAJ32	FALSE	CAASDGSSDNKLIF	in-frame	0	0	0	0.000935506	0	0	0	0	0
TRAV9-4FTRAJ32FCAVSITGSGKKLTFin-frame	TRAV9-4	FALSE	TRAJ32	FALSE	CAVSITGSGKKLTF	in-frame	0	0	0	0.000935506	0	0	0	0	0
TRAV9-4FTRAJ42FCAVRGGGSNAKLTLin-frame	TRAV9-4	FALSE	TRAJ42	FALSE	CAVRGGGSNAKLTL	in-frame	0	0	0	0.000935506	0	0	0	0	0
TRAV9-4FTRAJ42FCAVRGGRSNAKLTVin-frame	TRAV9-4	FALSE	TRAJ42	FALSE	CAVRGGRSNAKLTV	in-frame	0	0	0	0.000935506	0	0	0	0	0
TRAV9-4FTRAJ48FCAVSTRCGREKITFin-frame	TRAV9-4	FALSE	TRAJ48	FALSE	CAVSTRCGREKITF	in-frame	0	0	0	0.000935506	0	0	0	0	0
TRAV9D-4FTRAJ48FCALSTNYGNEKITFin-frame	TRAV9D-4	FALSE	TRAJ48	FALSE	CALSTNYGNEKITF	in-frame	0	0	0	0.000935506	0	0	0	0	0
TRAV9D-4FTRAJ48FCAVGTNYGNEKITFin-frame	TRAV9D-4	FALSE	TRAJ48	FALSE	CAVGTNYGNEKITF	in-frame	0	0	0	0.000935506	0	0	0	0	0
TRAV9D-4FTRAJ48FCAVSNNYGNEKITFin-frame	TRAV9D-4	FALSE	TRAJ48	FALSE	CAVSNNYGNEKITF	in-frame	0	0	0	0.000935506	0	0	0	0	0
TRAV9D-4FTRAJ48FCAVSTIYGNEKITLin-frame	TRAV9D-4	FALSE	TRAJ48	FALSE	CAVSTIYGNEKITL	in-frame	0	0	0	0.000935506	0	0	0	0	0
TRAV9D-4FTRAJ48FCAVSTKYGNEKITFin-frame	TRAV9D-4	FALSE	TRAJ48	FALSE	CAVSTKYGNEKITF	in-frame	0	0	0	0.000935506	0	0	0	0	0
TRAV9D-4FTRAJ48FCAVSTNCGNEKITFin-frame	TRAV9D-4	FALSE	TRAJ48	FALSE	CAVSTNCGNEKITF	in-frame	0	0	0	0.000935506	0	0	0	0	0
TRAV9D-4FTRAJ48FCAVSTNDGNEKIAFin-frame	TRAV9D-4	FALSE	TRAJ48	FALSE	CAVSTNDGNEKIAF	in-frame	0	0	0	0.000935506	0	0	0	0	0
TRAV9D-4FTRAJ48FCAVSTNDGNEKITFin-frame	TRAV9D-4	FALSE	TRAJ48	FALSE	CAVSTNDGNEKITF	in-frame	0	0	0	0.000935506	0	0	0	0	0
TRAV9D-4FTRAJ48FCAVSTNYGDEKITFin-frame	TRAV9D-4	FALSE	TRAJ48	FALSE	CAVSTNYGDEKITF	in-frame	0	0	0	0.000935506	0	0	0	0	0
TRAV9D-4FTRAJ48FCAVSTNYGNEKITIin-frame	TRAV9D-4	FALSE	TRAJ48	FALSE	CAVSTNYGNEKITI	in-frame	0	0	0	0.000935506	0	0	0	0	0
TRAV9D-4FTRAJ48FCAVSTNYGNEKRTFin-frame	TRAV9D-4	FALSE	TRAJ48	FALSE	CAVSTNYGNEKRTF	in-frame	0	0	0	0.000935506	0	0	0	0	0
TRAV9D-4FTRAJ48FCAVSTNYGSEKIALin-frame	TRAV9D-4	FALSE	TRAJ48	FALSE	CAVSTNYGSEKIAL	in-frame	0	0	0	0.000935506	0	0	0	0	0
TRAV9D-4FTRAJ48FCDVSTNYGKEKITFin-frame	TRAV9D-4	FALSE	TRAJ48	FALSE	CDVSTNYGKEKITF	in-frame	0	0	0	0.000935506	0	0	0	0	0
TRAV9D-4FTRAJ48FGAVSTNDGNEKITFin-frame	TRAV9D-4	FALSE	TRAJ48	FALSE	GAVSTNDGNEKITF	in-frame	0	0	0	0.000935506	0	0	0	0	0
TRAV9D-4FTRAJ48FWAVSTNYGNEKITFin-frame	TRAV9D-4	FALSE	TRAJ48	FALSE	WAVSTNYGNEKITF	in-frame	0	0	0	0.000935506	0	0	0	0	0
TRAV9N-3FTRAJ11FCAASSDSGYNKLTFin-frame	TRAV9N-3	FALSE	TRAJ11	FALSE	CAASSDSGYNKLTF	in-frame	0	0	0	0.000935506	0	0	0	0	0
TRAV9N-3FTRAJ11FCAGSSDSGYNKLTFin-frame	TRAV9N-3	FALSE	TRAJ11	FALSE	CAGSSDSGYNKLTF	in-frame	0	0	0	0.000935506	0	0	0	0	0
TRAV9N-3FTRAJ11FCALSSDSPYNKLTFin-frame	TRAV9N-3	FALSE	TRAJ11	FALSE	CALSSDSPYNKLTF	in-frame	0	0	0	0.000935506	0	0	0	0	0
TRAV9N-3FTRAJ11FCAVGRDSGYNELTFin-frame	TRAV9N-3	FALSE	TRAJ11	FALSE	CAVGRDSGYNELTF	in-frame	0	0	0	0.000935506	0	0	0	0	0
TRAV9N-3FTRAJ11FCAVGSDAAYNKLTCin-frame	TRAV9N-3	FALSE	TRAJ11	FALSE	CAVGSDAAYNKLTC	in-frame	0	0	0	0.000935506	0	0	0	0	0
TRAV9N-3FTRAJ11FCAVGSDSGCNKLTFin-frame	TRAV9N-3	FALSE	TRAJ11	FALSE	CAVGSDSGCNKLTF	in-frame	0	0	0	0.000935506	0	0	0	0	0
TRAV9N-3FTRAJ11FCAVGSDSGYKKITFin-frame	TRAV9N-3	FALSE	TRAJ11	FALSE	CAVGSDSGYKKITF	in-frame	0	0	0	0.000935506	0	0	0	0	0
TRAV9N-3FTRAJ11FCAVGSESGYNKLTFin-frame	TRAV9N-3	FALSE	TRAJ11	FALSE	CAVGSESGYNKLTF	in-frame	0	0	0	0.000935506	0	0	0	0	0
TRAV9N-3FTRAJ11FCAVSGDSGYNKLTIin-frame	TRAV9N-3	FALSE	TRAJ11	FALSE	CAVSGDSGYNKLTI	in-frame	0	0	0	0.000935506	0	0	0	0	0
TRAV9N-3FTRAJ11FCAVSLESGYNKLTFin-frame	TRAV9N-3	FALSE	TRAJ11	FALSE	CAVSLESGYNKLTF	in-frame	0	0	0	0.000935506	0	0	0	0	0
TRAV9N-3FTRAJ11FCAVSSASGCNKLTFin-frame	TRAV9N-3	FALSE	TRAJ11	FALSE	CAVSSASGCNKLTF	in-frame	0	0	0	0.000935506	0	0	0	0	0
TRAV9N-3FTRAJ11FCAVSSDAGYNKLTFin-frame	TRAV9N-3	FALSE	TRAJ11	FALSE	CAVSSDAGYNKLTF	in-frame	0	0	0	0.000935506	0	0	0	0	0
TRAV9N-3FTRAJ11FCAVSSDCRYNKLIFin-frame	TRAV9N-3	FALSE	TRAJ11	FALSE	CAVSSDCRYNKLIF	in-frame	0	0	0	0.000935506	0	0	0	0	0
TRAV9N-3FTRAJ11FCAVSSDPGYNKLTFin-frame	TRAV9N-3	FALSE	TRAJ11	FALSE	CAVSSDPGYNKLTF	in-frame	0	0	0	0.000935506	0	0	0	0	0
TRAV9N-3FTRAJ11FCAVSSDSGDKKLTFin-frame	TRAV9N-3	FALSE	TRAJ11	FALSE	CAVSSDSGDKKLTF	in-frame	0	0	0	0.000935506	0	0	0	0	0
TRAV9N-3FTRAJ11FCAVSSDSGDNKRAIin-frame	TRAV9N-3	FALSE	TRAJ11	FALSE	CAVSSDSGDNKRAI	in-frame	0	0	0	0.000935506	0	0	0	0	0
TRAV9N-3FTRAJ11FCAVSSDSGHNKLTFin-frame	TRAV9N-3	FALSE	TRAJ11	FALSE	CAVSSDSGHNKLTF	in-frame	0	0	0	0.000935506	0	0	0	0	0
TRAV9N-3FTRAJ11FCAVSSDSGNNKLNFin-frame	TRAV9N-3	FALSE	TRAJ11	FALSE	CAVSSDSGNNKLNF	in-frame	0	0	0	0.000935506	0	0	0	0	0
TRAV9N-3FTRAJ11FCAVSSDSGYNKITFin-frame	TRAV9N-3	FALSE	TRAJ11	FALSE	CAVSSDSGYNKITF	in-frame	0	0	0	0.000935506	0	0	0	0	0
TRAV9N-3FTRAJ11FCAVSSDSGYNKLSFin-frame	TRAV9N-3	FALSE	TRAJ11	FALSE	CAVSSDSGYNKLSF	in-frame	0	0	0	0.000935506	0	0	0	0	0
TRAV9N-3FTRAJ11FCAVSSDSGYNKLTLin-frame	TRAV9N-3	FALSE	TRAJ11	FALSE	CAVSSDSGYNKLTL	in-frame	0	0	0	0.000935506	0	0	0	0	0
TRAV9N-3FTRAJ11FCAVSSDSGYNKLTSin-frame	TRAV9N-3	FALSE	TRAJ11	FALSE	CAVSSDSGYNKLTS	in-frame	0	0	0	0.000935506	0	0	0	0	0
TRAV9N-3FTRAJ11FCAVSSDSGYNNRTFin-frame	TRAV9N-3	FALSE	TRAJ11	FALSE	CAVSSDSGYNNRTF	in-frame	0	0	0	0.000935506	0	0	0	0	0
TRAV9N-3FTRAJ11FCAVSSDSRCNNLTFin-frame	TRAV9N-3	FALSE	TRAJ11	FALSE	CAVSSDSRCNNLTF	in-frame	0	0	0	0.000935506	0	0	0	0	0
TRAV9N-3FTRAJ11FCAVSSDSRYNKLIFin-frame	TRAV9N-3	FALSE	TRAJ11	FALSE	CAVSSDSRYNKLIF	in-frame	0	0	0	0.000935506	0	0	0	0	0
TRAV9N-3FTRAJ11FCAVSSDSRYNRLTFin-frame	TRAV9N-3	FALSE	TRAJ11	FALSE	CAVSSDSRYNRLTF	in-frame	0	0	0	0.000935506	0	0	0	0	0
TRAV9N-3FTRAJ11FCAVSSDTGYNKHTFin-frame	TRAV9N-3	FALSE	TRAJ11	FALSE	CAVSSDTGYNKHTF	in-frame	0	0	0	0.000935506	0	0	0	0	0
TRAV9N-3FTRAJ11FCAVSSDTGYNKLTFin-frame	TRAV9N-3	FALSE	TRAJ11	FALSE	CAVSSDTGYNKLTF	in-frame	0	0	0	0.000935506	0	0	0	0	0
TRAV9N-3FTRAJ11FCAVSSYSGYNKLTFin-frame	TRAV9N-3	FALSE	TRAJ11	FALSE	CAVSSYSGYNKLTF	in-frame	0	0	0	0.000935506	0	0	0	0	0
TRAV9N-3FTRAJ11FCAVVSDWGYNIPTFin-frame	TRAV9N-3	FALSE	TRAJ11	FALSE	CAVVSDWGYNIPTF	in-frame	0	0	0	0.000935506	0	0	0	0	0
TRAV9N-3FTRAJ11FCSVSIYSGYHTLTFin-frame	TRAV9N-3	FALSE	TRAJ11	FALSE	CSVSIYSGYHTLTF	in-frame	0	0	0	0.000935506	0	0	0	0	0
TRAV9N-3FTRAJ11FCSVSSDSGYNKLTFin-frame	TRAV9N-3	FALSE	TRAJ11	FALSE	CSVSSDSGYNKLTF	in-frame	0	0	0	0.000935506	0	0	0	0	0
TRAV9N-3FTRAJ11FCTVSSDSGYDKLTFin-frame	TRAV9N-3	FALSE	TRAJ11	FALSE	CTVSSDSGYDKLTF	in-frame	0	0	0	0.000935506	0	0	0	0	0
TRAV9N-3FTRAJ11FFAVGSDSRYNKLNFin-frame	TRAV9N-3	FALSE	TRAJ11	FALSE	FAVGSDSRYNKLNF	in-frame	0	0	0	0.000935506	0	0	0	0	0
TRAV9N-3FTRAJ11FGAVSSDSGYNKLTFin-frame	TRAV9N-3	FALSE	TRAJ11	FALSE	GAVSSDSGYNKLTF	in-frame	0	0	0	0.000935506	0	0	0	0	0
TRAV9N-3FTRAJ11FWAVSSDSGYNKLTLin-frame	TRAV9N-3	FALSE	TRAJ11	FALSE	WAVSSDSGYNKLTL	in-frame	0	0	0	0.000935506	0	0	0	0	0
TRAV9N-3FTRAJ11FWAVSSDSGYNKRTCin-frame	TRAV9N-3	FALSE	TRAJ11	FALSE	WAVSSDSGYNKRTC	in-frame	0	0	0	0.000935506	0	0	0	0	0
TRAV9N-3FTRAJ11FYAVSSDSGYNKLTFin-frame	TRAV9N-3	FALSE	TRAJ11	FALSE	YAVSSDSGYNKLTF	in-frame	0	0	0	0.000935506	0	0	0	0	0
TRAV9N-3FTRAJ32FCAAGDGSSDNKLIFin-frame	TRAV9N-3	FALSE	TRAJ32	FALSE	CAAGDGSSDNKLIF	in-frame	0	0	0	0.000935506	0	0	0	0	0
TRAV9N-3FTRAJ48FCAVSSNYGSEKITFin-frame	TRAV9N-3	FALSE	TRAJ48	FALSE	CAVSSNYGSEKITF	in-frame	0	0	0	0.000935506	0	0	0	0	0
TRAV9N-3FTRAJ48FCAVSTNYGNEKITFin-frame	TRAV9N-3	FALSE	TRAJ48	FALSE	CAVSTNYGNEKITF	in-frame	0	0	0	0.000935506	0	0	0	0	0
TRAV9N-4FTRAJ26FCIRAANDSEFPQGLTFin-frame	TRAV9N-4	FALSE	TRAJ26	FALSE	CIRAANDSEFPQGLTF	in-frame	0	0	0	0.000935506	0	0	0	0	0
TRAV12D-1FTRAJ31FCALSEGSKNRIFFin-frame	TRAV12D-1	FALSE	TRAJ31	FALSE	CALSEGSKNRIFF	in-frame	0	0	0.00076176	0.000935506	0	0	0	0	0
TRAV12D-1FTRAJ31FCALSEGSNNRIFLin-frame	TRAV12D-1	FALSE	TRAJ31	FALSE	CALSEGSNNRIFL	in-frame	0	0.0009955	0.00076176	0.000935506	0	0	0	0	0
TRAV12D-1FTRAJ31FCARSEGSNNRIFFin-frame	TRAV12D-1	FALSE	TRAJ31	FALSE	CARSEGSNNRIFF	in-frame	0	0	0.00076176	0.000935506	0	0	0	0	0
TRAV12D-1FTRAJ32FCALSDGSSGNKLIFin-frame	TRAV12D-1	FALSE	TRAJ32	FALSE	CALSDGSSGNKLIF	in-frame	0.103625554	0.083622028	0.274233479	0.000935506	0	0	0	0	0
TRAV14D-1FTRAJ31FCAASSNNRIFCin-frame	TRAV14D-1	FALSE	TRAJ31	FALSE	CAASSNNRIFC	in-frame	0.001786647	0.001991001	0.001523519	0.000935506	0.0020424	0	0	0	0
TRAV14D-1FTRAJ31FCAASSNNRIFLin-frame	TRAV14D-1	FALSE	TRAJ31	FALSE	CAASSNNRIFL	in-frame	0.001339986	0.002986501	0.002285279	0.000935506	0	0	0.000739262	0	0
TRAV14D-1FTRAJ31FCAASSNNRIIFin-frame	TRAV14D-1	FALSE	TRAJ31	FALSE	CAASSNNRIIF	in-frame	0	0.0009955	0.00076176	0.000935506	0.0010212	0	0.000739262	0	0
TRAV14D-1FTRAJ31FCAASSNSRIFFin-frame	TRAV14D-1	FALSE	TRAJ31	FALSE	CAASSNSRIFF	in-frame	0.000446662	0	0	0.000935506	0	0	0	0	0
TRAV14D-1FTRAJ31FCTASSNNRIFFin-frame	TRAV14D-1	FALSE	TRAJ31	FALSE	CTASSNNRIFF	in-frame	0	0.0009955	0	0.000935506	0.0010212	0	0.000739262	0	0
TRAV14D-1FTRAJ31FWAASSNNRIFFin-frame	TRAV14D-1	FALSE	TRAJ31	FALSE	WAASSNNRIFF	in-frame	0.000446662	0	0.00076176	0.000935506	0.0040848	0	0.001478524	0	0
TRAV14N-1FTRAJ6FCADGGNYKPTFin-frame	TRAV14N-1	FALSE	TRAJ6	FALSE	CADGGNYKPTF	in-frame	0	0.0009955	0	0.000935506	0.0020424	0.001035679	0	0	0
TRAV14N-1FTRAJ6FCAGGGNYKPTVin-frame	TRAV14N-1	FALSE	TRAJ6	FALSE	CAGGGNYKPTV	in-frame	0	0.0009955	0	0.000935506	0.0010212	0	0	0	0
TRAV14N-3FTRAJ26FCAVGDYAQGLTFin-frame	TRAV14N-3	FALSE	TRAJ26	FALSE	CAVGDYAQGLTF	in-frame	0.030819669	0	0	0.000935506	0	0.001035679	0	0	0.001575833
TRAV16D/DV11FTRAJ57FCAMGENQGGSAKLIFin-frame	TRAV16D/DV11	FALSE	TRAJ57	FALSE	CAMGENQGGSAKLIF	in-frame	0.001786647	0	0.003047039	0.000935506	0	0	0	0	0
TRAV16D/DV11FTRAJ57FCAMRENQGGAAKLIFin-frame	TRAV16D/DV11	FALSE	TRAJ57	FALSE	CAMRENQGGAAKLIF	in-frame	0.001339986	0.0009955	0.001523519	0.000935506	0	0	0	0	0
TRAV16D/DV11FTRAJ57FCAMRENQGGSAKLSFin-frame	TRAV16D/DV11	FALSE	TRAJ57	FALSE	CAMRENQGGSAKLSF	in-frame	0.010273223	0.003982001	0.009902876	0.000935506	0	0	0	0	0
TRAV16D/DV11FTRAJ57FCAMRENQGVSAKLIFin-frame	TRAV16D/DV11	FALSE	TRAJ57	FALSE	CAMRENQGVSAKLIF	in-frame	0	0.0009955	0	0.000935506	0	0	0	0	0
TRAV16D/DV11FTRAJ57FCAMRENQRGSAKLIFin-frame	TRAV16D/DV11	FALSE	TRAJ57	FALSE	CAMRENQRGSAKLIF	in-frame	0.000893324	0	0	0.000935506	0	0	0	0	0
TRAV16D/DV11FTRAJ57FCAMRESQGGSAKLIFin-frame	TRAV16D/DV11	FALSE	TRAJ57	FALSE	CAMRESQGGSAKLIF	in-frame	0	0.026878509	0	0.000935506	0	0	0	0	0
TRAV16D/DV11FTRAJ57FCAMRETQGGSAKLIFin-frame	TRAV16D/DV11	FALSE	TRAJ57	FALSE	CAMRETQGGSAKLIF	in-frame	0.04064623	0.169235058	0.134831461	0.000935506	0	0	0	0	0
TRAV16D/DV11FTRAJ57FCAMRGDQGGSAKLIFin-frame	TRAV16D/DV11	FALSE	TRAJ57	FALSE	CAMRGDQGGSAKLIF	in-frame	0	0	0.001523519	0.000935506	0	0	0	0	0
TRAV16D/DV11FTRAJ57FCARRENQGGSAKLIFin-frame	TRAV16D/DV11	FALSE	TRAJ57	FALSE	CARRENQGGSAKLIF	in-frame	0.009379899	0.003982001	0.005332318	0.000935506	0	0	0	0	0
TRAV16D/DV11FTRAJ57FCVMRENQGGSAKLIFin-frame	TRAV16D/DV11	FALSE	TRAJ57	FALSE	CVMRENQGGSAKLIF	in-frame	0.000446662	0	0.001523519	0.000935506	0	0	0	0	0
TRAV16D/DV11FTRAJ57FGAMRENQGGSAKLIFin-frame	TRAV16D/DV11	FALSE	TRAJ57	FALSE	GAMRENQGGSAKLIF	in-frame	0.010273223	0.004977502	0.005332318	0.000935506	0	0	0	0	0
TRAV16D/DV11FTRAJ57FWAMRENQGGSAKLIFin-frame	TRAV16D/DV11	FALSE	TRAJ57	FALSE	WAMRENQGGSAKLIF	in-frame	0.001786647	0	0.001523519	0.000935506	0	0	0	0	0
TRAV19FTRAJ27FCAEADNTNTGKLTFin-frame	TRAV19	FALSE	TRAJ27	FALSE	CAEADNTNTGKLTF	in-frame	0	0.0009955	0	0.000935506	0	0	0	0	0
TRAV19FTRAJ42FCAAGAYSGGSNAKLTFin-frame	TRAV19	FALSE	TRAJ42	FALSE	CAAGAYSGGSNAKLTF	in-frame	0.072805885	0.013937005	0	0.000935506	0	0	0	0	0
TRAV5D-4FTRAJ32FCAASDGGSGNKLSFin-frame	TRAV5D-4	FALSE	TRAJ32	FALSE	CAASDGGSGNKLSF	in-frame	0	0	0.00076176	0.000935506	0	0	0	0	0
TRAV5D-4FTRAJ32FCAASDGSTGNKLIFin-frame	TRAV5D-4	FALSE	TRAJ32	FALSE	CAASDGSTGNKLIF	in-frame	0	0	0.00076176	0.000935506	0	0.005178396	0.000739262	0.002854077	0.003151666
TRAV5N-4FTRAJ32FCAASDGSSGNKLIYin-frame	TRAV5N-4	FALSE	TRAJ32	FALSE	CAASDGSSGNKLIY	in-frame	0.000446662	0	0	0.000935506	0.0030636	0	0.001478524	0.000570815	0.000787917
TRAV8N-2FTRAJ9FCATDDMGYKPTFin-frame	TRAV8N-2	FALSE	TRAJ9	FALSE	CATDDMGYKPTF	in-frame	0.000446662	0	0	0.000935506	0	0.006214075	0.005914098	0	0
TRAV8N-2FTRAJ9FCATDDMRYKLTFin-frame	TRAV8N-2	FALSE	TRAJ9	FALSE	CATDDMRYKLTF	in-frame	0.000446662	0	0	0.000935506	0	0.002071358	0.001478524	0	0
TRAV10NFTRAJ32FCAASDWRSGKKLIFin-frame	TRAV10N	FALSE	TRAJ32	FALSE	CAASDWRSGKKLIF	in-frame	0	0	0	0	0	0	0	0.000570815	0
TRAV11DFTRAJ32FCAASDGSSGNKLIFin-frame	TRAV11D	FALSE	TRAJ32	FALSE	CAASDGSSGNKLIF	in-frame	0	0	0	0	0.0020424	0	0	0	0
TRAV12-2FTRAJ27FCALSDQGTHTGKLTFin-frame	TRAV12-2	FALSE	TRAJ27	FALSE	CALSDQGTHTGKLTF	in-frame	0	0	0	0	0	0	0.000739262	0	0
TRAV12-3FTRAJ26FCVLGDNYAQGLTFin-frame	TRAV12-3	FALSE	TRAJ26	FALSE	CVLGDNYAQGLTF	in-frame	0	0	0	0	0	0	0.001478524	0	0
TRAV12-3FTRAJ27FCALCDKETNTGKLTFin-frame	TRAV12-3	FALSE	TRAJ27	FALSE	CALCDKETNTGKLTF	in-frame	0	0	0	0	0	0	0.000739262	0	0
TRAV12-3FTRAJ27FCALGDQGTNTGKLTFin-frame	TRAV12-3	FALSE	TRAJ27	FALSE	CALGDQGTNTGKLTF	in-frame	0	0	0	0	0	0	0.001478524	0	0
TRAV12-3FTRAJ27FCALLDQGTNTGKLTFin-frame	TRAV12-3	FALSE	TRAJ27	FALSE	CALLDQGTNTGKLTF	in-frame	0	0	0	0	0	0	0.000739262	0	0
TRAV12-3FTRAJ27FCALNDQGTNTGKLTFin-frame	TRAV12-3	FALSE	TRAJ27	FALSE	CALNDQGTNTGKLTF	in-frame	0	0	0	0	0	0	0.001478524	0	0
TRAV12-3FTRAJ27FCALRDQGTHTGKVNSin-frame	TRAV12-3	FALSE	TRAJ27	FALSE	CALRDQGTHTGKVNS	in-frame	0	0	0	0	0	0	0.000739262	0	0
TRAV12-3FTRAJ27FCALRDQGTNKGKLTFin-frame	TRAV12-3	FALSE	TRAJ27	FALSE	CALRDQGTNKGKLTF	in-frame	0	0	0	0	0	0	0.000739262	0	0
TRAV12-3FTRAJ27FCALRDQGTNTGKLNFin-frame	TRAV12-3	FALSE	TRAJ27	FALSE	CALRDQGTNTGKLNF	in-frame	0	0	0	0	0	0	0.000739262	0	0
TRAV12-3FTRAJ27FCALRDQGTNTGKLTFin-frame	TRAV12-3	FALSE	TRAJ27	FALSE	CALRDQGTNTGKLTF	in-frame	0	0	0	0	0	0	0.002957049	0	0
TRAV12-3FTRAJ27FCALRDQGTNTGKVTFin-frame	TRAV12-3	FALSE	TRAJ27	FALSE	CALRDQGTNTGKVTF	in-frame	0	0	0	0	0	0	0.000739262	0	0
TRAV12-3FTRAJ27FCALRDRGTNTGKLTFin-frame	TRAV12-3	FALSE	TRAJ27	FALSE	CALRDRGTNTGKLTF	in-frame	0	0	0	0	0	0	0.002217787	0	0
TRAV12-3FTRAJ27FCALSAQGTNTGKLTFin-frame	TRAV12-3	FALSE	TRAJ27	FALSE	CALSAQGTNTGKLTF	in-frame	0	0	0	0	0	0	0.000739262	0	0
TRAV12-3FTRAJ27FCALSDHATNTGKLTFin-frame	TRAV12-3	FALSE	TRAJ27	FALSE	CALSDHATNTGKLTF	in-frame	0	0	0	0	0	0	0.000739262	0	0
TRAV12-3FTRAJ27FCALSDKGTNTGKLTFin-frame	TRAV12-3	FALSE	TRAJ27	FALSE	CALSDKGTNTGKLTF	in-frame	0	0	0	0	0	0	0.000739262	0	0
TRAV12-3FTRAJ27FCALSDPGTNTGKLTFin-frame	TRAV12-3	FALSE	TRAJ27	FALSE	CALSDPGTNTGKLTF	in-frame	0	0	0	0	0	0	0.000739262	0	0
TRAV12-3FTRAJ27FCALSDQETNTGKLTFin-frame	TRAV12-3	FALSE	TRAJ27	FALSE	CALSDQETNTGKLTF	in-frame	0	0	0	0	0	0	0.000739262	0	0
TRAV12-3FTRAJ27FCALSDQGAKTGKFTFin-frame	TRAV12-3	FALSE	TRAJ27	FALSE	CALSDQGAKTGKFTF	in-frame	0	0	0	0	0	0	0.000739262	0	0
TRAV12-3FTRAJ27FCALSDQGINTGKSTFin-frame	TRAV12-3	FALSE	TRAJ27	FALSE	CALSDQGINTGKSTF	in-frame	0	0	0	0	0	0	0.000739262	0	0
TRAV12-3FTRAJ27FCALSDQGKNPGKLTFin-frame	TRAV12-3	FALSE	TRAJ27	FALSE	CALSDQGKNPGKLTF	in-frame	0	0	0	0	0	0	0.000739262	0	0
TRAV12-3FTRAJ27FCALSDQGNNTGKLTFin-frame	TRAV12-3	FALSE	TRAJ27	FALSE	CALSDQGNNTGKLTF	in-frame	0	0	0	0	0	0	0.000739262	0	0
TRAV12-3FTRAJ27FCALSDQGSNAGKLTFin-frame	TRAV12-3	FALSE	TRAJ27	FALSE	CALSDQGSNAGKLTF	in-frame	0	0	0	0	0	0	0.000739262	0	0
TRAV12-3FTRAJ27FCALSDQGSNTGKLTLin-frame	TRAV12-3	FALSE	TRAJ27	FALSE	CALSDQGSNTGKLTL	in-frame	0	0	0	0	0	0	0.000739262	0	0
TRAV12-3FTRAJ27FCALSDQGTHTGKLTFin-frame	TRAV12-3	FALSE	TRAJ27	FALSE	CALSDQGTHTGKLTF	in-frame	0	0	0	0	0	0	0.000739262	0	0
TRAV12-3FTRAJ27FCALSDQGTKTGKLTLin-frame	TRAV12-3	FALSE	TRAJ27	FALSE	CALSDQGTKTGKLTL	in-frame	0	0	0	0	0	0	0.000739262	0	0
TRAV12-3FTRAJ27FCALSDQGTNIGKLTFin-frame	TRAV12-3	FALSE	TRAJ27	FALSE	CALSDQGTNIGKLTF	in-frame	0	0	0	0	0	0	0.000739262	0	0
TRAV12-3FTRAJ27FCALSDQGTNTDKLTFin-frame	TRAV12-3	FALSE	TRAJ27	FALSE	CALSDQGTNTDKLTF	in-frame	0	0	0	0	0	0	0.002217787	0	0
TRAV12-3FTRAJ27FCALSDQGTNTGELTFin-frame	TRAV12-3	FALSE	TRAJ27	FALSE	CALSDQGTNTGELTF	in-frame	0	0	0	0	0	0	0.001478524	0	0
TRAV12-3FTRAJ27FCALSDQGTNTGKFTFin-frame	TRAV12-3	FALSE	TRAJ27	FALSE	CALSDQGTNTGKFTF	in-frame	0	0	0	0	0	0	0.002217787	0	0
TRAV12-3FTRAJ27FCALSDQGTNTGKLNFin-frame	TRAV12-3	FALSE	TRAJ27	FALSE	CALSDQGTNTGKLNF	in-frame	0	0	0	0	0	0	0.000739262	0	0
TRAV12-3FTRAJ27FCALSDQGTNTGKLPCin-frame	TRAV12-3	FALSE	TRAJ27	FALSE	CALSDQGTNTGKLPC	in-frame	0	0	0	0	0	0	0.000739262	0	0
TRAV12-3FTRAJ27FCALSDQGTNTGKLPFin-frame	TRAV12-3	FALSE	TRAJ27	FALSE	CALSDQGTNTGKLPF	in-frame	0	0	0	0	0	0	0.002957049	0	0
TRAV12-3FTRAJ27FCALSDQGTNTGKLSFin-frame	TRAV12-3	FALSE	TRAJ27	FALSE	CALSDQGTNTGKLSF	in-frame	0	0	0	0	0	0	0.001478524	0	0
TRAV12-3FTRAJ27FCALSDQGTNTGKLTIin-frame	TRAV12-3	FALSE	TRAJ27	FALSE	CALSDQGTNTGKLTI	in-frame	0	0	0	0	0	0	0.002217787	0	0
TRAV12-3FTRAJ27FCALSDQGTNTGKLTLin-frame	TRAV12-3	FALSE	TRAJ27	FALSE	CALSDQGTNTGKLTL	in-frame	0	0	0	0	0	0	0.003696311	0	0
TRAV12-3FTRAJ27FCALSDQGTNTGKVTFin-frame	TRAV12-3	FALSE	TRAJ27	FALSE	CALSDQGTNTGKVTF	in-frame	0	0	0	0	0	0	0.011828195	0	0
TRAV12-3FTRAJ27FCALSDQGTNTGKWTFin-frame	TRAV12-3	FALSE	TRAJ27	FALSE	CALSDQGTNTGKWTF	in-frame	0	0	0	0	0	0	0.000739262	0	0
TRAV12-3FTRAJ27FCALSDQGTNTGRLTFin-frame	TRAV12-3	FALSE	TRAJ27	FALSE	CALSDQGTNTGRLTF	in-frame	0	0	0	0	0	0	0.001478524	0	0
TRAV12-3FTRAJ27FCALSDQWTNTGKLAFin-frame	TRAV12-3	FALSE	TRAJ27	FALSE	CALSDQWTNTGKLAF	in-frame	0	0	0	0	0	0	0.000739262	0	0
TRAV12-3FTRAJ27FCALSDQWTNTGKLTFin-frame	TRAV12-3	FALSE	TRAJ27	FALSE	CALSDQWTNTGKLTF	in-frame	0	0	0	0	0	0	0.002957049	0	0
TRAV12-3FTRAJ27FCALSDRCTNTGKLTFin-frame	TRAV12-3	FALSE	TRAJ27	FALSE	CALSDRCTNTGKLTF	in-frame	0	0	0	0	0	0	0.000739262	0	0
TRAV12-3FTRAJ27FCALSDRGGNPGKLTCin-frame	TRAV12-3	FALSE	TRAJ27	FALSE	CALSDRGGNPGKLTC	in-frame	0	0	0	0	0	0	0.000739262	0	0
TRAV12-3FTRAJ27FCALSDRGNNTGKLTFin-frame	TRAV12-3	FALSE	TRAJ27	FALSE	CALSDRGNNTGKLTF	in-frame	0	0	0	0	0	0	0.000739262	0	0
TRAV12-3FTRAJ27FCALSDRGNNTGKLTYin-frame	TRAV12-3	FALSE	TRAJ27	FALSE	CALSDRGNNTGKLTY	in-frame	0	0	0	0	0	0	0.000739262	0	0
TRAV12-3FTRAJ27FCALSDRGTNKGKLTCin-frame	TRAV12-3	FALSE	TRAJ27	FALSE	CALSDRGTNKGKLTC	in-frame	0	0	0	0	0	0	0.000739262	0	0
TRAV12-3FTRAJ27FCALSDRGTNKGKLTFin-frame	TRAV12-3	FALSE	TRAJ27	FALSE	CALSDRGTNKGKLTF	in-frame	0	0	0	0	0	0	0.000739262	0	0
TRAV12-3FTRAJ27FCALSDRGTNNGKLTFin-frame	TRAV12-3	FALSE	TRAJ27	FALSE	CALSDRGTNNGKLTF	in-frame	0	0	0	0	0	0	0.000739262	0	0
TRAV12-3FTRAJ27FCALSDRGTNTDKLTFin-frame	TRAV12-3	FALSE	TRAJ27	FALSE	CALSDRGTNTDKLTF	in-frame	0	0	0	0	0	0	0.000739262	0	0
TRAV12-3FTRAJ27FCALSDRGTNTGKLIFin-frame	TRAV12-3	FALSE	TRAJ27	FALSE	CALSDRGTNTGKLIF	in-frame	0	0	0	0	0	0	0.000739262	0	0
TRAV12-3FTRAJ27FCALSDRGTNTGTLTCin-frame	TRAV12-3	FALSE	TRAJ27	FALSE	CALSDRGTNTGTLTC	in-frame	0	0	0	0	0	0	0.000739262	0	0
TRAV12-3FTRAJ27FCALSDRGTNTSKFTFin-frame	TRAV12-3	FALSE	TRAJ27	FALSE	CALSDRGTNTSKFTF	in-frame	0	0	0	0	0	0	0.000739262	0	0
TRAV12-3FTRAJ27FCALSDRGTNTVKLTFin-frame	TRAV12-3	FALSE	TRAJ27	FALSE	CALSDRGTNTVKLTF	in-frame	0	0	0	0	0	0	0.000739262	0	0
TRAV12-3FTRAJ27FCALSDRSTNTGKLTFin-frame	TRAV12-3	FALSE	TRAJ27	FALSE	CALSDRSTNTGKLTF	in-frame	0	0	0	0	0	0	0.001478524	0	0
TRAV12-3FTRAJ27FCALSDWGTNTGKLTFin-frame	TRAV12-3	FALSE	TRAJ27	FALSE	CALSDWGTNTGKLTF	in-frame	0	0	0	0	0	0	0.000739262	0	0
TRAV12-3FTRAJ27FCALSEQGTNTGKLTFin-frame	TRAV12-3	FALSE	TRAJ27	FALSE	CALSEQGTNTGKLTF	in-frame	0	0	0	0	0	0	0.000739262	0	0
TRAV12-3FTRAJ27FCALSEQGTTTGKLTFin-frame	TRAV12-3	FALSE	TRAJ27	FALSE	CALSEQGTTTGKLTF	in-frame	0	0	0	0	0	0	0.000739262	0	0
TRAV12-3FTRAJ27FCALSERGTNTGKVTFin-frame	TRAV12-3	FALSE	TRAJ27	FALSE	CALSERGTNTGKVTF	in-frame	0	0	0	0	0	0	0.000739262	0	0
TRAV12-3FTRAJ27FCALSGRGTNTGKLTFin-frame	TRAV12-3	FALSE	TRAJ27	FALSE	CALSGRGTNTGKLTF	in-frame	0	0	0	0	0	0	0.000739262	0	0
TRAV12-3FTRAJ27FCALSNRGTNTGKLTFin-frame	TRAV12-3	FALSE	TRAJ27	FALSE	CALSNRGTNTGKLTF	in-frame	0	0	0	0	0	0	0.000739262	0	0
TRAV12-3FTRAJ27FCALSVQGTNTGKLTFin-frame	TRAV12-3	FALSE	TRAJ27	FALSE	CALSVQGTNTGKLTF	in-frame	0	0	0	0	0	0	0.000739262	0	0
TRAV12-3FTRAJ27FCALSVRGTNTGKLTFin-frame	TRAV12-3	FALSE	TRAJ27	FALSE	CALSVRGTNTGKLTF	in-frame	0	0	0	0	0	0	0.000739262	0	0
TRAV12-3FTRAJ27FCAMSDQGTNTGKLTFin-frame	TRAV12-3	FALSE	TRAJ27	FALSE	CAMSDQGTNTGKLTF	in-frame	0	0	0	0	0	0	0.001478524	0	0
TRAV12-3FTRAJ27FCAVSDQGTNTGKLTFin-frame	TRAV12-3	FALSE	TRAJ27	FALSE	CAVSDQGTNTGKLTF	in-frame	0	0	0	0	0	0	0.000739262	0	0
TRAV12-3FTRAJ27FCDLSDQGTNTGKLTFin-frame	TRAV12-3	FALSE	TRAJ27	FALSE	CDLSDQGTNTGKLTF	in-frame	0	0	0	0	0	0	0.000739262	0	0
TRAV12-3FTRAJ27FCDLSDRGTNAGKFTFin-frame	TRAV12-3	FALSE	TRAJ27	FALSE	CDLSDRGTNAGKFTF	in-frame	0	0	0	0	0	0	0.000739262	0	0
TRAV12-3FTRAJ27FCSLSARGNNTGKLTFin-frame	TRAV12-3	FALSE	TRAJ27	FALSE	CSLSARGNNTGKLTF	in-frame	0	0	0	0	0	0	0.000739262	0	0
TRAV12-3FTRAJ27FCSLSDPGTNKGKLTFin-frame	TRAV12-3	FALSE	TRAJ27	FALSE	CSLSDPGTNKGKLTF	in-frame	0	0	0	0	0	0	0.000739262	0	0
TRAV12-3FTRAJ27FCSLSDQGTNRGKLTFin-frame	TRAV12-3	FALSE	TRAJ27	FALSE	CSLSDQGTNRGKLTF	in-frame	0	0	0	0	0	0	0.000739262	0	0
TRAV12-3FTRAJ27FCSLSDQGTNTGKLTFin-frame	TRAV12-3	FALSE	TRAJ27	FALSE	CSLSDQGTNTGKLTF	in-frame	0	0	0	0	0	0	0.001478524	0	0
TRAV12-3FTRAJ27FCTLSDQGTNTGKLTFin-frame	TRAV12-3	FALSE	TRAJ27	FALSE	CTLSDQGTNTGKLTF	in-frame	0	0	0	0	0	0	0.001478524	0	0
TRAV12-3FTRAJ27FCTLSDRGTNTGKLTFin-frame	TRAV12-3	FALSE	TRAJ27	FALSE	CTLSDRGTNTGKLTF	in-frame	0	0	0	0	0	0	0.001478524	0	0
TRAV12-3FTRAJ27FFALSDRGTNTGTLTFin-frame	TRAV12-3	FALSE	TRAJ27	FALSE	FALSDRGTNTGTLTF	in-frame	0	0	0	0	0	0	0.000739262	0	0
TRAV12-3FTRAJ27FGALSDRGTKKGKLTFin-frame	TRAV12-3	FALSE	TRAJ27	FALSE	GALSDRGTKKGKLTF	in-frame	0	0	0	0	0	0	0.000739262	0	0
TRAV12-3FTRAJ27FGALSDRGTNTSNLTFin-frame	TRAV12-3	FALSE	TRAJ27	FALSE	GALSDRGTNTSNLTF	in-frame	0	0	0	0	0	0	0.000739262	0	0
TRAV12-3FTRAJ27FRALSDQGTNTGKLTFin-frame	TRAV12-3	FALSE	TRAJ27	FALSE	RALSDQGTNTGKLTF	in-frame	0	0	0	0	0	0	0.000739262	0	0
TRAV12-3FTRAJ27FSALSDQGTNTGKLTFin-frame	TRAV12-3	FALSE	TRAJ27	FALSE	SALSDQGTNTGKLTF	in-frame	0	0	0	0	0	0	0.001478524	0	0
TRAV12-3FTRAJ27FWALSDQGTTTGKLTFin-frame	TRAV12-3	FALSE	TRAJ27	FALSE	WALSDQGTTTGKLTF	in-frame	0	0	0	0	0	0	0.000739262	0	0
TRAV12-3FTRAJ32FCAASDGSSGNKLIFin-frame	TRAV12-3	FALSE	TRAJ32	FALSE	CAASDGSSGNKLIF	in-frame	0	0	0	0	0	0	0.000739262	0	0
TRAV12-3FTRAJ32FCVKESPNTTPNSRSGNKLTFin-frame	TRAV12-3	FALSE	TRAJ32	FALSE	CVKESPNTTPNSRSGNKLTF	in-frame	0	0	0	0	0	0	0.000739262	0	0
TRAV12-3FTRAJ42FCALSPEFWRKQCKANLin-frame	TRAV12-3	FALSE	TRAJ42	FALSE	CALSPEFWRKQCKANL	in-frame	0	0	0	0	0	0	0	0.001141631	0
TRAV12-3FTRAJ49FCALSDRVTRTSIWin-frame	TRAV12-3	FALSE	TRAJ49	FALSE	CALSDRVTRTSIW	in-frame	0	0	0	0	0	0	0.009610409	0	0
TRAV12-3FTRAJ49FCEARGYQNFYFin-frame	TRAV12-3	FALSE	TRAJ49	FALSE	CEARGYQNFYF	in-frame	0	0	0	0	0	0	0.000739262	0	0
TRAV12-3FTRAJ49FCVCLVFQNCYFin-frame	TRAV12-3	FALSE	TRAJ49	FALSE	CVCLVFQNCYF	in-frame	0	0	0	0	0	0	0.000739262	0	0
TRAV12D-1FTRAJ11FCALYDSGYNKLTFin-frame	TRAV12D-1	FALSE	TRAJ11	FALSE	CALYDSGYNKLTF	in-frame	0	0	0	0	0	0.001035679	0	0	0
TRAV12D-1FTRAJ11FCAPFDSGYNKLTFin-frame	TRAV12D-1	FALSE	TRAJ11	FALSE	CAPFDSGYNKLTF	in-frame	0	0	0	0	0	0.001035679	0	0	0
TRAV12D-1FTRAJ11FCAPHDSGYNKLTFin-frame	TRAV12D-1	FALSE	TRAJ11	FALSE	CAPHDSGYNKLTF	in-frame	0	0	0	0	0	0.001035679	0	0	0
TRAV12D-1FTRAJ11FCAPYDAGYNKLTFin-frame	TRAV12D-1	FALSE	TRAJ11	FALSE	CAPYDAGYNKLTF	in-frame	0	0	0	0	0	0.001035679	0	0	0
TRAV12D-1FTRAJ11FCAPYDSGCNKLTFin-frame	TRAV12D-1	FALSE	TRAJ11	FALSE	CAPYDSGCNKLTF	in-frame	0	0	0	0	0	0.002071358	0	0	0
TRAV12D-1FTRAJ11FCAPYDSGNNKLTFin-frame	TRAV12D-1	FALSE	TRAJ11	FALSE	CAPYDSGNNKLTF	in-frame	0	0	0	0	0	0.002071358	0	0	0
TRAV12D-1FTRAJ11FCAPYDSGYDKLTFin-frame	TRAV12D-1	FALSE	TRAJ11	FALSE	CAPYDSGYDKLTF	in-frame	0	0	0	0	0	0.001035679	0	0	0
TRAV12D-1FTRAJ11FCAPYDSGYHKLTFin-frame	TRAV12D-1	FALSE	TRAJ11	FALSE	CAPYDSGYHKLTF	in-frame	0	0	0	0	0	0.003107037	0	0	0
TRAV12D-1FTRAJ11FCAPYDSGYNILTFin-frame	TRAV12D-1	FALSE	TRAJ11	FALSE	CAPYDSGYNILTF	in-frame	0	0	0	0	0	0.001035679	0	0	0
TRAV12D-1FTRAJ11FCAPYDSGYNKFTFin-frame	TRAV12D-1	FALSE	TRAJ11	FALSE	CAPYDSGYNKFTF	in-frame	0	0	0	0	0	0.001035679	0	0	0
TRAV12D-1FTRAJ11FCAPYDSGYNKHTFin-frame	TRAV12D-1	FALSE	TRAJ11	FALSE	CAPYDSGYNKHTF	in-frame	0	0	0	0	0	0.001035679	0	0	0
TRAV12D-1FTRAJ11FCAPYDSGYNKLTCin-frame	TRAV12D-1	FALSE	TRAJ11	FALSE	CAPYDSGYNKLTC	in-frame	0	0	0	0	0	0.001035679	0	0	0
TRAV12D-1FTRAJ11FCAPYDSGYNKLTFin-frame	TRAV12D-1	FALSE	TRAJ11	FALSE	CAPYDSGYNKLTF	in-frame	0	0	0	0	0	0.354202268	0	0	0
TRAV12D-1FTRAJ11FCAPYDSGYNKRTFin-frame	TRAV12D-1	FALSE	TRAJ11	FALSE	CAPYDSGYNKRTF	in-frame	0	0	0	0	0	0.002071358	0	0	0
TRAV12D-1FTRAJ11FCAPYDSGYNNLTFin-frame	TRAV12D-1	FALSE	TRAJ11	FALSE	CAPYDSGYNNLTF	in-frame	0	0	0	0	0	0.002071358	0	0	0
TRAV12D-1FTRAJ11FCAPYDSGYNQLTFin-frame	TRAV12D-1	FALSE	TRAJ11	FALSE	CAPYDSGYNQLTF	in-frame	0	0	0	0	0	0.001035679	0	0	0
TRAV12D-1FTRAJ11FCAPYDSGYTNLTFin-frame	TRAV12D-1	FALSE	TRAJ11	FALSE	CAPYDSGYTNLTF	in-frame	0	0	0	0	0	0.001035679	0	0	0
TRAV12D-1FTRAJ11FCAPYDSRYNKLTFin-frame	TRAV12D-1	FALSE	TRAJ11	FALSE	CAPYDSRYNKLTF	in-frame	0	0	0	0	0	0.003107037	0	0	0
TRAV12D-1FTRAJ11FCAPYDTGYNKLTFin-frame	TRAV12D-1	FALSE	TRAJ11	FALSE	CAPYDTGYNKLTF	in-frame	0	0	0	0	0	0.001035679	0	0	0
TRAV12D-1FTRAJ11FCAPYEAGYDKLTFin-frame	TRAV12D-1	FALSE	TRAJ11	FALSE	CAPYEAGYDKLTF	in-frame	0	0	0	0	0	0.001035679	0	0	0
TRAV12D-1FTRAJ11FCAPYNSGYNKLTFin-frame	TRAV12D-1	FALSE	TRAJ11	FALSE	CAPYNSGYNKLTF	in-frame	0	0	0	0	0	0.001035679	0	0	0
TRAV12D-1FTRAJ11FCARYDSGYNKLTFin-frame	TRAV12D-1	FALSE	TRAJ11	FALSE	CARYDSGYNKLTF	in-frame	0	0	0	0	0	0.001035679	0	0	0
TRAV12D-1FTRAJ11FFAPYDSGYNKLTFin-frame	TRAV12D-1	FALSE	TRAJ11	FALSE	FAPYDSGYNKLTF	in-frame	0	0	0	0	0	0.002071358	0	0	0
TRAV12D-1FTRAJ11FFAPYDSRYNKLAFin-frame	TRAV12D-1	FALSE	TRAJ11	FALSE	FAPYDSRYNKLAF	in-frame	0	0	0	0	0	0.001035679	0	0	0
TRAV12D-1FTRAJ11FSAPYDSGYNKPTFin-frame	TRAV12D-1	FALSE	TRAJ11	FALSE	SAPYDSGYNKPTF	in-frame	0	0	0	0	0	0.001035679	0	0	0
TRAV12D-1FTRAJ22FCALSDFAGSWQLIFin-frame	TRAV12D-1	FALSE	TRAJ22	FALSE	CALSDFAGSWQLIF	in-frame	0	0	0	0	0.0010212	0	0	0	0
TRAV12D-1FTRAJ22FCALSDFSDSWQLIFin-frame	TRAV12D-1	FALSE	TRAJ22	FALSE	CALSDFSDSWQLIF	in-frame	0	0	0	0	0.0020424	0	0	0	0
TRAV12D-1FTRAJ22FCALSDFSGGWQLIFin-frame	TRAV12D-1	FALSE	TRAJ22	FALSE	CALSDFSGGWQLIF	in-frame	0	0	0	0	0.0010212	0	0	0	0
TRAV12D-1FTRAJ22FCALSDFSGNWQLIFin-frame	TRAV12D-1	FALSE	TRAJ22	FALSE	CALSDFSGNWQLIF	in-frame	0	0	0	0	0.012254401	0	0	0	0
TRAV12D-1FTRAJ22FCALSDFSGSWKLIFin-frame	TRAV12D-1	FALSE	TRAJ22	FALSE	CALSDFSGSWKLIF	in-frame	0	0	0	0	0.0010212	0	0	0	0
TRAV12D-1FTRAJ22FCALSDFSGSWQIIFin-frame	TRAV12D-1	FALSE	TRAJ22	FALSE	CALSDFSGSWQIIF	in-frame	0	0	0	0	0.0010212	0	0	0	0
TRAV12D-1FTRAJ22FCALSDFSGSWQLIFin-frame	TRAV12D-1	FALSE	TRAJ22	FALSE	CALSDFSGSWQLIF	in-frame	0	0	0	0	0.366610841	0	0	0	0
TRAV12D-1FTRAJ22FCALSDFSGSWQLILin-frame	TRAV12D-1	FALSE	TRAJ22	FALSE	CALSDFSGSWQLIL	in-frame	0	0	0	0	0.0010212	0	0	0	0
[truncated: 37,829 more rows]
